# Supplementary material for: Synthetic Studies toward 5,6,7,3′,4′-Monomethoxytetrahydroxyflavones: Synthesis of Pedalitin
Source: Molecules. 2024 Jan 19;29(2):513. doi: 10.3390/molecules29020513 (PMC10821304; doi:10.3390/molecules29020513)
Supplement: Supplementary file 1 [file molecules-29-00513-s001.zip]

Archive with 3 entries (3 files):
- 4_CIF.cif
- 6_auto.cif
- molecules-2747217-SM.pdf
