# Supplementary material for: Synthetic Studies toward 5,6,7,3′,4′-Monomethoxytetrahydroxyflavones: Synthesis of Pedalitin
Source: Molecules. 2024 Jan 19;29(2):513. doi: 10.3390/molecules29020513 (PMC10821304; doi:10.3390/molecules29020513)
Supplement: Supplementary file 1 [file molecules-29-00513-s001.zip › 4_CIF.cif]

data_global
_audit_creation_method                  'APEX4 v2021.4-0'

_publ_requested_journal                 ?

_publ_contact_author_name               ?
_publ_contact_author_address            
;
;
_publ_contact_author_email              ?
_publ_contact_author_fax                ?
_publ_contact_author_phone              ?

_publ_section_title                     
;
;
_publ_section_abstract                  
;
;
_publ_section_references                
;
;
_publ_section_comment                   
;
;

data_20220418LT
_chemical_name_systematic               ?
_chemical_name_common                'Bat-intermediate-down'
_chemical_formula_moiety                ?
_chemical_formula_sum                   'C19 H18 O8'
_chemical_formula_iupac                 ?
_chemical_formula_weight                374.33
_chemical_absolute_configuration       'unk'

_chemical_melting_point                 ?

_space_group_crystal_system             orthorhombic
_space_group_IT_number                  33
_space_group_name_H-M_alt               'P n a 21'
_space_group_name_Hall                  'P 2c -2n'
loop_
    _space_group_symop_operation_xyz
    'x, y, z'
    '-x, -y, z+1/2'
    '-x+1/2, y+1/2, z+1/2'
    'x+1/2, -y+1/2, z'

_cell_length_a                          8.2312(19)
_cell_length_b                          16.306(3)
_cell_length_c                          12.099(3)
_cell_angle_alpha                       90
_cell_angle_beta                        90
_cell_angle_gamma                       90
_cell_volume                            1623.9(6)
_cell_formula_units_Z                   4
_cell_measurement_reflns_used           4917
_cell_measurement_theta_min             2.4982
_cell_measurement_theta_max             27.4284
_cell_measurement_temperature           100.0(10)

_exptl_crystal_description              block
_exptl_crystal_colour                   yellow
_exptl_crystal_size_max                 0.200
_exptl_crystal_size_mid                 0.100
_exptl_crystal_size_min                 0.100
_exptl_crystal_density_diffrn           1.531
_exptl_crystal_density_meas             ?
_exptl_crystal_density_method           'not measured'
_exptl_crystal_F_000                    784

_exptl_absorpt_coefficient_mu           0.121
_exptl_absorpt_correction_type          none
_exptl_absorpt_process_details          
;
;
_exptl_absorpt_correction_T_min         ?
_exptl_absorpt_correction_T_max         ?

_exptl_special_details                  
;
; 

_diffrn_ambient_temperature             100.0(10)

_diffrn_source                          ?
_diffrn_source_type                     ?
_diffrn_source_power                    ?
_diffrn_source_current                  ?
_diffrn_source_voltage                  ?

_diffrn_radiation_probe                 ?
_diffrn_radiation_type                  MoKa
_diffrn_radiation_wavelength            0.71073
_diffrn_radiation_monochromator         'Graphite crystal'

_diffrn_measurement_device              ?
_diffrn_measurement_device_type         'Bruker APEX-II CCD'
_diffrn_measurement_method              'f and w scans'

_diffrn_detector_area_resol_mean        8.3333

_diffrn_reflns_number                   22072
_diffrn_reflns_av_R_equivalents         0.0529
_diffrn_reflns_av_unetI/netI            0.0430
_diffrn_reflns_theta_min                2.10
_diffrn_reflns_theta_max                27.48
_diffrn_reflns_theta_full               25.24
_diffrn_measured_fraction_theta_max     0.999
_diffrn_measured_fraction_theta_full    0.999
_diffrn_reflns_limit_h_min              -10
_diffrn_reflns_limit_h_max              10
_diffrn_reflns_limit_k_min              -19
_diffrn_reflns_limit_k_max              21
_diffrn_reflns_limit_l_min              -15
_diffrn_reflns_limit_l_max              14

_refine_special_details                 
;
;

_reflns_number_total                    3543
_reflns_number_gt                       3236
_reflns_threshold_expression            'I > 2\s(I)'
_reflns_Friedel_coverage                0.816
_reflns_Friedel_fraction_max            0.897
_reflns_Friedel_fraction_full           0.940

_refine_ls_structure_factor_coef        Fsqd
_refine_ls_matrix_type                  full
_refine_ls_R_factor_all                 0.0552
_refine_ls_R_factor_gt                  0.0492
_refine_ls_wR_factor_gt                 0.1038
_refine_ls_wR_factor_ref                0.1065
_refine_ls_goodness_of_fit_ref          1.087
_refine_ls_restrained_S_all             1.086
_refine_ls_number_reflns                3543
_refine_ls_number_parameters            248
_refine_ls_number_restraints            1
_refine_ls_number_constraints           ?
_refine_ls_hydrogen_treatment           refxyz
_refine_ls_weighting_scheme             calc
_refine_ls_weighting_details            
    'w=1/[\s^2^(Fo^2^)+(0.0432P)^2^+0.7303P] where P=(Fo^2^+2Fc^2^)/3'

_atom_sites_solution_hydrogens          geom
_atom_sites_solution_primary            ?
_atom_sites_solution_secondary          ?

_refine_ls_shift/su_max                 0.001
_refine_ls_shift/su_mean                0.000
_refine_diff_density_max                0.284
_refine_diff_density_min                -0.206
_refine_ls_extinction_method            none
_refine_ls_extinction_coef              ?
_refine_ls_abs_structure_details        
;

Flack x determined using 1185 quotients [(I+)-(I-)]/[(I+)+(I-)]
(Parsons, Flack and Wagner, Acta Cryst. B69 (2013) 249-259).
;
_refine_ls_abs_structure_Flack          -0.6(5)

loop_
    _atom_type_symbol
    _atom_type_description
    _atom_type_scat_dispersion_real
    _atom_type_scat_dispersion_imag
    _atom_type_scat_source
    C C 0.0033 0.0016 'International Tables Vol C Tables 4.2.6.8 and 6.1.1.4'
    H H 0.0000 0.0000 'International Tables Vol C Tables 4.2.6.8 and 6.1.1.4'
    O O 0.0106 0.0060 'International Tables Vol C Tables 4.2.6.8 and 6.1.1.4'

_computing_data_collection              'Bruker APEX II'
_computing_cell_refinement              'Bruker SAINT'
_computing_data_reduction               'Bruker SAINT'
_computing_structure_solution           'SHELXT 2014/5 (Sheldrick, 2014)'
_computing_structure_refinement         'SHELXL-2018/3 (Sheldrick, 2018)'
_computing_molecular_graphics           'Bruker SHELXTL'
_computing_publication_material         'Bruker SHELXTL'

loop_
    _atom_site_type_symbol
    _atom_site_label
    _atom_site_fract_x
    _atom_site_fract_y
    _atom_site_fract_z
    _atom_site_U_iso_or_equiv
    _atom_site_adp_type
    _atom_site_calc_flag
    _atom_site_refinement_flags_adp
    _atom_site_refinement_flags_occupancy
    _atom_site_refinement_flags_posn
    _atom_site_occupancy
    _atom_site_disorder_assembly
    _atom_site_disorder_group
    O O1 0.5281(3) 0.22574(13) 0.51272(19) 0.0179(5) Uani d . . . 1 . .
    C C2 0.4418(4) 0.2612(2) 0.4278(3) 0.0176(7) Uani d . . . 1 . .
    C C3 0.4363(4) 0.3437(2) 0.4198(3) 0.0180(7) Uani d . . . 1 . .
    C C4 0.5220(4) 0.3975(2) 0.4965(3) 0.0174(7) Uani d . . . 1 . .
    C C5 0.6119(4) 0.3567(2) 0.5849(3) 0.0175(7) Uani d . . . 1 . .
    C C6 0.7039(4) 0.39714(19) 0.6689(3) 0.0192(7) Uani d . . . 1 . .
    C C7 0.7931(4) 0.3526(2) 0.7452(3) 0.0189(7) Uani d . . . 1 . .
    C C8 0.7821(4) 0.2658(2) 0.7471(3) 0.0175(7) Uani d . . . 1 . .
    C C9 0.6923(4) 0.2254(2) 0.6684(3) 0.0179(7) Uani d . . . 1 . .
    H H9 0.685966 0.167186 0.668254 0.021000 Uiso calc U . R 1 . .
    C C10 0.6105(4) 0.27132(19) 0.5887(3) 0.0167(7) Uani d . . . 1 . .
    C C11 0.3719(4) 0.1988(2) 0.3541(3) 0.0176(7) Uani d . . . 1 . .
    C C12 0.2604(4) 0.2180(2) 0.2702(3) 0.0175(7) Uani d . . . 1 . .
    H H12 0.228426 0.273430 0.259457 0.021000 Uiso calc U . R 1 . .
    C C13 0.1962(4) 0.1573(2) 0.2027(3) 0.0182(7) Uani d . . . 1 . .
    C C14 0.2424(4) 0.0753(2) 0.2188(3) 0.0188(7) Uani d . . . 1 . .
    C C15 0.3545(4) 0.0565(2) 0.3003(3) 0.0208(7) Uani d . . . 1 . .
    H H15 0.387628 0.001175 0.310358 0.025000 Uiso calc U . R 1 . .
    C C16 0.4189(4) 0.1172(2) 0.3673(3) 0.0195(7) Uani d . . . 1 . .
    H H16 0.495740 0.103205 0.422798 0.023000 Uiso calc U . R 1 . .
    O O17 0.0891(3) 0.17042(14) 0.1172(2) 0.0214(5) Uani d . . . 1 . .
    C C18 0.0802(5) 0.2525(2) 0.0762(3) 0.0231(8) Uani d . . . 1 . .
    H H18A 0.013891 0.253621 0.008955 0.035000 Uiso calc U . R 1 . .
    H H18B 0.189826 0.272304 0.059303 0.035000 Uiso calc U . R 1 . .
    H H18C 0.030719 0.287958 0.132331 0.035000 Uiso calc U . R 1 . .
    O O19 0.1852(3) 0.01310(14) 0.1551(2) 0.0244(6) Uani d . . . 1 . .
    H H19 0.118627 0.031748 0.108935 0.037000 Uiso calc U . R 1 . .
    O O20 0.3543(3) 0.38092(15) 0.3362(2) 0.0235(5) Uani d . . . 1 . .
    H H20 0.361816 0.432041 0.343006 0.035000 Uiso calc U . R 1 . .
    O O21 0.5135(3) 0.47273(14) 0.4809(2) 0.0201(5) Uani d . . . 1 . .
    O O22 0.7002(3) 0.48050(14) 0.6799(2) 0.0228(6) Uani d . . . 1 . .
    C C23 0.8162(5) 0.5234(2) 0.6128(3) 0.0291(9) Uani d . . . 1 . .
    H H23A 0.810024 0.582267 0.628384 0.044000 Uiso calc U . R 1 . .
    H H23B 0.792115 0.513713 0.534520 0.044000 Uiso calc U . R 1 . .
    H H23C 0.925804 0.503426 0.629547 0.044000 Uiso calc U . R 1 . .
    O O24 0.8952(3) 0.39237(15) 0.8173(2) 0.0219(5) Uani d . . . 1 . .
    C C25 0.8231(5) 0.4097(2) 0.9236(3) 0.0250(8) Uani d . . . 1 . .
    H H25A 0.900908 0.439869 0.969397 0.038000 Uiso calc U . R 1 . .
    H H25B 0.794500 0.358014 0.960149 0.038000 Uiso calc U . R 1 . .
    H H25C 0.724964 0.442807 0.913258 0.038000 Uiso calc U . R 1 . .
    O O26 0.8661(3) 0.22911(14) 0.8307(2) 0.0209(5) Uani d . . . 1 . .
    C C27 0.8424(4) 0.1427(2) 0.8445(3) 0.0218(8) Uani d . . . 1 . .
    H H27A 0.902728 0.123843 0.909604 0.033000 Uiso calc U . R 1 . .
    H H27B 0.881883 0.113740 0.778809 0.033000 Uiso calc U . R 1 . .
    H H27C 0.726474 0.131287 0.854685 0.033000 Uiso calc U . R 1 . .

loop_
    _atom_site_aniso_label
    _atom_site_aniso_U_11
    _atom_site_aniso_U_22
    _atom_site_aniso_U_33
    _atom_site_aniso_U_12
    _atom_site_aniso_U_13
    _atom_site_aniso_U_23
    O1 0.0196(12) 0.0168(12) 0.0174(12) 0.0009(10) -0.0014(10) -0.0001(10)
    C2 0.0148(16) 0.0204(18) 0.0175(16) 0.0007(13) 0.0029(14) -0.0014(14)
    C3 0.0148(16) 0.0202(17) 0.0190(17) 0.0020(13) 0.0032(14) 0.0013(14)
    C4 0.0147(16) 0.0187(17) 0.0187(17) 0.0014(13) 0.0067(14) -0.0031(14)
    C5 0.0187(17) 0.0154(16) 0.0185(16) -0.0022(13) 0.0056(13) -0.0021(14)
    C6 0.0206(17) 0.0147(16) 0.0222(17) -0.0011(14) 0.0076(15) 0.0008(15)
    C7 0.0180(17) 0.0200(17) 0.0186(17) -0.0071(14) 0.0026(14) -0.0056(15)
    C8 0.0158(16) 0.0188(17) 0.0178(17) 0.0002(13) 0.0048(14) 0.0025(14)
    C9 0.0204(17) 0.0128(15) 0.0205(17) -0.0023(13) 0.0038(14) -0.0018(14)
    C10 0.0170(16) 0.0155(16) 0.0177(16) -0.0047(13) 0.0032(13) -0.0010(14)
    C11 0.0148(16) 0.0204(17) 0.0175(17) -0.0023(14) 0.0052(14) -0.0022(14)
    C12 0.0201(17) 0.0121(16) 0.0203(17) -0.0003(13) 0.0053(14) -0.0008(13)
    C13 0.0138(16) 0.0222(17) 0.0185(17) -0.0016(14) 0.0036(14) 0.0009(14)
    C14 0.0206(17) 0.0183(17) 0.0175(16) -0.0051(13) 0.0042(14) -0.0008(14)
    C15 0.0227(18) 0.0180(17) 0.0218(18) -0.0001(14) 0.0012(15) 0.0017(14)
    C16 0.0180(17) 0.0234(19) 0.0170(17) -0.0026(14) -0.0005(14) -0.0004(14)
    O17 0.0245(13) 0.0178(12) 0.0220(13) -0.0022(10) -0.0043(11) -0.0013(10)
    C18 0.026(2) 0.0221(18) 0.0216(18) 0.0032(15) -0.0013(16) -0.0005(15)
    O19 0.0329(15) 0.0175(12) 0.0228(13) -0.0043(11) -0.0103(12) -0.0008(10)
    O20 0.0288(13) 0.0166(12) 0.0251(13) 0.0015(11) -0.0063(12) -0.0009(10)
    O21 0.0224(13) 0.0144(12) 0.0235(13) 0.0016(10) 0.0004(11) -0.0035(10)
    O22 0.0319(14) 0.0128(11) 0.0236(13) -0.0047(10) 0.0039(11) -0.0020(10)
    C23 0.037(2) 0.0214(19) 0.029(2) -0.0091(16) -0.0004(18) 0.0047(17)
    O24 0.0242(12) 0.0229(13) 0.0185(12) -0.0083(10) 0.0022(10) -0.0052(11)
    C25 0.029(2) 0.0268(19) 0.0194(17) -0.0014(16) 0.0018(16) -0.0042(16)
    O26 0.0245(12) 0.0175(12) 0.0205(13) -0.0029(10) -0.0042(11) -0.0008(10)
    C27 0.0278(19) 0.0167(17) 0.0208(18) 0.0009(14) -0.0051(16) 0.0005(15)

_geom_special_details                   
;

All esds (except the esd in the dihedral angle between two l.s. planes)
are estimated using the full covariance matrix.  The cell esds are taken
into account individually in the estimation of esds in distances, angles
and torsion angles; correlations between esds in cell parameters are only
used when they are defined by crystal symmetry.  An approximate (isotropic)
treatment of cell esds is used for estimating esds involving l.s. planes.
;

loop_
    _geom_bond_atom_site_label_1
    _geom_bond_atom_site_label_2
    _geom_bond_site_symmetry_2
    _geom_bond_distance
    _geom_bond_publ_flag
    O1 C10 . 1.363(4) ?
    O1 C2 . 1.376(4) ?
    C2 C3 . 1.349(5) ?
    C2 C11 . 1.470(5) ?
    C3 O20 . 1.360(4) ?
    C3 C4 . 1.460(5) ?
    C4 O21 . 1.243(4) ?
    C4 C5 . 1.461(5) ?
    C5 C10 . 1.394(5) ?
    C5 C6 . 1.428(5) ?
    C6 O22 . 1.366(4) ?
    C6 C7 . 1.386(5) ?
    C7 O24 . 1.375(4) ?
    C7 C8 . 1.418(5) ?
    C8 O26 . 1.363(4) ?
    C8 C9 . 1.375(5) ?
    C9 C10 . 1.394(5) ?
    C9 H9 . 0.950000 ?
    C11 C16 . 1.394(5) ?
    C11 C12 . 1.404(5) ?
    C12 C13 . 1.388(5) ?
    C12 H12 . 0.950000 ?
    C13 O17 . 1.376(4) ?
    C13 C14 . 1.403(5) ?
    C14 O19 . 1.358(4) ?
    C14 C15 . 1.385(5) ?
    C15 C16 . 1.386(5) ?
    C15 H15 . 0.950000 ?
    C16 H16 . 0.950000 ?
    O17 C18 . 1.429(4) ?
    C18 H18A . 0.980000 ?
    C18 H18B . 0.980000 ?
    C18 H18C . 0.980000 ?
    O19 H19 . 0.840000 ?
    O20 H20 . 0.840000 ?
    O22 C23 . 1.435(4) ?
    C23 H23A . 0.980000 ?
    C23 H23B . 0.980000 ?
    C23 H23C . 0.980000 ?
    O24 C25 . 1.444(4) ?
    C25 H25A . 0.980000 ?
    C25 H25B . 0.980000 ?
    C25 H25C . 0.980000 ?
    O26 C27 . 1.433(4) ?
    C27 H27A . 0.980000 ?
    C27 H27B . 0.980000 ?
    C27 H27C . 0.980000 ?

loop_
    _geom_angle_atom_site_label_1
    _geom_angle_atom_site_label_2
    _geom_angle_atom_site_label_3
    _geom_angle_site_symmetry_1
    _geom_angle_site_symmetry_3
    _geom_angle
    _geom_angle_publ_flag
    C10 O1 C2 . . 122.1(3) ?
    C3 C2 O1 . . 119.3(3) ?
    C3 C2 C11 . . 129.3(3) ?
    O1 C2 C11 . . 111.4(3) ?
    C2 C3 O20 . . 121.0(3) ?
    C2 C3 C4 . . 122.6(3) ?
    O20 C3 C4 . . 116.4(3) ?
    O21 C4 C3 . . 118.0(3) ?
    O21 C4 C5 . . 126.1(3) ?
    C3 C4 C5 . . 115.9(3) ?
    C10 C5 C6 . . 116.3(3) ?
    C10 C5 C4 . . 118.3(3) ?
    C6 C5 C4 . . 125.4(3) ?
    O22 C6 C7 . . 117.9(3) ?
    O22 C6 C5 . . 121.1(3) ?
    C7 C6 C5 . . 120.9(3) ?
    O24 C7 C6 . . 120.0(3) ?
    O24 C7 C8 . . 120.0(3) ?
    C6 C7 C8 . . 120.0(3) ?
    O26 C8 C9 . . 125.2(3) ?
    O26 C8 C7 . . 114.7(3) ?
    C9 C8 C7 . . 120.1(3) ?
    C8 C9 C10 . . 118.8(3) ?
    C8 C9 H9 . . 120.600000 ?
    C10 C9 H9 . . 120.600000 ?
    O1 C10 C5 . . 121.8(3) ?
    O1 C10 C9 . . 114.4(3) ?
    C5 C10 C9 . . 123.7(3) ?
    C16 C11 C12 . . 118.5(3) ?
    C16 C11 C2 . . 118.8(3) ?
    C12 C11 C2 . . 122.7(3) ?
    C13 C12 C11 . . 121.0(3) ?
    C13 C12 H12 . . 119.500000 ?
    C11 C12 H12 . . 119.500000 ?
    O17 C13 C12 . . 125.1(3) ?
    O17 C13 C14 . . 115.2(3) ?
    C12 C13 C14 . . 119.7(3) ?
    O19 C14 C15 . . 118.0(3) ?
    O19 C14 C13 . . 122.6(3) ?
    C15 C14 C13 . . 119.4(3) ?
    C14 C15 C16 . . 120.9(3) ?
    C14 C15 H15 . . 119.600000 ?
    C16 C15 H15 . . 119.600000 ?
    C15 C16 C11 . . 120.5(3) ?
    C15 C16 H16 . . 119.700000 ?
    C11 C16 H16 . . 119.700000 ?
    C13 O17 C18 . . 116.0(3) ?
    O17 C18 H18A . . 109.500000 ?
    O17 C18 H18B . . 109.500000 ?
    H18A C18 H18B . . 109.500000 ?
    O17 C18 H18C . . 109.500000 ?
    H18A C18 H18C . . 109.500000 ?
    H18B C18 H18C . . 109.500000 ?
    C14 O19 H19 . . 109.500000 ?
    C3 O20 H20 . . 109.500000 ?
    C6 O22 C23 . . 114.5(3) ?
    O22 C23 H23A . . 109.500000 ?
    O22 C23 H23B . . 109.500000 ?
    H23A C23 H23B . . 109.500000 ?
    O22 C23 H23C . . 109.500000 ?
    H23A C23 H23C . . 109.500000 ?
    H23B C23 H23C . . 109.500000 ?
    C7 O24 C25 . . 113.9(3) ?
    O24 C25 H25A . . 109.500000 ?
    O24 C25 H25B . . 109.500000 ?
    H25A C25 H25B . . 109.500000 ?
    O24 C25 H25C . . 109.500000 ?
    H25A C25 H25C . . 109.500000 ?
    H25B C25 H25C . . 109.500000 ?
    C8 O26 C27 . . 116.7(3) ?
    O26 C27 H27A . . 109.500000 ?
    O26 C27 H27B . . 109.500000 ?
    H27A C27 H27B . . 109.500000 ?
    O26 C27 H27C . . 109.500000 ?
    H27A C27 H27C . . 109.500000 ?
    H27B C27 H27C . . 109.500000 ?

loop_
    _geom_torsion_atom_site_label_1
    _geom_torsion_atom_site_label_2
    _geom_torsion_atom_site_label_3
    _geom_torsion_atom_site_label_4
    _geom_torsion_site_symmetry_1
    _geom_torsion_site_symmetry_2
    _geom_torsion_site_symmetry_3
    _geom_torsion_site_symmetry_4
    _geom_torsion
    _geom_torsion_publ_flag
    C10 O1 C2 C3 . . . . -0.8(5) ?
    C10 O1 C2 C11 . . . . 176.8(3) ?
    O1 C2 C3 O20 . . . . 179.0(3) ?
    C11 C2 C3 O20 . . . . 1.9(6) ?
    O1 C2 C3 C4 . . . . 1.5(5) ?
    C11 C2 C3 C4 . . . . -175.7(3) ?
    C2 C3 C4 O21 . . . . 178.0(3) ?
    O20 C3 C4 O21 . . . . 0.4(4) ?
    C2 C3 C4 C5 . . . . -1.3(5) ?
    O20 C3 C4 C5 . . . . -179.0(3) ?
    O21 C4 C5 C10 . . . . -178.7(3) ?
    C3 C4 C5 C10 . . . . 0.6(5) ?
    O21 C4 C5 C6 . . . . 0.8(6) ?
    C3 C4 C5 C6 . . . . -179.9(3) ?
    C10 C5 C6 O22 . . . . -173.3(3) ?
    C4 C5 C6 O22 . . . . 7.3(5) ?
    C10 C5 C6 C7 . . . . 3.5(5) ?
    C4 C5 C6 C7 . . . . -176.0(3) ?
    O22 C6 C7 O24 . . . . -10.6(5) ?
    C5 C6 C7 O24 . . . . 172.6(3) ?
    O22 C6 C7 C8 . . . . 171.0(3) ?
    C5 C6 C7 C8 . . . . -5.8(5) ?
    O24 C7 C8 O26 . . . . 6.1(5) ?
    C6 C7 C8 O26 . . . . -175.5(3) ?
    O24 C7 C8 C9 . . . . -173.7(3) ?
    C6 C7 C8 C9 . . . . 4.7(5) ?
    O26 C8 C9 C10 . . . . 179.0(3) ?
    C7 C8 C9 C10 . . . . -1.2(5) ?
    C2 O1 C10 C5 . . . . 0.1(5) ?
    C2 O1 C10 C9 . . . . -179.5(3) ?
    C6 C5 C10 O1 . . . . -179.6(3) ?
    C4 C5 C10 O1 . . . . 0.0(5) ?
    C6 C5 C10 C9 . . . . 0.1(5) ?
    C4 C5 C10 C9 . . . . 179.6(3) ?
    C8 C9 C10 O1 . . . . 178.5(3) ?
    C8 C9 C10 C5 . . . . -1.2(5) ?
    C3 C2 C11 C16 . . . . 167.9(3) ?
    O1 C2 C11 C16 . . . . -9.4(4) ?
    C3 C2 C11 C12 . . . . -11.6(6) ?
    O1 C2 C11 C12 . . . . 171.0(3) ?
    C16 C11 C12 C13 . . . . 0.9(5) ?
    C2 C11 C12 C13 . . . . -179.5(3) ?
    C11 C12 C13 O17 . . . . -178.6(3) ?
    C11 C12 C13 C14 . . . . 0.4(5) ?
    O17 C13 C14 O19 . . . . -0.4(5) ?
    C12 C13 C14 O19 . . . . -179.4(3) ?
    O17 C13 C14 C15 . . . . 177.6(3) ?
    C12 C13 C14 C15 . . . . -1.5(5) ?
    O19 C14 C15 C16 . . . . 179.3(3) ?
    C13 C14 C15 C16 . . . . 1.3(5) ?
    C14 C15 C16 C11 . . . . 0.1(5) ?
    C12 C11 C16 C15 . . . . -1.1(5) ?
    C2 C11 C16 C15 . . . . 179.3(3) ?
    C12 C13 O17 C18 . . . . 18.3(5) ?
    C14 C13 O17 C18 . . . . -160.7(3) ?
    C7 C6 O22 C23 . . . . 96.1(4) ?
    C5 C6 O22 C23 . . . . -87.1(4) ?
    C6 C7 O24 C25 . . . . 95.1(4) ?
    C8 C7 O24 C25 . . . . -86.5(4) ?
    C9 C8 O26 C27 . . . . -7.8(5) ?
    C7 C8 O26 C27 . . . . 172.4(3) ?

loop_
    _geom_hbond_atom_site_label_D
    _geom_hbond_atom_site_label_H
    _geom_hbond_atom_site_label_A
    _geom_hbond_site_symmetry_A
    _geom_hbond_distance_DH
    _geom_hbond_distance_HA
    _geom_hbond_distance_DA
    _geom_hbond_angle_DHA
    _geom_hbond_publ_flag
    C12 H12 O20 . 0.95 2.24 2.879(4) 124.1 ?
    C15 H15 O24 3_644 0.95 2.52 3.383(4) 151.2 ?
    C18 H18A O26 1_454 0.98 2.51 3.475(4) 168.9 ?
    O19 H19 O17 . 0.84 2.28 2.724(3) 113.6 ?
    O19 H19 O21 3_544 0.84 2.12 2.749(3) 131.0 ?
    O20 H20 O21 . 0.84 2.19 2.650(3) 114.7 ?
    O20 H20 O22 2_664 0.84 2.49 2.980(3) 118.4 ?
    C23 H23B O21 . 0.98 2.48 3.072(5) 119.0 ?
    C25 H25B O17 4_556 0.98 2.59 3.302(5) 130.0 ?
    C25 H25C O21 2_665 0.98 2.53 3.440(5) 153.8 ?
    C27 H27B O19 2_655 0.98 2.61 3.428(4) 140.9 ?

_shelx_res_file                         
;

TITL 20220418LT_a.res in Pna2(1)
    20220418LT.res
    created by SHELXL-2018/3 at 10:14:34 on 19-Apr-2022
CELL 0.71073 8.2312 16.3057 12.0995 90.000 90.000 90.000
ZERR 4.00 0.0019 0.0030 0.0025 0.000 0.000 0.000
LATT -1
SYMM -x, -y, z+1/2
SYMM -x+1/2, y+1/2, z+1/2
SYMM x+1/2, -y+1/2, z
SFAC C H O
UNIT 76 72 32
LIST 6 ! automatically inserted. Change 6 to 4 for CHECKCIF!!
TEMP -173.000
SIZE 0.100 0.100 0.200
ACTA
L.S. 4
FMAP 2
PLAN -1 0 0.00
HTAB
BOND $H
CONF
HTAB C12 O20
EQIV $1 -x+3/2, y-1/2, z-1/2
HTAB C15 O24_$1
EQIV $2 x-1, y, z-1
HTAB C18 O26_$2
HTAB O19 O17
EQIV $3 -x+1/2, y-1/2, z-1/2
HTAB O19 O21_$3
HTAB O20 O21
EQIV $4 -x+1, -y+1, z-1/2
HTAB O20 O22_$4
HTAB C23 O21
EQIV $5 x+1/2, -y+1/2, z+1
HTAB C25 O17_$5
EQIV $6 -x+1, -y+1, z+1/2
HTAB C25 O21_$6
EQIV $7 -x+1, -y, z+1/2
HTAB C27 O19_$7
WGHT    0.043200    0.730300
FVAR       0.45438
O1    3    0.528096    0.225741    0.512723    11.00000    0.01961    0.01682 =
         0.01740   -0.00007   -0.00141    0.00095
C2    1    0.441779    0.261180    0.427842    11.00000    0.01480    0.02039 =
         0.01747   -0.00139    0.00285    0.00066
C3    1    0.436339    0.343650    0.419823    11.00000    0.01482    0.02022 =
         0.01900    0.00127    0.00321    0.00200
C4    1    0.521966    0.397529    0.496549    11.00000    0.01474    0.01875 =
         0.01870   -0.00309    0.00669    0.00144
C5    1    0.611928    0.356747    0.584935    11.00000    0.01875    0.01542 =
         0.01847   -0.00209    0.00558   -0.00221
C6    1    0.703867    0.397135    0.668881    11.00000    0.02056    0.01475 =
         0.02219    0.00080    0.00760   -0.00113
C7    1    0.793065    0.352567    0.745192    11.00000    0.01805    0.01998 =
         0.01860   -0.00562    0.00262   -0.00707
C8    1    0.782095    0.265791    0.747124    11.00000    0.01576    0.01883 =
         0.01779    0.00249    0.00482    0.00016
C9    1    0.692252    0.225362    0.668376    11.00000    0.02040    0.01280 =
         0.02054   -0.00181    0.00384   -0.00234
AFIX  43
H9    2    0.685966    0.167186    0.668254    11.00000   -1.20000
AFIX   0
C10   1    0.610511    0.271319    0.588673    11.00000    0.01702    0.01553 =
         0.01767   -0.00102    0.00321   -0.00465
C11   1    0.371903    0.198785    0.354103    11.00000    0.01483    0.02037 =
         0.01752   -0.00220    0.00523   -0.00226
C12   1    0.260400    0.218019    0.270199    11.00000    0.02012    0.01209 =
         0.02035   -0.00080    0.00534   -0.00028
AFIX  43
H12   2    0.228426    0.273430    0.259457    11.00000   -1.20000
AFIX   0
C13   1    0.196189    0.157304    0.202722    11.00000    0.01380    0.02216 =
         0.01854    0.00091    0.00362   -0.00161
C14   1    0.242405    0.075318    0.218792    11.00000    0.02062    0.01833 =
         0.01752   -0.00080    0.00419   -0.00511
C15   1    0.354467    0.056477    0.300280    11.00000    0.02270    0.01805 =
         0.02180    0.00166    0.00119   -0.00011
AFIX  43
H15   2    0.387628    0.001175    0.310358    11.00000   -1.20000
AFIX   0
C16   1    0.418908    0.117247    0.367349    11.00000    0.01803    0.02338 =
         0.01704   -0.00039   -0.00054   -0.00265
AFIX  43
H16   2    0.495740    0.103205    0.422798    11.00000   -1.20000
AFIX   0
O17   3    0.089081    0.170419    0.117160    11.00000    0.02447    0.01778 =
         0.02203   -0.00126   -0.00430   -0.00216
C18   1    0.080180    0.252530    0.076219    11.00000    0.02560    0.02210 =
         0.02161   -0.00053   -0.00132    0.00324
AFIX 137
H18A  2    0.013891    0.253621    0.008955    11.00000   -1.50000
H18B  2    0.189826    0.272304    0.059303    11.00000   -1.50000
H18C  2    0.030719    0.287958    0.132331    11.00000   -1.50000
AFIX   0
O19   3    0.185229    0.013103    0.155147    11.00000    0.03285    0.01750 =
         0.02284   -0.00076   -0.01029   -0.00425
AFIX  83
H19   2    0.118627    0.031748    0.108935    11.00000   -1.50000
AFIX   0
O20   3    0.354271    0.380918    0.336167    11.00000    0.02879    0.01661 =
         0.02513   -0.00087   -0.00627    0.00153
AFIX  83
H20   2    0.361816    0.432041    0.343006    11.00000   -1.50000
AFIX   0
O21   3    0.513538    0.472731    0.480854    11.00000    0.02237    0.01438 =
         0.02352   -0.00346    0.00040    0.00156
O22   3    0.700217    0.480504    0.679870    11.00000    0.03189    0.01282 =
         0.02358   -0.00200    0.00392   -0.00467
C23   1    0.816242    0.523378    0.612758    11.00000    0.03661    0.02135 =
         0.02939    0.00467   -0.00042   -0.00907
AFIX 137
H23A  2    0.810024    0.582267    0.628384    11.00000   -1.50000
H23B  2    0.792115    0.513713    0.534520    11.00000   -1.50000
H23C  2    0.925804    0.503426    0.629547    11.00000   -1.50000
AFIX   0
O24   3    0.895243    0.392368    0.817292    11.00000    0.02419    0.02293 =
         0.01845   -0.00522    0.00217   -0.00825
C25   1    0.823109    0.409653    0.923562    11.00000    0.02890    0.02683 =
         0.01938   -0.00421    0.00184   -0.00138
AFIX 137
H25A  2    0.900908    0.439869    0.969397    11.00000   -1.50000
H25B  2    0.794500    0.358014    0.960149    11.00000   -1.50000
H25C  2    0.724964    0.442807    0.913258    11.00000   -1.50000
AFIX   0
O26   3    0.866091    0.229107    0.830665    11.00000    0.02450    0.01753 =
         0.02054   -0.00083   -0.00423   -0.00289
C27   1    0.842424    0.142665    0.844537    11.00000    0.02780    0.01670 =
         0.02077    0.00054   -0.00510    0.00086
AFIX 137
H27A  2    0.902728    0.123843    0.909604    11.00000   -1.50000
H27B  2    0.881883    0.113740    0.778809    11.00000   -1.50000
H27C  2    0.726474    0.131287    0.854685    11.00000   -1.50000
AFIX   0
HKLF 4 1 1 0 0 0 1 0 0 0 1


REM  20220418LT_a.res in Pna2(1)
REM wR2 = 0.106526, GooF = S = 1.08658, Restrained GooF = 1.08641 for all data
REM R1 = 0.049163 for 3236 Fo > 4sig(Fo) and 0.055236 for all 3543 data
REM 248 parameters refined using 1 restraints

END

WGHT      0.0420      0.7684

REM Instructions for potential hydrogen bonds
HTAB C12 O20
HTAB C15 O24_$1
HTAB C18 O26_$2
HTAB O19 O17
HTAB O19 O21_$3
HTAB O20 O21
HTAB O20 O22_$4
HTAB C23 O21
HTAB C25 O17_$5
HTAB C25 O21_$6
HTAB C27 O19_$7

REM Highest difference peak  0.284,  deepest hole -0.206,  1-sigma level  0.057
Q1    1   0.5782  0.3765  0.5363  11.00000  0.05    0.28
;
_shelx_res_checksum                     94581

_shelx_hkl_file                         
;
   1   0   0   -1.10    0.80
   1   0   0   -0.80    0.80
  -1   0   0    0.10    0.90
  -1   0   0   -1.10    0.80
  -1   0   0   -0.60    0.70
   1   0   0   -2.30    0.70
  -2   0   0  938.81   33.50
   2   0   0  938.01   33.40
   2   0   0  912.71   32.00
  -2   0   0  920.71   32.90
   2   0   0  929.61   33.00
  -2   0   0  912.21   31.90
  -3   0   0   -0.30    1.40
  -3   0   0    0.00    1.70
  -3   0   0   -0.60    1.60
   3   0   0    0.80    1.80
   3   0   0   -0.10    1.30
   4   0   0  197.68   12.60
   4   0   0  195.38   10.90
   4   0   0  218.38   12.30
  -4   0   0  235.48   13.40
  -4   0   0  197.38   11.90
  -4   0   0  199.18   10.80
   4   0   0  200.48    9.80
  -5   0   0    1.70    2.60
  -5   0   0   -1.00    1.70
  -5   0   0   -0.50    1.90
   5   0   0    0.70    2.70
   5   0   0    2.40    2.10
   5   0   0    2.10    1.20
  -6   0   0   10.10    3.00
   6   0   0   17.10    4.30
  -6   0   0    9.40    3.80
   6   0   0   19.40    5.60
  -6   0   0   14.90    5.10
  -7   0   0    2.60    3.00
  -7   0   0   -0.50    2.20
   7   0   0   -2.70    1.80
  -8   0   0    6.30    3.40
  -8   0   0    2.00    3.40
   8   0   0    8.60    4.40
  -9   0   0    5.00    3.10
 -10   0   0   43.20    8.70
   0   0  -1   -1.20    0.50
   0   0   1   -1.50    0.50
   0   0   1   -1.80    0.40
   0   0  -1   -0.50    0.60
   0   0  -1   -1.30    0.50
   0   0  -1   -0.70    0.50
   0   0   1   -1.50    0.50
  -1   0  -1   -9.70    1.00
   1   0  -1   -7.70    1.30
   1   0  -1   -8.50    1.00
  -1   0  -1   -6.50    1.90
  -1   0   1  -10.40    1.10
   1   0   1   -6.70    1.70
   1   0   1  -11.20    1.00
   1   0   1  -11.40    1.30
   1   0  -1  -10.50    1.30
  -1   0   1   -8.20    1.40
   1   0  -1  -12.30    0.90
  -1   0  -1   -9.10    1.20
   1   0   1  -10.50    1.10
  -1   0   1  -13.30    1.00
   2   0   1   82.19    4.90
   2   0   1   87.99    5.50
  -2   0   1   88.19    5.70
   2   0   1   88.89    5.90
   2   0  -1   76.29    5.30
  -2   0  -1   87.59    5.70
   2   0  -1   80.29    4.90
  -2   0   1   81.49    4.90
  -2   0  -1   80.29    4.80
   2   0  -1   76.19    5.80
  -2   0  -1   76.09    5.70
   2   0   1   78.89    5.80
  -2   0   1   80.99    5.80
   3   0   1    1.10    1.60
  -3   0  -1   -0.40    1.40
  -3   0   1    0.40    1.80
  -3   0   1   -1.20    1.40
  -3   0   1   -0.30    1.60
   3   0  -1    2.00    1.40
   3   0   1   -0.60    1.60
   3   0   1    0.40    1.30
  -3   0  -1   -1.30    1.00
  -3   0  -1   -0.30    1.60
   3   0  -1    2.00    2.00
   3   0  -1    1.20    1.50
  -4   0   1   81.49    6.40
  -4   0  -1   81.29    7.70
   4   0   1   90.09    5.50
   4   0   1   87.29    7.80
   4   0   1   72.69    6.00
   4   0   1   83.69    7.30
  -4   0   1   78.29    7.10
   4   0  -1   79.29    5.60
   4   0  -1   89.59    8.00
   4   0  -1   81.79    6.30
  -4   0  -1   82.99    7.30
  -4   0   1   92.79   10.30
  -4   0  -1   85.29    6.30
  -5   0   1   -1.30    1.70
   5   0   1    2.60    1.10
  -5   0   1   -1.20    1.50
  -5   0  -1    1.30    1.70
  -5   0  -1   -2.40    1.30
   5   0  -1    3.20    2.60
   5   0  -1    0.40    1.80
   5   0   1    0.50    1.90
  -5   0  -1   -2.60    2.00
   5   0  -1    1.20    1.10
   5   0  -1   -0.40    0.70
   5   0   1    1.60    1.60
  -5   0   1   -1.00    1.60
  -6   0  -1   15.30    4.60
  -6   0   1   20.20    6.40
   6   0  -1   21.20    4.00
   6   0  -1   21.00    4.80
  -6   0  -1   19.20    5.70
  -6   0  -1   15.00    4.10
   6   0   1   18.00    4.10
  -6   0   1   13.50    3.80
   6   0  -1   12.40    4.30
  -6   0   1   13.50    4.10
  -7   0   1    1.30    2.70
   7   0  -1   -1.00    2.60
  -7   0  -1    2.20    2.90
  -7   0  -1    0.00    2.30
  -7   0   1   -0.10    2.10
  -7   0  -1    2.90    4.90
   7   0   1    3.00    2.70
  -8   0   1   56.39    8.60
   8   0   1   70.59   10.50
   8   0  -1   66.39    9.90
  -8   0  -1   46.00    8.70
  -8   0  -1   55.99    8.50
  -8   0   1   40.60    8.30
  -9   0   1    4.60    3.60
   9   0  -1   -6.20    2.30
  -9   0  -1    4.30    3.80
 -10   0  -1   86.69   11.80
 -10   0   1  111.39   13.80
   0   0   2 1164.48   38.80
   0   0   2 1134.99   38.70
   0   0   2 1171.88   38.40
   0   0  -2 1191.08   38.90
   0   0   2 1173.68   39.20
   0   0  -2 1178.18   38.80
   0   0  -2 1129.29   38.10
   0   0   2 1058.89   38.90
   0   0  -2 1188.48   39.10
  -1   0  -2   -0.40    1.30
  -1   0   2   -0.60    0.80
  -1   0  -2    0.10    1.10
   1   0   2   -0.40    1.10
  -1   0  -2   -0.80    0.90
   1   0   2    0.30    1.40
  -1   0   2    0.30    1.40
  -1   0   2    0.00    1.10
   1   0  -2   -0.40    0.90
   1   0  -2   -1.20    0.70
   1   0  -2   -0.70    0.80
  -1   0   2   -0.90    0.90
   1   0   2   -0.30    1.00
  -1   0  -2   -0.40    1.00
   1   0   2   -1.90    0.90
   1   0  -2   -0.50    1.00
   2   0  -2 9364.36  292.47
   2   0  -2 8906.61  292.87
   2   0   2 8711.03  293.87
  -2   0   2 9347.37  292.57
   2   0  -2 8929.81  292.37
  -2   0  -2 9119.19  292.27
  -2   0  -2 8817.92  293.27
  -2   0   2 9523.25  293.97
   2   0  -2 8972.00  295.57
   2   0   2 9241.48  293.37
   2   0   2 9534.25  295.37
   2   0  -2 8845.52  294.17
  -3   0   2    0.20    1.30
   3   0  -2    1.30    1.60
  -3   0  -2   -0.10    1.20
   3   0   2   -0.60    1.60
   3   0  -2   -0.50    1.10
  -3   0   2   -1.60    1.20
   3   0   2    1.10    1.60
  -3   0   2    2.40    2.10
   3   0  -2   -1.20    1.00
  -3   0  -2    0.50    1.40
  -3   0  -2    0.70    1.80
   3   0  -2    1.20    1.80
   3   0  -2    1.50    1.10
   3   0   2   -0.30    1.50
   4   0  -2  509.65   21.20
  -4   0  -2  501.55   23.90
  -4   0  -2  547.25   23.30
  -4   0  -2  530.75   21.40
  -4   0   2  498.35   24.00
  -4   0   2  512.75   21.70
   4   0  -2  531.25   21.70
  -4   0   2  539.25   23.80
   4   0   2  520.95   23.80
   4   0   2  501.95   21.50
   5   0  -2    2.40    1.80
  -5   0   2   -2.30    1.70
   5   0   2   -0.60    1.70
  -5   0  -2   -1.10    1.80
  -5   0   2    0.20    2.00
  -5   0   2    4.70    2.20
   5   0  -2    1.70    1.30
   5   0  -2    1.50    2.30
   5   0   2   -0.20    1.20
  -5   0  -2   -0.90    1.50
  -5   0  -2    0.30    1.80
   6   0  -2   21.50    4.70
  -6   0   2   31.90    7.60
  -6   0   2   25.40    6.10
   6   0  -2   28.30    6.90
   6   0   2   21.20    4.60
  -6   0  -2   24.50    5.00
  -6   0   2   14.70    4.10
   6   0  -2   33.80    5.20
  -6   0  -2   26.80    6.90
  -6   0  -2   20.90    5.50
  -7   0  -2    2.20    2.40
   7   0  -2    1.70    2.50
  -7   0  -2    3.20    2.10
  -7   0  -2   -1.60    2.40
   7   0   2    5.10    2.70
  -7   0   2    3.30    2.80
  -7   0   2   -0.20    1.80
   8   0  -2  104.29   12.90
  -8   0   2   99.29   13.80
  -8   0  -2   68.39   10.70
  -8   0  -2   85.19   10.60
  -8   0   2  127.69   14.10
  -9   0   2    2.10    2.80
   9   0  -2    3.20    3.50
  -9   0  -2    3.70    3.20
  10   0  -2  190.38   15.30
 -10   0  -2  163.38   17.50
 -10   0   2  170.38   18.50
   0   0   3   -1.00    1.40
   0   0  -3   -1.10    1.10
   0   0  -3   -0.80    1.20
   0   0  -3   -3.20    0.90
   0   0   3    0.30    1.10
   0   0  -3   -0.90    1.00
   0   0  -3   -0.30    1.20
   0   0   3   -1.60    1.10
   0   0   3    0.00    1.10
   0   0   3   -1.00    1.30
   0   0  -3   -1.10    1.00
   1   0  -3    0.50    1.10
   1   0   3   -0.40    1.00
   1   0   3   -0.40    1.00
   1   0  -3    0.90    1.00
   1   0   3   -0.70    1.10
  -1   0  -3   -1.60    0.90
  -1   0   3    0.90    1.20
   1   0   3    0.90    1.90
   1   0  -3    1.20    1.40
  -1   0  -3   -1.50    0.80
  -1   0   3    0.30    1.10
   1   0   3    1.10    1.20
   1   0  -3   -0.20    1.00
  -1   0  -3   -0.90    1.00
  -1   0  -3   -0.30    1.50
  -1   0  -3    0.00    0.50
  -1   0   3   -0.30    1.40
  -1   0  -3   -0.30    1.20
   1   0  -3    0.40    1.30
  -1   0   3   -1.10    1.00
   2   0  -3  263.57   11.40
   2   0   3  246.68   11.30
  -2   0  -3  246.48   11.00
   2   0  -3  252.07   11.20
  -2   0   3  256.17   10.40
  -2   0  -3  256.57   12.00
  -2   0  -3  237.88   13.20
  -2   0   3  253.17   11.30
  -2   0  -3  257.37   12.00
  -2   0  -3  219.78   10.80
   2   0  -3  253.17   12.10
  -2   0   3  268.57   12.90
   2   0   3  264.67   13.80
   2   0  -3  268.77   10.50
  -2   0   3  253.57   12.50
   2   0   3  251.87   12.60
   3   0   3   -1.00    1.40
  -3   0  -3    1.10    0.90
  -3   0  -3   -1.20    1.40
   3   0   3    0.80    1.30
  -3   0   3    1.40    1.90
   3   0  -3   -1.60    0.90
   3   0  -3   -0.20    0.80
   3   0  -3   -0.40    1.70
  -3   0  -3   -1.60    1.40
   3   0   3   -1.20    1.30
  -3   0   3    0.20    1.50
  -3   0   3   -1.00    1.30
   3   0  -3    0.10    1.40
   4   0  -3  200.98   11.30
  -4   0   3  183.28   12.80
   4   0  -3  212.68   11.70
  -4   0  -3  205.38   13.50
   4   0   3  203.68   13.00
  -4   0  -3  215.28   12.60
   4   0   3  199.48   11.40
  -4   0  -3  223.88   11.40
  -4   0   3  222.98   11.80
  -4   0   3  228.18   13.60
   4   0  -3  215.38   11.60
   4   0  -3  224.08   13.90
   4   0  -3  205.48   10.50
  -5   0   3    1.80    2.40
   5   0  -3    2.60    1.20
   5   0  -3    1.90    2.60
   5   0  -3    2.20    1.60
  -5   0  -3   -0.60    2.30
  -5   0   3   -1.00    2.00
  -5   0   3   -0.20    1.70
  -5   0  -3    0.10    1.40
  -5   0  -3    0.10    1.60
   5   0  -3   -0.20    2.10
   5   0   3    0.40    1.80
   5   0   3   -1.20    1.60
  -6   0   3   38.70    6.40
  -6   0  -3   33.70    6.90
   6   0   3   46.60    7.70
  -6   0  -3   46.00    9.30
   6   0  -3   36.50    6.50
   6   0  -3   41.20    8.90
  -6   0  -3   37.10    6.40
   6   0  -3   33.50    5.80
  -6   0   3   38.30    7.60
   7   0   3   -3.90    2.10
  -7   0   3    3.10    2.80
   7   0  -3    1.20    2.70
  -7   0  -3   -2.50    2.40
  -7   0  -3   -0.90    2.60
  -7   0  -3   -2.50    1.60
  -7   0   3    5.10    3.30
  -8   0  -3   82.79   11.70
  -8   0  -3   93.39   11.40
   8   0  -3   90.09   11.30
  -8   0   3  111.09   13.30
  -9   0   3    0.10    3.00
   9   0  -3    1.90    3.20
  -9   0  -3    1.10    3.10
 -10   0  -3   37.80    8.10
  10   0  -3   44.40    9.10
   0   0  -4  719.93   28.90
   0   0   4  817.62   29.60
   0   0   4  843.72   29.20
   0   0  -4  780.82   27.60
   0   0  -4  794.72   29.60
   0   0  -4  780.12   28.70
   0   0   4  778.02   27.90
   0   0   4  689.03   28.80
   0   0  -4  767.92   28.60
  -1   0   4   -0.70    1.50
  -1   0   4    1.30    1.50
   1   0   4   -1.10    0.90
  -1   0   4    0.90    1.40
   1   0  -4   -0.20    1.00
   1   0   4   -0.40    1.00
   1   0  -4   -0.20    1.20
  -1   0  -4   -0.40    1.20
   1   0  -4   -0.70    0.90
   1   0   4    2.90    1.60
  -1   0  -4   -1.90    0.90
  -1   0  -4   -0.50    0.90
  -1   0  -4    1.80    1.70
   1   0   4   -1.40    1.40
  -1   0   4    1.10    1.30
   1   0  -4    0.80    1.50
  -1   0  -4   -0.50    1.20
   2   0  -4  477.45   20.50
   2   0  -4  488.15   18.00
   2   0  -4  458.35   18.70
  -2   0  -4  456.55   19.40
  -2   0   4  499.25   18.10
  -2   0  -4  439.26   19.70
  -2   0  -4  481.95   18.70
   2   0  -4  478.95   19.20
   2   0   4  429.86   20.40
  -2   0  -4  510.55   22.20
  -2   0   4  487.75   21.00
  -2   0   4  480.25   19.10
   2   0   4  420.26   21.40
  -2   0   4  482.75   20.60
  -2   0  -4  483.15   20.00
   2   0   4  489.75   19.20
   3   0  -4    1.20    1.60
   3   0   4    1.50    1.40
  -3   0   4   -0.80    1.30
  -3   0   4    0.50    1.30
   3   0  -4    0.70    0.70
  -3   0   4    2.50    2.00
  -3   0  -4    2.90    1.20
  -3   0  -4    0.00    1.50
  -3   0  -4    1.10    1.60
   3   0   4   -0.30    1.50
   3   0  -4    0.30    1.40
   3   0  -4    0.40    1.50
  -3   0  -4    0.60    0.40
  -4   0  -4 4135.29  139.59
  -4   0  -4 4311.77  139.59
   4   0  -4 4234.58  140.19
   4   0   4 4174.38  143.49
   4   0  -4 4223.68  138.29
  -4   0   4 4272.97  143.79
  -4   0  -4 4295.87  141.79
   4   0  -4 4129.29  139.69
  -4   0  -4 4051.59  138.79
   4   0   4 4175.28  140.19
  -4   0   4 4337.17  140.39
   4   0  -4 4158.98  141.09
  -5   0  -4    0.00    2.10
   5   0  -4    3.40    1.70
  -5   0   4    1.20    1.80
   5   0  -4    3.10    2.80
  -5   0  -4   -1.90    1.40
  -5   0   4    0.40    2.10
  -5   0   4    1.90    2.20
  -5   0  -4    1.30    1.00
   5   0  -4   -0.60    0.80
  -5   0  -4    1.10    2.40
   5   0   4   -0.30    1.40
   6   0  -4   48.30    7.90
   6   0  -4   67.79    8.60
  -6   0   4   47.90    7.70
  -6   0  -4   75.29   12.00
  -6   0  -4   40.90    7.60
  -6   0  -4   65.39    8.90
   6   0   4   61.79    8.80
  -6   0   4   70.69   10.40
  -7   0  -4   -1.50    2.00
  -7   0  -4    4.00    3.30
  -7   0   4   -0.10    3.00
  -7   0  -4    0.40    2.70
   7   0  -4   -4.70    2.10
  -7   0   4    0.20    1.80
   8   0  -4  409.06   23.60
  -8   0   4  464.15   24.40
  -8   0  -4  458.45   23.40
   9   0  -4    2.00    3.30
  -9   0  -4   -1.20    2.70
 -10   0  -4   20.10    5.90
 -10   0  -4   15.10    3.80
  10   0  -4   16.30    5.30
   0   0   5   -0.90    0.80
   0   0  -5    3.00    1.60
   0   0   5   -0.80    1.10
   0   0  -5   -1.70    1.00
   0   0  -5    1.40    1.60
   0   0   5    0.10    1.50
   0   0  -5    0.50    1.40
   0   0  -5   -0.60    1.00
   0   0   5    0.20    1.40
  -1   0  -5   -0.10    1.30
  -1   0  -5    0.40    1.40
   1   0   5   -1.40    1.40
  -1   0  -5    0.20    1.50
   1   0   5    0.60    1.20
   1   0   5   -0.50    1.20
  -1   0  -5   -0.50    1.20
   1   0   5    0.00    1.60
  -1   0   5   -1.40    1.10
   1   0  -5    0.40    1.00
   1   0  -5   -0.10    1.40
  -1   0   5   -0.50    1.00
   1   0  -5   -1.50    0.80
  -1   0   5    2.20    2.10
  -1   0  -5    0.90    1.30
  -1   0   5    0.10    1.30
   1   0  -5    0.90    1.40
  -2   0  -5  370.26   18.00
   2   0   5  422.26   17.70
   2   0  -5  409.56   16.60
  -2   0   5  408.26   17.70
  -2   0   5  437.06   16.90
  -2   0   5  407.96   19.30
   2   0  -5  409.36   17.20
   2   0   5  417.96   19.40
   2   0   5  427.06   18.80
  -2   0   5  392.86   18.90
  -2   0  -5  433.26   14.70
  -2   0  -5  413.86   18.90
   2   0  -5  423.06   19.50
   2   0   5  358.86   21.70
   2   0  -5  409.06   17.70
  -2   0  -5  383.36   20.10
  -2   0  -5  431.66   18.50
  -2   0  -5  425.46   17.20
  -3   0  -5    0.60    1.50
   3   0  -5    1.00    1.90
  -3   0  -5    1.30    0.80
  -3   0   5    0.20    0.90
   3   0  -5    0.50    2.00
  -3   0  -5   -0.20    1.00
  -3   0   5   -0.20    1.10
  -3   0   5    1.10    1.50
  -3   0   5   -1.40    1.70
   3   0  -5   -1.40    1.10
   3   0  -5    1.10    0.50
   3   0   5    4.00    1.80
  -3   0  -5    1.90    1.70
   3   0   5    1.00    1.30
   4   0  -5  759.42   30.30
  -4   0  -5  784.52   31.70
   4   0   5  774.92   35.10
   4   0   5  733.23   30.10
  -4   0  -5  741.23   29.50
   4   0  -5  742.43   27.80
  -4   0   5  751.52   32.60
  -4   0   5  729.93   30.20
   4   0  -5  745.83   31.40
   4   0  -5  724.13   29.60
  -4   0  -5  684.93   29.20
  -4   0  -5  748.63   31.60
  -4   0   5  772.62   33.30
  -5   0   5    3.90    2.40
   5   0   5    2.80    2.30
  -5   0   5   -0.20    2.00
   5   0  -5    2.20    2.10
  -5   0  -5   -1.70    1.70
  -5   0  -5    2.60    1.70
  -5   0  -5    2.40    2.60
  -5   0  -5   -1.00    1.80
  -5   0  -5   -1.00    2.30
   5   0  -5    5.40    2.10
   5   0  -5   -1.00    2.00
  -6   0   5  226.38   14.50
  -6   0  -5  239.48   17.60
  -6   0  -5  243.88   16.00
  -6   0  -5  245.48   14.30
  -6   0  -5  249.48   14.30
  -6   0  -5  236.48   15.90
   6   0  -5  203.98   14.20
  -6   0   5  232.38   16.40
   6   0  -5  248.18   14.70
  -7   0  -5    2.50    2.70
  -7   0  -5    4.60    3.60
  -7   0  -5    1.30    2.70
  -7   0  -5   -0.40    2.20
   7   0  -5    1.70    2.50
  -7   0   5    1.90    3.10
  -7   0  -5    1.50    2.60
  -7   0   5    4.90    2.70
  -8   0  -5   38.30    8.20
  -8   0  -5   27.20    6.30
   8   0  -5   32.00    7.50
  -8   0  -5   36.20   12.20
  -8   0  -5   26.10    6.80
  -9   0  -5    3.70    2.30
  -9   0  -5    2.40    3.20
  -9   0  -5    0.60    2.70
   9   0  -5    2.40    2.80
 -10   0  -5    4.80    3.50
  10   0  -5    9.10    4.00
 -10   0  -5    2.70    2.90
 -10   0  -5    4.00    3.00
   0   0  -6  848.62   34.90
   0   0   6  867.61   34.10
   0   0  -6  922.41   34.20
   0   0   6  877.81   34.50
   0   0   6  768.82   34.20
   0   0  -6  897.01   32.30
   0   0   6  867.11   32.80
   0   0  -6  884.41   33.80
   0   0  -6  945.01   34.90
  -1   0  -6    1.30    1.80
   1   0  -6    0.90    1.10
  -1   0  -6    1.90    1.60
  -1   0   6    0.90    1.50
  -1   0   6    1.20    1.70
  -1   0   6   -1.20    0.80
   1   0   6    0.50    0.50
   1   0   6   -0.20    0.90
  -1   0  -6    4.20    1.70
   1   0   6   -0.70    1.40
   1   0  -6   -2.50    1.00
  -1   0   6    0.70    1.40
   1   0   6   -1.80    1.30
  -1   0  -6   -0.60    1.30
   1   0   6    0.50    1.00
   1   0  -6    2.50    1.20
   1   0  -6    1.30    1.40
  -1   0  -6   -0.60    1.40
  -2   0   6  129.89    7.60
   2   0   6  124.79    9.30
  -2   0   6  123.89    9.00
  -2   0  -6  116.79    8.40
   2   0  -6  127.59    7.90
   2   0  -6  123.79    8.20
  -2   0  -6  113.49    8.40
   2   0  -6  118.29    9.30
  -2   0  -6  127.29    9.00
   2   0   6  115.29    7.70
   2   0   6  116.99    8.60
  -2   0  -6  109.29    7.30
   2   0  -6  106.59    6.90
  -2   0  -6  114.99    9.60
  -2   0   6  109.69    7.60
  -2   0   6  108.49    9.10
   3   0  -6    5.90    2.90
   3   0  -6    1.60    0.70
  -3   0  -6   -0.20    1.50
  -3   0   6    1.00    1.50
   3   0   6    0.70    1.40
  -3   0  -6    0.10    0.40
  -3   0  -6   -0.40    1.20
  -3   0  -6    2.70    1.10
  -3   0   6    0.50    1.70
  -3   0   6    0.60    0.90
   3   0  -6   -0.70    1.10
  -3   0   6    1.70    2.50
   3   0  -6    2.00    1.80
   3   0   6    5.40    2.30
  -3   0  -6   -0.20    1.60
  -4   0  -6   85.79    9.70
  -4   0   6   60.69    7.70
   4   0  -6   71.79    8.00
  -4   0   6   62.99    8.90
   4   0  -6   90.99   10.90
   4   0   6  109.39   10.80
  -4   0  -6   90.39   10.20
   4   0  -6   83.39    9.10
  -4   0  -6   93.89    9.30
  -5   0  -6    3.20    2.10
   5   0  -6    1.40    2.10
  -5   0  -6    1.60    2.10
  -5   0  -6    4.50    2.80
  -5   0   6   -2.80    1.40
  -5   0   6    0.90    2.30
   5   0  -6    0.70    1.60
   5   0  -6    0.40    1.50
  -6   0  -6  637.14   27.40
   6   0  -6  629.94   28.20
   6   0  -6  623.94   29.50
   6   0  -6  624.94   27.90
  -6   0  -6  576.64   29.20
  -6   0  -6  591.44   29.70
  -6   0   6  535.45   27.40
  -6   0   6  597.94   30.90
  -6   0  -6  580.84   31.80
   7   0  -6    0.80    2.70
   7   0  -6    1.30    3.10
  -7   0  -6   -1.10    2.10
  -7   0  -6    5.10    2.10
  -7   0  -6    0.10    2.00
  -7   0  -6    0.40    2.40
  -7   0   6    3.50    2.60
   8   0  -6   29.50    7.70
  -8   0  -6   22.10    6.00
  -8   0  -6   29.40    6.60
  -8   0  -6   28.40    6.60
  -9   0  -6   -2.30    1.60
   9   0  -6    5.40    3.10
  -9   0  -6   -0.40    2.90
   0   0   7    0.20    1.80
   0   0   7    0.80    1.80
   0   0  -7   -1.70    1.10
   0   0   7    2.10    1.50
   0   0  -7   -0.30    1.30
   0   0   7    0.60    1.20
   0   0  -7    0.40    1.40
   0   0  -7   -0.70    1.20
   0   0  -7   -0.70    0.80
   1   0   7    1.30    1.30
   1   0   7   -1.30    1.00
   1   0  -7   -1.90    1.20
   1   0  -7    2.80    1.70
  -1   0  -7   -1.20    0.90
  -1   0   7    0.70    1.30
  -1   0  -7    0.10    1.60
   1   0  -7    0.10    0.80
  -1   0   7    1.10    2.00
  -1   0   7    0.20    1.20
  -1   0   7    1.40    1.50
  -1   0  -7    0.20    1.70
   1   0   7    2.50    1.50
   1   0   7   -0.30    0.40
  -1   0  -7   -0.70    1.40
  -1   0  -7   -1.00    0.70
   1   0  -7    1.30    1.30
   2   0   7   27.60    4.80
  -2   0   7   15.00    4.60
   2   0  -7   23.10    5.50
  -2   0  -7   15.10    3.90
   2   0   7   19.10    4.00
  -2   0  -7   16.20    4.10
   2   0  -7   22.60    3.70
  -2   0  -7   22.10    4.60
  -2   0   7   20.40    3.70
  -2   0   7   17.20    3.80
  -2   0  -7   18.70    3.60
  -2   0  -7   27.00    5.20
   2   0  -7   15.30    3.70
  -2   0   7   21.50    4.70
   2   0  -7   20.40    4.00
  -3   0  -7    1.80    2.30
  -3   0   7   -0.50    1.80
  -3   0  -7   -1.00    0.90
  -3   0   7    4.30    2.20
   3   0   7    2.00    1.90
   3   0  -7    1.60    1.70
   3   0  -7   -0.30    2.00
   3   0  -7   -0.60    1.60
   3   0   7   -0.40    1.40
  -3   0  -7    2.00    1.90
  -3   0  -7   -0.50    1.70
   4   0  -7  256.87   16.00
   4   0  -7  226.38   13.30
  -4   0  -7  259.77   15.30
  -4   0   7  229.88   15.70
  -4   0   7  202.78   13.30
   4   0  -7  235.18   13.90
  -4   0  -7  241.78   13.10
  -4   0  -7  219.38   14.70
  -4   0  -7  228.18   13.70
  -5   0  -7    1.00    1.50
   5   0  -7    0.00    1.80
   5   0  -7   -0.90    2.10
  -5   0   7    2.40    2.20
  -5   0  -7    1.30    2.00
  -5   0  -7    0.60    2.60
   5   0  -7    1.90    2.40
   6   0  -7  468.05   25.60
  -6   0  -7  473.25   23.10
  -6   0  -7  507.25   26.40
   6   0  -7  469.15   23.80
  -6   0  -7  514.45   26.30
  -6   0  -7  516.95   29.10
  -6   0   7  457.25   27.00
   6   0  -7  446.66   23.30
   7   0  -7    1.10    2.70
   7   0  -7    5.10    3.30
  -7   0  -7    2.70    2.70
  -7   0  -7   -2.80    1.50
  -7   0  -7   -0.40    3.00
  -7   0  -7    4.50    4.70
   8   0  -7   44.50    8.50
  -8   0  -7   40.20    7.30
  -8   0  -7   32.80    7.40
   9   0  -7   -2.40    3.20
  -9   0  -7    0.50    3.20
  -9   0  -7    3.90    3.60
   0   0  -8  223.88   13.90
   0   0  -8  237.58   12.20
   0   0   8  198.68   13.20
   0   0   8  223.98   12.60
   0   0  -8  238.68   14.90
   0   0  -8  242.78   14.10
   0   0  -8  234.58   13.90
  -1   0  -8   -1.00    1.70
  -1   0  -8    0.70    1.00
   1   0   8    0.00    1.60
  -1   0   8    1.20    1.60
  -1   0  -8   -1.90    1.30
  -1   0   8    2.30    2.00
   1   0  -8    0.00    1.60
   1   0  -8   -0.50    1.40
   1   0  -8    0.20    0.80
  -1   0  -8    1.00    1.70
   1   0  -8    2.70    2.00
  -1   0  -8    0.40    1.20
  -1   0   8    0.90    1.20
   1   0   8   -1.20    1.50
   2   0  -8  108.99    8.00
  -2   0  -8   99.29    8.70
   2   0  -8  113.19   12.80
  -2   0  -8  121.29   12.20
  -2   0  -8  110.49   10.00
   2   0   8  114.39    9.20
  -2   0  -8  103.49    7.60
  -2   0   8   92.59    7.70
  -2   0   8  105.09    9.30
   2   0  -8  110.39    8.70
  -2   0  -8  101.19    9.00
   2   0   8  115.29    8.40
   2   0  -8   92.79    7.10
   3   0  -8    2.20    2.70
   3   0  -8    0.80    1.90
  -3   0  -8    0.30    1.60
  -3   0  -8    1.00    1.90
  -3   0  -8    0.00    1.60
   3   0  -8    1.00    2.00
  -3   0   8    1.80    1.70
   3   0   8    4.10    1.80
  -3   0   8    2.50    1.90
  -3   0  -8   -0.40    0.80
   4   0   8  472.55   24.30
   4   0  -8  504.85   22.70
  -4   0  -8  467.15   23.90
  -4   0   8  481.55   25.40
   4   0  -8  474.45   23.00
  -4   0  -8  449.36   24.50
  -4   0  -8  467.75   23.20
  -4   0  -8  478.35   21.70
   4   0  -8  479.95   25.50
  -5   0  -8    3.40    3.10
   5   0  -8    2.20    2.00
  -5   0  -8   -2.10    1.80
   5   0  -8   -1.00    2.30
  -5   0  -8    0.80    2.30
  -5   0   8   -1.70    1.90
   5   0  -8   -0.90    2.70
  -6   0   8    8.00    2.80
   6   0  -8    7.40    4.30
  -6   0  -8    9.60    3.80
   6   0  -8   11.50    5.10
  -6   0  -8    6.80    4.40
  -6   0  -8    8.00    3.70
   7   0  -8    3.10    3.80
  -7   0  -8   -3.50    1.90
  -7   0  -8    2.00    2.80
  -7   0  -8    4.90    2.70
   7   0  -8    2.10    3.10
  -8   0  -8  136.39   14.10
   8   0  -8  177.08   17.70
  -8   0  -8  117.79   15.40
  -9   0  -8    0.90    3.20
   9   0  -8    2.20    3.10
  -9   0  -8    5.70    2.90
   0   0  -9    0.60    1.60
   0   0  -9   -1.50    1.60
   0   0  -9    0.20    1.00
   0   0  -9    0.70    1.50
   0   0  -9   -0.90    1.50
   0   0   9   -1.90    0.80
  -1   0  -9   -0.80    1.60
   1   0  -9    3.20    1.70
  -1   0   9    3.30    2.00
   1   0  -9   -2.10    1.40
   1   0  -9    0.80    1.90
  -1   0  -9   -1.20    1.90
  -1   0  -9    0.10    1.80
  -1   0  -9   -1.50    0.90
   1   0   9   -1.30    1.20
  -1   0  -9    0.80    1.30
  -2   0  -9  129.99   11.40
   2   0  -9  135.19   11.90
   2   0   9  113.89    9.90
   2   0  -9  127.39    9.20
  -2   0  -9  141.69    9.30
  -2   0   9  111.29   10.20
  -2   0  -9  134.69   11.20
   2   0  -9  140.39   10.50
  -2   0  -9  148.09   11.60
  -2   0  -9  136.89   10.70
  -3   0  -9    2.20    2.90
   3   0   9    3.50    1.50
  -3   0   9    2.30    2.90
  -3   0  -9   -0.10    2.30
  -3   0  -9    2.60    1.30
   3   0  -9    1.30    2.30
   3   0  -9    1.90    2.60
  -3   0  -9    1.90    2.00
   3   0  -9    3.80    4.00
  -4   0  -9  157.88   12.00
   4   0  -9  148.29   13.60
   4   0  -9  174.18   12.30
  -4   0  -9  176.88   13.80
  -4   0   9  190.58   14.50
   4   0  -9  162.48   11.50
  -4   0  -9  152.68   12.50
   4   0   9  169.08   12.90
  -4   0  -9  170.18   11.10
  -5   0  -9    2.00    2.30
   5   0  -9    0.00    3.60
   5   0  -9    2.20    3.20
   5   0  -9    2.50    2.60
   5   0   9    0.70    1.40
  -5   0   9    1.20    2.10
  -5   0  -9    0.50    2.50
  -5   0  -9   -1.40    2.00
   6   0  -9   53.49   10.60
  -6   0  -9   31.90    6.30
  -6   0  -9   36.40    7.70
   6   0  -9   34.30    6.60
  -6   0  -9   37.60    7.60
  -7   0  -9    3.30    3.10
   7   0  -9    1.60    3.20
   7   0  -9    4.50    4.60
  -7   0  -9    2.30    2.20
  -8   0  -9   76.49   12.50
   8   0  -9  116.39   13.60
  -8   0  -9  102.39   12.50
   0   0 -10   41.30    7.50
   0   0  10   44.00    7.50
   0   0 -10   44.10    6.60
   0   0 -10   38.60    6.20
   0   0 -10   51.79    9.00
  -1   0 -10    0.50    2.40
  -1   0 -10   -1.00    2.20
  -1   0 -10    3.80    1.70
   1   0  10    3.80    2.40
  -1   0 -10    0.40    1.90
  -1   0  10   -0.80    1.40
   1   0 -10    5.60    2.80
   1   0 -10    1.20    2.20
  -1   0 -10   -0.60    1.80
   1   0 -10    2.90    2.10
  -2   0 -10  204.18   14.80
   2   0 -10  209.28   12.50
   2   0 -10  171.98   14.80
  -2   0 -10  198.38   11.90
  -2   0  10  189.28   14.00
  -2   0 -10  198.58   15.00
  -2   0 -10  218.58   15.30
  -2   0 -10  177.18   13.40
   2   0 -10  182.98   13.20
   2   0  10  183.58   13.40
  -3   0 -10    3.00    1.30
   3   0 -10    0.90    2.40
   3   0  10    3.70    2.00
  -3   0 -10    1.80    2.00
  -3   0 -10   -0.10    2.40
  -3   0 -10   -0.50    1.90
   3   0 -10    0.40    2.10
  -3   0  10    0.10    1.70
   3   0 -10    0.40    2.70
  -4   0  10   27.20    6.10
   4   0  10   32.80    6.40
   4   0 -10   36.20    9.20
  -4   0 -10   36.60    7.60
  -4   0 -10   26.50    6.10
   4   0 -10   27.80    6.00
  -4   0 -10   28.00    5.50
  -4   0 -10   52.19    8.40
   4   0 -10   37.90    6.60
  -5   0  10    1.10    2.30
   5   0 -10   -2.60    2.90
   5   0 -10    2.60    4.60
   5   0  10   -1.10    1.90
  -5   0 -10   -1.00    2.00
  -5   0 -10    2.60    2.30
  -5   0 -10    2.80    2.40
  -6   0 -10    7.90    3.60
  -6   0 -10    0.60    2.70
   6   0  10    4.20    2.10
   6   0 -10   11.60    4.70
   6   0 -10    0.10    4.10
  -6   0 -10    4.00    2.90
  -7   0 -10    3.10    2.10
  -7   0 -10   -0.10    2.40
   7   0 -10    7.10    4.60
   7   0 -10    2.60    3.70
  -8   0 -10   15.00    5.80
   8   0 -10    7.10    4.60
  -8   0 -10   10.60    5.00
   0   0 -11   -2.80    1.80
   0   0 -11   -2.20    2.00
   0   0  11    1.80    2.10
   0   0 -11   -0.60    1.60
   1   0 -11    2.50    2.60
  -1   0 -11    4.20    1.70
  -1   0 -11    1.10    2.20
   1   0  11    1.00    1.80
   1   0 -11    3.30    2.90
  -1   0 -11   -2.00    1.80
  -1   0  11    2.30    1.80
   1   0 -11    4.20    3.00
  -1   0 -11    0.20    1.80
  -1   0 -11    4.40    3.10
   2   0 -11  236.58   18.70
  -2   0 -11  262.67   18.00
   2   0 -11  229.78   16.10
   2   0  11  275.77   17.50
  -2   0 -11  269.47   18.30
  -2   0  11  275.57   17.90
  -2   0 -11  276.67   17.30
   2   0 -11  256.97   14.80
  -2   0 -11  252.47   14.80
  -3   0  11    1.70    2.40
  -3   0 -11    1.30    2.30
   3   0  11    0.60    1.30
   3   0 -11    0.10    2.70
  -3   0 -11   -1.10    2.80
   3   0 -11   -1.50    2.50
   3   0 -11    2.30    2.40
  -3   0 -11    4.00    2.90
  -3   0 -11    3.30    2.00
   4   0 -11   32.70    6.60
   4   0 -11   39.40    9.90
   4   0  11   28.10    5.30
   4   0 -11   35.00    7.00
  -4   0 -11   36.20    7.20
  -4   0 -11   21.30    6.50
  -4   0 -11   27.00    5.70
  -4   0  11   29.30    6.60
  -4   0 -11   23.20    6.10
   5   0  11    2.60    2.90
  -5   0 -11   -0.80    2.30
   5   0 -11   -2.90    2.30
   5   0 -11    1.90    4.00
  -5   0 -11    2.00    2.80
  -6   0 -11    7.00    4.80
  -6   0 -11   13.70    4.50
   6   0 -11    2.10    4.90
   6   0 -11    9.00    4.30
   7   0 -11    1.50    3.90
   7   0 -11   -0.90    3.30
  -7   0 -11    4.10    3.00
  -7   0 -11    0.40    2.00
   0   0 -12  648.34   32.50
   0   0 -12  682.43   29.00
   0   0  12  677.33   33.00
   0   0 -12  615.44   34.30
   1   0  12    0.40    1.40
  -1   0 -12    5.80    3.10
  -1   0 -12    2.80    2.60
   1   0 -12    0.30    1.70
   1   0 -12    2.40    2.90
   1   0 -12    1.00    2.80
  -1   0  12    2.10    2.10
  -1   0 -12    1.70    1.40
  -1   0 -12    5.70    3.50
  -2   0  12    5.00    3.20
   2   0  12   10.80    3.10
   2   0 -12   10.10    4.40
  -2   0 -12   10.20    3.80
  -2   0 -12    7.00    2.50
  -2   0 -12    2.60    2.90
   2   0 -12    7.10    3.20
  -2   0 -12    8.00    4.30
   2   0 -12    9.80    5.70
   3   0 -12   -1.20    2.20
  -3   0 -12   -2.40    1.40
  -3   0 -12   -0.90    1.90
   3   0 -12   -0.40    2.40
   3   0  12   -2.10    1.30
  -3   0  12    3.00    2.50
  -3   0 -12   -1.80    2.00
  -3   0 -12    2.60    2.00
   3   0 -12    1.00    3.00
   4   0 -12   13.30    6.40
   4   0 -12   14.60    4.80
  -4   0 -12    9.80    2.90
  -4   0 -12    7.50    3.20
  -4   0 -12   15.10    5.30
  -5   0 -12    6.80    4.20
   5   0 -12   -2.90    3.90
  -5   0 -12    6.60    3.30
   5   0 -12   -1.80    2.80
   6   0 -12   28.10    9.80
   6   0 -12   25.40    6.00
  -6   0 -12   19.40    7.10
  -6   0 -12   21.80    5.50
   0   0  13    5.70    3.30
   0   0 -13    3.50    3.40
   0   0 -13   -1.00    2.10
   0   0 -13    6.80    3.20
   1   0  13    2.00    2.00
  -1   0 -13    2.50    3.30
  -1   0  13    3.90    2.10
  -1   0 -13    0.40    2.40
  -1   0 -13    5.70    2.80
   1   0 -13    4.30    3.40
   1   0 -13    1.80    3.00
   1   0 -13    5.40    3.30
  -2   0 -13    3.60    3.60
   2   0 -13   10.10    4.10
   2   0 -13    5.30    3.20
  -2   0 -13   13.10    4.60
   2   0 -13    2.50    3.80
  -2   0 -13    8.60    3.10
   3   0 -13   -2.50    3.70
   3   0 -13   -0.50    3.00
  -3   0 -13    1.10    3.30
  -3   0 -13    1.10    2.10
  -3   0 -13    2.20    1.50
  -4   0 -13   31.90    6.10
  -4   0 -13   25.00    7.50
   4   0 -13   29.60    9.60
  -4   0 -13   23.40    6.30
   4   0 -13   31.40    6.90
   5   0 -13    5.90    5.40
  -5   0 -13    1.10    3.00
   5   0 -13    1.90    3.30
  -5   0 -13    2.90    2.70
  -6   0 -13   20.80    7.30
   6   0 -13   22.10    8.20
   0   0 -14   14.90    5.20
   0   0 -14    9.60    4.00
   0   0 -14    7.00    3.90
   1   0 -14    0.40    2.80
  -1   0 -14    0.30    1.60
  -1   0 -14   -0.90    3.80
   1   0 -14    0.70    1.80
  -1   0 -14    2.00    2.30
   1   0 -14   -3.50    2.00
   2   0 -14   52.79   11.50
   2   0 -14   55.29    9.90
  -2   0 -14   44.60    9.40
   2   0 -14   56.59    8.20
  -2   0 -14   52.29    7.80
  -2   0 -14   45.50   10.10
  -3   0 -14   -2.30    3.40
   3   0 -14    6.80    3.40
  -3   0 -14    3.20    2.40
  -3   0 -14    2.30    2.30
   3   0 -14   -4.40    4.20
   4   0 -14   11.50    6.60
   4   0 -14   11.90    4.50
  -4   0 -14    7.00    3.10
  -4   0 -14   10.50    5.10
   0   0 -15   -1.30    2.10
   0   0 -15    0.10    2.70
   0   0 -15    4.20    3.40
  -1   0 -15   -2.00    2.20
   1   0 -15   -0.70    2.80
   1   0 -15   -2.40    2.50
  -1   0 -15    0.80    2.50
   1   0 -15    1.70    2.10
  -1   0 -15   -1.50    2.20
  -2   0 -15   96.79   14.80
  -2   0 -15  114.69   17.00
  -2   0 -15  117.89   12.00
   2   0 -15  116.59   12.80
   2   0 -15   98.19   17.10
   3   0 -15    3.40    5.00
  -3   0 -15   -4.30    1.80
  -3   0 -15    2.00    3.30
   0  -1   0   -1.50    0.30
   0   1   0   -1.40    0.30
   0   1   0   -1.30    0.50
   0  -1   0   -0.60    0.40
   0  -1   0   -0.70    0.60
  -1  -1   0  657.03   22.50
  -1   1   0  615.64   21.90
   1   1   0  624.44   22.00
  -1  -1   0  648.64   22.00
  -1   1   0  678.63   22.80
   1   1   0  655.13   22.50
  -1  -1   0  697.23   22.60
  -1   1   0  635.34   22.60
  -1  -1   0  657.03   22.80
   1   1   0  642.64   22.70
   1  -1   0  662.33   22.70
   2  -1   0  325.17   13.80
   2   1   0  298.97   13.70
   2  -1   0  314.77   12.60
   2   1   0  311.07   12.60
  -2   1   0  342.07   14.00
  -2   1   0  302.97   12.40
   2   1   0  321.87   13.40
  -2  -1   0  329.47   13.50
  -2  -1   0  320.07   13.90
  -2   1   0  331.37   13.70
   2  -1   0  311.87   13.50
   3   1   0    2.50    1.60
  -3  -1   0    3.80    2.00
  -3   1   0    2.10    1.90
  -3   1   0    1.10    1.50
   3   1   0    1.50    2.20
   3   1   0    0.60    1.50
  -3   1   0    2.30    2.20
  -3  -1   0    1.20    1.90
   3  -1   0    0.50    1.70
  -3  -1   0    1.60    1.80
   3  -1   0    2.40    1.70
   3   1   0    1.80    1.50
   4  -1   0   56.29    6.40
   4   1   0   52.89    7.30
   4   1   0   56.99    6.30
  -4  -1   0   56.69    7.60
   4   1   0   64.39    5.10
   4  -1   0   66.79    8.60
  -4   1   0   59.69    6.50
  -4  -1   0   68.89    7.70
  -4   1   0   81.19   10.00
   4   1   0   64.19    6.10
  -4  -1   0   74.29    7.30
  -4   1   0   74.99    8.10
  -5   1   0  242.28   15.60
   5  -1   0  245.68   11.30
  -5   1   0  238.68   14.70
   5  -1   0  251.07   13.30
  -5  -1   0  234.98   13.00
  -5   1   0  243.38   13.00
  -5  -1   0  217.08   14.90
   5   1   0  230.78   15.20
  -5  -1   0  256.87   14.90
   5   1   0  247.48   14.50
   5   1   0  251.67   12.60
   5  -1   0  234.58   15.00
   6  -1   0  138.09   10.20
  -6  -1   0  154.28   12.80
  -6   1   0  131.79   12.20
  -6   1   0  140.19   10.00
   6   1   0  151.38   10.50
   6   1   0  120.69   11.70
  -6   1   0  132.89   11.30
  -6  -1   0  155.58   12.10
   6   1   0  150.18    9.40
  -7   1   0    4.40    2.70
  -7  -1   0   -0.50    2.60
   7  -1   0   -2.80    1.60
  -7   1   0    0.40    2.90
   7   1   0    1.00    2.30
  -7   1   0    1.70    2.50
  -7  -1   0    1.20    2.20
  -8  -1   0    5.60    3.40
  -8  -1   0   13.70    4.90
   8   1   0    4.60    3.40
  -8   1   0   12.10    4.40
  -8   1   0    9.70    3.90
  -9  -1   0    5.60    3.10
  -9   1   0    4.60    3.70
   9   1   0    1.00    3.10
 -10   1   0    6.70    3.80
  10   1   0   -1.90    2.60
 -10  -1   0    1.20    3.70
   0   1   1 1000.70   33.40
   0  -1   1  979.40   33.00
   0  -1  -1 1017.80   32.20
   0   1  -1  909.71   32.90
   0  -1  -1  987.70   33.40
   0   1  -1  992.90   33.00
   0  -1   1 1012.80   33.10
   0   1   1  999.40   32.60
   0  -1   1 1007.40   32.20
   0   1   1  994.80   32.10
   0   1   1 1026.50   33.20
   0   1  -1 1000.90   32.40
   0  -1  -1  965.20   32.50
   1  -1  -1   26.00    2.40
   1   1   1   23.50    2.10
   1   1   1   28.00    3.20
   1  -1  -1   27.20    2.50
   1   1   1   17.40    2.70
  -1   1  -1   27.60    1.90
  -1  -1   1   24.80    2.80
  -1   1  -1   22.70    2.60
   1   1   1   24.20    2.50
   1  -1  -1   25.30    2.10
  -1   1  -1   27.50    1.90
  -1   1   1   24.00    2.30
  -1   1   1   29.70    3.00
  -1   1   1   30.90    3.40
  -1  -1  -1   26.20    3.20
   1   1  -1   28.00    2.40
   1   1  -1   23.00    2.20
  -1  -1  -1   26.10    2.10
  -1  -1  -1   26.60    2.60
   1  -1   1   22.70    2.60
  -1   1   1   24.60    2.40
   1   1  -1   26.20    2.90
   1   1  -1   25.70    1.50
   2   1   1  893.31   31.50
   2   1   1  851.81   29.80
   2  -1  -1  832.72   30.40
   2   1   1  863.51   30.30
  -2  -1   1  891.31   31.00
  -2   1  -1  837.42   30.90
   2  -1  -1  802.92   30.70
  -2   1  -1  847.22   29.40
   2  -1  -1  767.72   30.90
  -2  -1   1  835.72   29.70
   2  -1  -1  857.81   29.70
   2   1   1  843.82   31.30
  -2   1  -1  851.71   30.80
  -2  -1   1  852.71   31.10
   2   1  -1  849.32   31.10
   2   1  -1  849.72   30.30
   2  -1   1  833.12   30.80
  -2  -1  -1  861.31   31.40
   2   1  -1  859.71   29.40
  -2   1   1  850.41   29.70
   2  -1   1  814.32   29.50
  -2   1   1  887.51   31.00
  -2  -1  -1  834.72   31.30
   2   1  -1  861.11   29.60
  -2  -1  -1  886.61   30.50
   2  -1   1  880.91   30.90
   2   1  -1  837.12   30.70
  -2  -1  -1  845.72   29.80
  -2   1   1  831.02   31.30
  -3   1  -1    1.90    1.60
   3  -1  -1    2.60    1.80
  -3  -1   1    2.50    2.00
  -3  -1   1    2.80    1.80
  -3  -1   1    4.70    2.50
   3   1   1    4.00    1.90
   3  -1  -1    4.10    2.10
  -3   1  -1    1.70    2.10
   3   1   1    0.50    1.70
   3   1   1    2.80    2.10
  -3   1  -1    1.50    1.70
   3   1   1    4.70    1.80
  -3   1   1    2.40    1.80
   3  -1   1    2.70    1.60
  -3   1   1    1.70    1.50
   3   1  -1    4.00    1.90
   3   1  -1   -0.10    1.80
   3   1  -1    3.20    1.50
  -3  -1  -1    1.90    1.90
  -3   1   1    2.10    1.90
   3  -1   1    2.90    2.10
   3   1  -1    2.20    1.70
  -3  -1  -1    4.40    2.00
  -3  -1  -1    5.40    2.40
   4  -1  -1  103.69    7.20
   4   1   1  104.59    7.20
   4   1   1  102.49    8.30
  -4  -1   1  106.29    8.90
  -4  -1   1   95.19    7.00
  -4   1  -1  100.59    7.00
  -4  -1   1  110.79    8.40
   4   1   1  109.19    6.80
  -4   1  -1  103.19    8.80
   4  -1  -1  106.79    6.30
  -4   1  -1  114.79    8.50
   4   1   1  107.69    8.80
   4  -1  -1  100.79    8.60
   4   1  -1  106.09    7.20
   4  -1   1  104.39    8.50
   4   1  -1  104.99    8.70
  -4  -1  -1   97.19    7.80
   4   1  -1  105.59    7.20
  -4   1   1  101.89    7.10
  -4   1   1  101.69    8.20
  -4   1   1   95.79    8.50
  -4  -1  -1   97.99    7.00
   4   1  -1  114.09    7.50
   4  -1   1  102.79    7.20
  -4  -1  -1  107.19    8.90
  -5  -1   1   13.40    3.50
  -5   1  -1    2.80    2.50
  -5  -1   1    8.80    3.60
   5  -1  -1   10.00    2.20
  -5   1  -1    9.80    3.70
   5   1   1   10.90    3.30
   5   1   1   12.30    4.30
   5   1   1    8.10    2.30
   5  -1  -1   10.30    3.20
  -5  -1   1   10.00    3.70
   5  -1  -1   10.10    3.90
  -5   1  -1    6.30    2.80
  -5  -1  -1    8.10    3.30
  -5  -1  -1    9.70    2.90
   5  -1   1    9.30    2.90
  -5   1   1    7.10    3.30
   5   1  -1    4.50    2.70
  -5  -1  -1    6.00    3.40
   5  -1   1   10.20    3.90
  -5   1   1    9.90    3.80
   5   1  -1    9.50    3.40
   5  -1   1   10.50    2.00
  -5   1   1    7.70    2.90
   5   1  -1    8.90    2.50
   5   1  -1    8.30    2.40
  -6   1  -1   59.29    7.70
   6   1   1   88.19   12.40
   6   1   1   85.99    9.70
   6  -1  -1   49.90    7.20
  -6  -1   1   79.59   10.40
  -6   1  -1   76.79   10.30
  -6  -1   1   76.39   11.30
  -6  -1   1  102.39   10.80
   6   1   1   75.69    6.30
  -6   1  -1   66.59   10.00
  -6   1   1   75.59    9.80
  -6  -1  -1   64.39    9.10
  -6  -1  -1   61.09    9.90
   6  -1   1   73.09    8.90
   6   1  -1   81.39    6.70
  -6  -1  -1   81.59    9.00
  -6   1   1   65.09   10.10
  -6   1   1   81.19    9.30
   6   1  -1   99.29   10.50
   6   1  -1   77.79   10.60
  -7   1  -1   10.60    5.00
  -7   1  -1    5.00    3.50
  -7   1  -1    9.30    3.90
   7  -1  -1    6.60    2.80
  -7  -1   1    4.80    3.20
  -7  -1   1    7.90    4.40
   7   1   1    3.00    3.20
  -7   1   1    9.80    3.80
   7   1  -1    8.10    4.10
  -7  -1  -1   11.90    4.10
  -7  -1  -1    8.40    3.90
   7  -1   1   15.50    4.50
  -7   1   1    2.40    2.60
  -8   1  -1    7.90    3.70
  -8  -1   1    0.20    2.50
   8  -1  -1    3.60    2.70
  -8  -1   1   10.40    4.40
   8   1   1    8.10    4.00
  -8   1  -1    5.20    3.10
   8   1  -1    5.90    4.00
  -8  -1  -1    4.10    3.00
  -8   1   1    0.60    2.60
  -8   1   1    6.30    3.80
  -8  -1  -1    3.90    3.10
   9   1   1   19.70    5.60
  -9   1  -1   29.00    6.80
  -9  -1   1   28.90    6.90
   9   1  -1   25.80    6.60
  -9  -1  -1   32.30    7.20
  -9   1   1   22.40    6.30
 -10   1  -1   40.20    7.80
  10   1  -1   37.20    8.30
 -10   1   1   39.90    7.80
 -10  -1  -1   51.59    9.40
   0  -1   2   -0.50    1.10
   0  -1  -2   -1.00    1.00
   0  -1   2   -0.80    1.00
   0   1  -2   -1.90    0.70
   0   1  -2   -0.80    1.00
   0   1   2   -2.00    0.90
   0  -1   2   -1.90    0.90
   0  -1  -2   -1.50    1.10
   0   1   2   -1.10    0.50
   0   1   2   -1.30    1.20
   0   1  -2   -1.50    0.60
   0   1   2   -2.10    0.60
   0   1  -2   -1.60    0.90
   0   1   2   -0.20    1.30
   0  -1  -2   -1.20    0.70
   0   1  -2    0.50    1.20
   0  -1  -2   -1.60    0.70
   1   1   2  729.23   27.90
   1  -1  -2  756.32   26.20
  -1   1  -2  748.13   25.50
  -1   1  -2  758.42   26.80
   1  -1  -2  782.92   26.80
   1   1   2  761.72   26.20
  -1  -1   2  757.32   24.60
  -1   1  -2  776.22   27.10
   1   1   2  765.62   27.50
  -1  -1   2  749.33   27.20
   1  -1  -2  700.83   26.50
   1   1   2  763.22   26.40
  -1   1   2  793.02   26.70
   1   1  -2  733.73   27.10
  -1   1   2  797.82   27.00
  -1   1   2  775.22   26.30
  -1   1   2  768.22   27.50
   1  -1   2  752.32   27.00
   1   1  -2  730.93   26.60
   1   1  -2  748.73   25.80
  -1  -1  -2  726.33   25.50
  -1  -1  -2  826.32   28.40
  -1  -1  -2  771.42   26.20
   1  -1   2  670.93   27.50
  -2  -1   2 9833.92  309.07
  -2   1  -2 9314.77  306.77
   2   1   2 9637.74  307.47
  -2   1  -2 9357.36  308.47
   2   1   2 9496.35  309.97
   2  -1  -2 9441.36  307.27
   2   1   2 9477.65  309.27
  -2  -1   2 9692.03  307.37
   2  -1  -2 9558.94  307.57
  -2   1  -2 9336.77  307.87
  -2  -1   2 9398.26  308.77
   2   1   2 9796.72  307.97
   2  -1  -2 9598.84  306.67
   2   1  -2 9968.20  309.17
  -2   1   2 9492.25  307.37
  -2  -1  -2 9198.98  307.67
  -2   1   2 9872.71  309.47
   2   1  -2 9490.55  306.47
   2  -1   2 9626.94  307.07
  -2   1   2 9972.50  308.77
  -2  -1  -2 9999.00  310.17
   2   1  -2 9468.25  308.27
  -2   1   2 9679.53  307.57
   2   1  -2 9673.73  307.07
  -2  -1  -2 9430.26  307.27
   2   1  -2 9718.83  307.87
   2  -1   2 9204.18  308.57
   3  -1  -2  909.11   33.70
   3   1   2  924.11   33.40
  -3   1  -2  950.40   34.90
   3  -1  -2  789.22   34.80
  -3   1  -2  860.51   32.70
  -3  -1   2  936.21   35.10
   3   1   2  923.91   35.70
   3  -1  -2  910.71   33.20
   3   1   2  921.91   36.00
  -3   1  -2  939.31   35.60
   3  -1  -2  904.21   32.90
  -3  -1   2  960.50   33.40
  -3  -1   2  938.41   35.50
   3   1  -2  927.71   34.00
  -3  -1  -2  908.91   36.10
   3  -1   2  938.61   33.30
  -3   1   2 1011.20   35.50
  -3   1   2  906.71   33.40
   3   1  -2  931.01   33.20
  -3   1   2  923.21   35.80
  -3  -1  -2  968.80   34.40
   3  -1   2  904.61   36.20
   3   1  -2  906.21   35.30
  -3  -1  -2  862.51   33.00
  -3  -1  -2  898.91   35.70
   3  -1   2  853.31   34.80
   3   1  -2  913.41   33.80
  -4  -1   2   67.19    8.20
   4   1   2   53.99    4.70
   4   1   2   55.39    6.50
   4  -1  -2   58.39    6.50
  -4  -1   2   70.69    9.20
   4  -1  -2   49.80    4.50
   4  -1  -2   58.69    5.20
  -4   1  -2   49.00    6.80
   4  -1  -2   55.29    7.70
   4   1   2   76.29    9.40
  -4  -1   2   65.19    7.20
  -4   1  -2   41.70    6.50
  -4   1  -2   59.79    6.40
   4   1  -2   68.39    7.30
   4  -1   2   62.49    6.80
  -4   1   2   55.49    7.40
  -4  -1  -2   55.39    8.00
   4  -1   2   58.59    7.90
   4   1  -2   53.89    7.40
   4   1  -2   56.99    6.60
  -4  -1  -2   54.79    7.00
  -4   1   2   54.69    6.20
  -4  -1  -2   52.09    6.10
  -4   1   2   46.50    7.20
   4   1  -2   55.99    4.70
  -5  -1   2   32.30    6.40
   5  -1  -2   42.90    5.40
  -5  -1   2   46.00    6.50
   5   1   2   51.19    6.20
   5  -1  -2   36.10    5.40
   5  -1  -2   49.90    8.40
  -5   1  -2   54.19    6.50
  -5   1  -2   37.20    6.50
   5  -1  -2   40.50    6.00
  -5  -1   2   47.80    7.70
   5   1   2   43.60    6.30
  -5   1  -2   48.70    8.50
   5   1   2   39.10    7.30
   5  -1   2   47.60    6.80
   5  -1   2   44.00    7.70
  -5  -1  -2   32.80    6.80
  -5  -1  -2   42.40    5.90
  -5  -1  -2   64.39    8.60
   5   1  -2   49.10    6.80
  -5   1   2   49.10    8.40
  -5   1   2   38.10    5.90
  -5   1   2   41.60    7.00
   5   1  -2   43.80    5.70
   5   1  -2   48.80    6.40
   5   1  -2   35.10    6.90
  -6  -1   2   38.40    7.30
   6   1   2   42.00    7.20
  -6   1  -2   35.80    7.30
  -6  -1   2   40.60    6.50
   6  -1  -2   36.80    6.50
   6  -1  -2   37.80    6.00
  -6   1  -2   22.00    4.60
  -6   1  -2   32.40    6.50
   6  -1  -2   48.10    9.70
  -6  -1  -2   27.00    6.60
   6   1  -2   56.59    9.90
  -6   1   2   33.90    5.90
  -6  -1  -2   43.50    7.50
   6  -1   2   35.50    5.90
  -6   1   2   42.50    8.00
  -6  -1  -2   57.09    7.90
  -6   1   2   45.50    8.00
   6   1  -2   40.30    6.10
   6   1  -2   40.70    6.60
   7  -1  -2   72.69    9.60
  -7  -1   2   81.49    9.90
  -7   1  -2   66.49   10.20
  -7   1  -2   98.09   13.70
  -7  -1   2   84.99   12.10
   7   1   2   96.89   11.80
  -7   1  -2  128.59   12.80
  -7  -1  -2   80.69   10.20
  -7   1   2   63.19    8.80
  -7   1   2   86.19   11.60
  -7  -1  -2   81.19   10.90
   7   1  -2   96.49   11.40
  -8  -1   2   18.70    5.80
   8  -1  -2   23.40    5.90
  -8   1  -2   19.50    5.70
  -8  -1   2   15.40    4.90
   8   1   2   18.20    5.90
  -8   1  -2   17.70    5.20
  -8  -1  -2   20.30    5.90
   8   1  -2   20.00    6.00
  -8  -1  -2   15.40    4.90
  -8   1   2   24.70    6.60
  -8   1   2   20.50    5.40
  -9   1  -2   37.40    7.50
   9   1  -2   30.00    7.50
  -9  -1  -2   37.00    7.40
  -9   1   2   38.80    7.70
 -10   1  -2   60.69    9.70
 -10   1   2   78.09   11.50
  10   1  -2   77.99   11.80
 -10  -1  -2   65.99   10.80
   0  -1  -3  657.33   23.10
   0   1   3  658.13   23.30
   0   1   3  648.94   24.50
   0   1  -3  678.03   23.80
   0  -1  -3  638.84   23.20
   0   1   3  614.84   23.20
   0  -1  -3  676.53   24.70
   0   1   3  638.14   23.10
   0  -1  -3  650.73   23.30
   0   1  -3  665.33   24.00
   0   1   3  677.93   24.60
   0  -1   3  647.44   24.00
   0   1  -3  644.74   24.20
   0  -1  -3  606.84   24.20
   0   1  -3  644.44   22.40
   0  -1  -3  644.74   23.20
   0  -1   3  649.34   24.10
   0  -1   3  593.94   23.60
   0   1  -3  661.93   24.20
   0   1  -3  636.34   24.10
  -1  -1   3  274.77   11.20
  -1   1  -3  262.07   12.00
   1   1   3  288.97   12.80
   1  -1  -3  281.77   11.90
   1   1   3  285.67   10.40
   1  -1  -3  282.47   11.20
   1   1   3  264.57   11.30
  -1   1  -3  278.27   10.80
  -1  -1   3  260.77   12.40
   1   1   3  279.47   11.60
  -1   1  -3  304.47   12.50
   1  -1  -3  263.57   11.30
   1  -1  -3  265.17   12.40
  -1  -1   3  276.57   10.40
  -1   1  -3  283.57   12.00
   1   1   3  277.87   11.60
   1  -1  -3  269.17   11.90
   1   1  -3  265.97   10.90
   1  -1   3  257.97   12.20
  -1  -1  -3  279.07   11.40
  -1  -1  -3  255.17   13.10
   1  -1   3  240.48   12.70
  -1  -1  -3  277.07   11.40
   1   1  -3  275.37   11.90
  -1  -1  -3  274.77   12.20
   1   1  -3  302.07   10.50
  -1  -1  -3  279.37   12.00
  -1   1   3  293.87   12.90
   1  -1   3  260.27   12.00
   1   1  -3  270.07   12.60
  -1   1   3  312.37   12.40
  -1   1   3  268.27   11.50
  -2  -1   3 1013.30   37.30
   2  -1  -3 1010.30   34.90
  -2   1  -3 1020.60   36.60
  -2   1  -3  994.40   36.30
   2   1   3  982.50   38.40
   2   1   3 1001.40   36.20
  -2  -1   3  920.81   35.10
   2  -1  -3 1003.50   36.40
   2   1   3 1009.20   35.70
   2   1   3 1013.70   37.50
   2  -1  -3  964.80   35.30
  -2  -1   3 1029.60   37.20
   2  -1  -3  997.30   35.50
  -2   1  -3 1026.80   34.90
   2  -1   3 1016.20   37.00
  -2   1   3  963.20   36.70
  -2  -1  -3 1031.40   35.50
  -2  -1  -3 1073.29   38.90
  -2   1   3  985.50   35.60
   2   1  -3 1005.10   36.70
  -2  -1  -3 1013.10   35.90
  -2   1   3  985.40   37.40
   2  -1   3 1023.30   38.40
  -2  -1  -3 1025.60   35.50
   2   1  -3 1006.80   36.00
   2   1  -3  984.90   33.10
  -2  -1  -3 1015.60   36.30
   2  -1   3  988.40   35.20
   2   1  -3 1009.90   35.10
  -2   1   3 1003.70   35.40
   3  -1  -3   62.89    4.80
  -3   1  -3   56.69    4.70
  -3  -1   3   58.89    6.90
  -3   1  -3   73.89    5.80
   3  -1  -3   59.09    4.80
   3   1   3   56.09    7.30
  -3  -1   3   61.09    5.10
  -3  -1   3   67.79    8.10
   3  -1  -3   67.69    5.40
   3   1   3   75.99    7.30
  -3   1  -3   71.79    4.40
   3  -1  -3   56.29    5.10
  -3   1  -3   64.69    5.00
  -3   1  -3   69.09    6.10
   3   1   3   58.09    7.20
  -3   1   3   79.19    8.20
  -3  -1  -3   72.29    7.30
   3   1  -3   68.69    8.20
  -3  -1  -3   63.49    5.20
   3   1  -3   65.19    4.00
   3   1  -3   68.79    5.20
   3  -1   3   53.09    5.70
   3   1  -3   63.29    5.60
  -3   1   3   66.29    8.20
   3   1  -3   62.39    5.40
  -3  -1  -3   65.19    8.00
   3  -1   3   65.29    7.60
   3  -1   3   60.09    7.70
  -3   1   3   59.19    6.00
  -4   1  -3    9.90    3.30
  -4  -1   3    9.60    2.80
   4  -1  -3   16.90    3.40
  -4   1  -3   13.70    4.60
   4  -1  -3   12.00    3.50
   4  -1  -3   10.90    2.40
   4   1   3   13.20    3.50
  -4   1  -3   11.70    1.80
  -4  -1   3    9.00    3.10
  -4  -1   3   11.90    3.50
  -4   1  -3   15.70    3.50
   4   1   3   14.20    4.50
   4   1  -3   16.90    4.80
   4   1  -3    9.60    2.90
  -4  -1  -3   19.30    5.30
   4  -1   3   12.00    3.40
  -4  -1  -3   11.60    3.20
  -4   1   3   16.00    3.70
   4  -1   3   13.00    2.90
  -4  -1  -3   15.90    3.60
   4   1  -3   13.30    3.30
   4   1  -3    9.60    2.00
  -4   1   3   15.30    3.80
  -4   1   3   10.80    4.10
   4   1  -3   21.60    4.20
   5  -1  -3   17.10    3.50
   5   1   3   11.40    3.60
  -5  -1   3   16.00    4.60
  -5  -1   3   13.00    4.50
   5   1   3   15.20    4.50
  -5   1  -3   10.80    3.90
  -5  -1   3   25.40    4.80
   5  -1  -3   20.20    4.50
   5  -1  -3   19.30    5.50
   5  -1  -3   18.80    3.70
  -5   1  -3   21.30    5.90
  -5   1  -3   21.70    4.30
  -5   1   3   16.30    4.80
   5   1  -3   15.70    3.90
  -5   1   3   15.90    4.60
  -5  -1  -3   28.70    5.40
   5   1  -3   22.40    4.90
   5   1  -3   25.70    6.30
  -5   1   3   19.50    4.20
  -5  -1  -3   14.80    4.10
   5   1  -3   16.80    3.00
   5   1  -3   18.80    3.20
  -5  -1  -3   22.60    5.90
   6  -1  -3   47.80   10.10
  -6   1  -3   55.39    7.60
   6  -1  -3   58.79    7.30
  -6   1  -3   53.59    8.50
   6  -1  -3   55.99    9.90
   6   1   3   70.49    8.80
  -6  -1   3   50.39    9.00
  -6  -1   3   56.29    7.80
  -6   1  -3   53.19    8.90
   6  -1  -3   67.39    8.80
  -6   1   3   59.49   10.10
  -6  -1  -3   49.70    8.80
   6   1  -3   43.20    6.80
   6  -1   3   54.49    7.60
  -6  -1  -3   42.80    7.60
  -6  -1  -3   47.20    7.40
   6   1  -3   40.50    6.70
  -6   1   3   59.19    8.30
  -6   1   3   46.50    8.30
   6   1  -3   53.69    9.30
  -7  -1   3    2.90    2.10
   7  -1  -3    2.50    2.80
  -7   1  -3    3.70    3.50
  -7   1  -3   -0.30    3.30
  -7  -1   3    2.00    3.20
   7   1   3    5.10    3.10
  -7   1  -3    0.20    2.10
   7   1  -3    1.50    2.50
  -7   1   3    3.00    2.90
  -7   1   3    1.00    2.40
  -7  -1  -3   -0.20    2.00
  -7  -1  -3   -1.90    2.10
  -8   1  -3   81.59   11.60
   8   1   3  112.19   13.60
   8  -1  -3  114.49   13.30
  -8   1  -3   97.19   11.10
  -8  -1  -3   69.69    9.90
  -8  -1  -3   72.59   10.80
  -8   1   3   96.79   11.60
   8   1  -3   75.99   10.50
   9  -1  -3   24.10    6.60
  -9   1  -3   12.00    5.00
  -9  -1  -3    9.70    4.20
  -9   1   3   10.40    4.40
   9   1  -3   10.20    5.00
 -10   1  -3   -0.50    2.60
 -10   1   3    1.20    2.80
  10   1  -3    1.10    3.10
 -10  -1  -3   -0.10    2.40
   0   1  -4   -1.00    1.30
   0   1  -4    0.00    1.10
   0   1   4    2.10    1.80
   0  -1   4    0.00    1.40
   0  -1  -4    0.90    1.30
   0  -1  -4   -1.00    0.90
   0  -1   4    1.60    1.50
   0   1   4   -0.40    0.70
   0  -1  -4   -0.70    0.90
   0  -1   4    1.20    1.30
   0  -1  -4    0.60    1.20
   0   1  -4    0.10    1.00
   0   1   4    0.00    1.00
   0   1   4    0.60    1.30
   0  -1  -4    0.00    1.10
   0  -1  -4    0.30    1.30
   0   1   4    0.30    1.50
   0   1  -4    2.90    1.60
   0   1  -4   -0.70    1.00
  -1  -1   4  280.37   11.60
  -1   1  -4  284.17   13.20
  -1   1  -4  282.17   11.50
   1   1   4  286.77   12.50
   1   1   4  305.47   14.10
   1   1   4  264.67   14.30
   1   1   4  285.17   10.60
   1  -1  -4  285.67   12.90
   1  -1  -4  278.17   12.10
   1  -1  -4  281.77   12.20
  -1   1  -4  299.57   14.40
  -1   1  -4  276.17   13.00
  -1  -1   4  269.27   13.30
   1   1   4  308.57   12.80
   1   1   4  299.17   12.60
   1  -1  -4  293.47   13.80
  -1  -1   4  278.67   12.00
  -1   1  -4  278.97   13.10
  -1  -1   4  278.37   13.40
  -1   1   4  271.47   12.80
  -1  -1  -4  254.17   13.10
  -1   1   4  295.77   13.00
  -1  -1  -4  297.67   13.10
   1   1  -4  283.57   11.60
   1  -1   4  273.37   13.90
   1   1  -4  274.07   13.50
  -1   1   4  277.17   12.40
  -1  -1  -4  255.07   14.00
   1   1  -4  273.67   12.80
   1  -1   4  284.17   13.40
  -1  -1  -4  288.67   12.50
  -1   1   4  254.37   13.70
  -1  -1  -4  280.67   12.10
   1  -1   4  278.17   11.90
   1   1  -4  280.97   11.70
  -2  -1   4  124.99    5.70
  -2  -1   4  128.79    8.40
   2  -1  -4  120.99    7.10
   2   1   4  127.79    7.40
  -2  -1   4  127.29    8.60
  -2  -1   4  126.29    7.20
  -2   1  -4  114.29    6.50
  -2   1  -4  120.29    7.20
  -2   1  -4  119.99    8.10
   2  -1  -4  123.49    6.90
  -2   1  -4  119.29    7.90
   2   1   4  117.59    9.10
   2  -1  -4  120.19    7.20
   2   1   4  129.99    8.80
   2  -1  -4  126.79    8.30
  -2   1   4  123.59    7.20
  -2  -1  -4  118.89    7.60
   2   1  -4  119.79    6.90
   2  -1   4  113.29    9.00
  -2  -1  -4  120.19    7.20
  -2  -1  -4  133.69    6.10
  -2  -1  -4  139.79    7.90
   2   1  -4  126.99    8.50
  -2  -1  -4  118.39    7.80
   2   1  -4  135.09    7.90
   2   1  -4  121.89    5.60
  -2   1   4  121.69    8.10
   2  -1   4  117.79    8.00
   2  -1   4  123.59    7.10
  -2  -1  -4  116.29    9.20
  -2   1   4  126.89    7.50
  -2   1   4  108.29    8.30
   3   1   4  413.36   18.90
  -3   1  -4  452.75   18.30
  -3   1  -4  445.26   19.90
  -3   1  -4  452.55   20.30
   3  -1  -4  471.15   18.80
   3  -1  -4  451.25   19.90
  -3  -1   4  438.06   20.80
   3  -1  -4  436.96   18.90
   3   1   4  448.06   21.40
  -3  -1   4  464.55   21.20
   3  -1  -4  453.35   18.60
  -3   1  -4  461.75   18.40
   3  -1   4  496.45   21.30
  -3   1   4  452.15   18.60
   3   1  -4  445.46   16.40
   3  -1   4  446.06   18.80
  -3   1   4  450.15   20.70
  -3  -1  -4  447.86   18.90
   3   1  -4  486.75   20.00
  -3  -1  -4  442.46   19.60
  -3  -1  -4  437.26   18.80
   3   1  -4  451.75   18.60
  -3  -1  -4  445.96   22.20
   3   1  -4  425.16   20.00
  -3   1   4  434.56   21.10
  -3  -1  -4  418.56   19.00
  -4   1  -4  737.33   31.00
   4   1   4  789.32   32.80
  -4   1  -4  750.92   28.60
  -4  -1   4  768.82   32.20
  -4   1  -4  722.93   27.70
   4  -1  -4  742.73   29.90
  -4  -1   4  735.93   32.00
  -4   1  -4  694.83   30.20
  -4   1  -4  713.43   28.40
  -4   1  -4  762.42   32.60
   4  -1  -4  734.73   28.70
   4   1   4  733.03   29.50
   4  -1  -4  733.03   28.80
  -4  -1   4  728.03   29.30
   4  -1  -4  745.23   29.40
  -4  -1  -4  678.53   29.00
   4   1  -4  746.23   26.80
   4   1  -4  765.82   30.20
  -4   1   4  696.73   32.00
   4   1  -4  727.23   28.90
   4   1  -4  725.73   30.60
  -4   1   4  709.03   31.60
  -4  -1  -4  747.93   30.40
  -4   1   4  749.92   29.50
   4  -1   4  741.53   29.30
  -4  -1  -4  752.22   29.30
   5   1   4  131.79   12.30
  -5   1  -4  111.19   10.70
   5   1   4  113.29    8.80
  -5   1  -4  112.69    9.20
   5  -1  -4   93.49    9.70
  -5   1  -4  113.79    8.40
  -5  -1   4  116.59    8.90
  -5   1  -4  120.19   10.00
  -5  -1   4  121.79   10.70
  -5   1  -4  114.09    8.30
   5  -1  -4  130.19    9.10
   5  -1  -4  114.19    8.00
  -5  -1  -4  116.89    9.90
   5   1  -4  110.79    8.50
   5   1  -4  116.99    9.10
  -5  -1  -4  123.39   11.20
   5   1  -4  128.49    9.60
  -5   1   4  107.59    9.70
  -5  -1  -4  105.09    8.40
   5   1  -4  116.99   10.90
  -5   1   4  117.29    9.00
  -5   1   4  106.29   10.20
   5  -1   4  117.19    8.70
  -6   1  -4   30.10    6.60
  -6   1  -4   37.80    6.30
   6  -1  -4   27.60    6.00
  -6   1  -4   22.70    6.20
   6  -1  -4   24.80    5.00
  -6  -1   4   24.50    4.90
  -6  -1   4   25.90    6.60
   6   1   4   39.40    6.50
  -6   1   4   21.30    5.00
  -6  -1  -4   28.90    5.90
   6   1  -4   32.80    6.20
   6   1  -4   26.90    6.90
   6   1  -4   31.30    6.10
  -6   1   4   27.70    6.00
  -6  -1  -4   34.70    8.10
  -6  -1  -4   45.80    7.20
   7   1   4   57.29    8.90
  -7  -1   4   45.90    8.10
  -7   1  -4   69.89    9.30
  -7  -1   4   67.99   10.90
   7  -1  -4   67.59    9.60
  -7   1  -4   46.10    8.90
  -7   1  -4   56.69    9.40
   7   1  -4   57.59   12.50
  -7  -1  -4   45.40    7.90
  -7   1   4   47.50    8.40
  -7   1   4   67.19   10.20
  -7  -1  -4   49.40    8.50
   7   1  -4   83.09   10.70
   8  -1  -4  197.38   14.40
  -8   1  -4  177.08   14.10
  -8   1  -4  171.28   12.80
  -8  -1  -4  147.49   12.50
   8   1  -4  162.88   13.40
  -8   1   4  191.78   14.00
  -9   1  -4    9.70    3.80
  -9   1  -4    4.40    2.60
   9  -1  -4    8.00    4.20
  -9  -1  -4   14.10    5.20
   9   1  -4   11.00    4.90
  -9   1   4    8.20    4.30
 -10   1  -4    9.20    4.30
 -10   1  -4   16.30    3.90
  10  -1  -4    7.70    4.60
 -10   1   4   15.00    4.90
  10   1  -4   22.30    6.30
 -10  -1  -4   10.10    5.10
   0   1  -5   33.30    4.90
   0  -1  -5   41.70    5.00
   0  -1   5   27.30    4.40
   0  -1  -5   33.50    4.50
   0   1   5   33.30    4.50
   0   1   5   40.10    5.60
   0   1  -5   27.20    4.20
   0   1   5   28.40    4.20
   0   1  -5   34.40    3.80
   0  -1  -5   41.30    6.00
   0  -1   5   35.60    5.00
   0  -1   5   36.50    4.30
   0   1  -5   33.70    5.20
   0  -1  -5   46.10    6.00
   0   1  -5   38.80    5.10
   0   1   5   21.90    4.20
   0  -1  -5   36.30    4.50
   1  -1  -5   28.60    4.30
  -1  -1   5   30.30    3.90
   1   1   5   26.70    3.90
   1   1   5   28.40    5.40
   1  -1  -5   30.10    4.10
  -1   1  -5   27.00    3.70
   1  -1  -5   30.10    5.10
  -1  -1   5   26.20    4.40
  -1  -1   5   43.90    6.00
   1   1   5   34.30    4.60
  -1   1  -5   27.20    4.40
  -1  -1   5   25.00    3.80
   1   1   5   32.10    5.70
   1  -1  -5   30.80    4.20
   1   1   5   27.70    2.30
  -1   1  -5   24.20    4.60
  -1   1  -5   29.90    4.50
  -1   1  -5   20.90    4.00
  -1   1   5   28.90    4.30
  -1   1   5   25.30    4.10
  -1  -1  -5   31.80    4.40
  -1  -1  -5   30.80    4.30
  -1  -1  -5   25.90    4.30
   1   1  -5   29.20    5.00
  -1  -1  -5   26.60    5.00
  -1   1   5   40.30    5.20
   1   1  -5   30.10    4.60
   1  -1   5   31.30    4.80
   1   1  -5   30.10    3.80
   1  -1   5   31.00    4.00
  -1   1   5   29.30    5.20
  -1  -1  -5   20.50    4.50
   1   1  -5   34.30    3.90
   1  -1   5   37.30    5.60
  -2  -1   5    8.10    1.80
   2   1   5    6.50    2.60
  -2   1  -5    6.10    2.00
   2   1   5    7.20    2.00
   2  -1  -5    8.00    2.50
   2  -1  -5    9.30    2.20
  -2  -1   5    8.80    2.40
  -2   1  -5    8.90    1.00
  -2  -1   5    9.70    3.10
  -2   1  -5    9.80    2.80
  -2   1  -5    9.60    2.80
   2  -1  -5    7.40    2.70
  -2  -1   5    5.50    2.40
   2  -1  -5    9.20    2.40
   2   1   5    8.30    2.60
  -2   1  -5    9.50    2.60
  -2  -1  -5    8.20    1.40
   2   1  -5   11.00    2.70
   2   1  -5   10.90    2.70
  -2   1   5   12.30    3.50
   2  -1   5   12.90    3.10
   2  -1   5   14.40    4.20
  -2   1   5   13.00    3.20
   2  -1   5   12.60    2.60
   2   1  -5   11.10    1.80
  -2   1   5   11.00    2.90
  -2  -1  -5    5.90    2.10
  -2  -1  -5   12.90    3.10
  -2  -1  -5    9.60    2.90
  -2  -1  -5    4.40    2.10
  -2  -1  -5    8.50    3.10
   2  -1   5    7.80    2.50
   2   1  -5    9.00    3.00
  -2   1   5    5.00    1.90
  -3   1  -5   17.70    3.90
  -3  -1   5   25.00    4.30
  -3   1  -5   17.50    4.10
   3  -1  -5   16.40    3.20
  -3   1  -5   24.50    4.00
   3   1   5   19.70    4.70
   3  -1  -5   25.00    3.60
   3  -1  -5   21.00    4.10
   3   1   5   20.70    4.20
  -3  -1   5   18.70    4.20
  -3  -1   5   28.30    5.70
   3  -1  -5   25.50    5.20
   3   1  -5   17.60    3.50
  -3  -1  -5   21.20    4.20
  -3  -1  -5   24.60    4.60
  -3  -1  -5   28.60    4.70
   3   1  -5   21.40    4.60
   3  -1   5   24.40    4.10
   3   1  -5   23.10    2.00
  -3  -1  -5   21.30    2.90
  -3  -1  -5   19.40    3.70
  -3   1   5   18.00    3.90
  -3   1   5   21.40    4.60
  -3   1   5   20.80    3.50
   3  -1   5   20.80    4.60
  -3   1   5   19.40    5.10
   3   1  -5   14.00    3.40
  -3  -1  -5   25.60    5.60
   4  -1  -5  226.18   12.90
  -4   1  -5  233.68   12.00
  -4   1  -5  239.58   12.40
  -4   1  -5  240.48   14.10
  -4  -1   5  223.68   14.50
   4  -1  -5  236.78   12.60
   4   1   5  221.48   12.90
  -4  -1   5  241.08   13.20
   4   1   5  248.38   15.40
  -4   1  -5  264.67   14.80
   4  -1  -5  231.58   13.80
  -4  -1   5  219.68   16.10
   4  -1  -5  247.78   12.10
  -4   1   5  241.28   15.50
  -4   1   5  240.18   13.30
   4   1  -5  219.78   10.00
  -4  -1  -5  240.58   12.90
  -4  -1  -5  245.78   14.10
   4   1  -5  249.08   13.00
  -4   1   5  243.98   14.90
  -4  -1  -5  225.58   14.00
   4   1  -5  252.97   14.70
   4   1  -5  261.17   14.00
   4  -1   5  268.47   13.50
  -4  -1  -5  231.18   12.70
  -5  -1   5   10.90    4.40
   5   1   5   16.50    4.50
  -5   1  -5   19.60    5.10
   5  -1  -5   13.80    4.00
  -5   1  -5   12.90    5.00
  -5   1  -5   16.10    3.90
   5  -1  -5   23.60    5.30
  -5  -1   5   12.10    3.70
  -5   1  -5   16.40    4.10
   5  -1  -5   10.20    3.30
   5   1  -5   17.30    4.30
  -5   1   5   14.80    4.30
  -5  -1  -5   14.20    3.80
   5   1  -5   17.30    4.50
  -5  -1  -5   18.30    3.60
  -5  -1  -5   10.90    3.40
   5   1  -5   13.40    4.20
  -5  -1  -5    9.30    3.70
  -5   1   5   14.60    3.90
  -5  -1  -5   11.60    4.60
  -6   1  -5   37.40    6.50
  -6  -1   5   39.70    6.80
  -6   1  -5   21.90    5.60
  -6  -1   5   24.80    6.30
   6   1   5   33.80    6.40
  -6   1  -5   30.10    6.40
  -6   1  -5   34.20    7.70
  -6   1  -5   44.50    6.80
   6  -1  -5   31.80    6.30
   6  -1  -5   45.80    7.60
  -6  -1  -5   24.00    5.90
   6   1  -5   39.50    7.20
   6   1  -5   26.20    5.50
  -6  -1  -5   33.60    6.10
  -6  -1  -5   31.30    6.90
  -6  -1  -5   33.00    6.30
  -6   1   5   27.10    5.60
  -6   1   5   32.90    6.90
  -7   1  -5   59.69    8.60
   7  -1  -5   56.49    8.80
  -7   1  -5   48.10    8.40
  -7  -1   5   39.30    8.20
  -7   1  -5   41.60    7.00
  -7   1  -5   36.30    8.00
  -7   1  -5   44.30    8.60
  -7   1   5   42.20    7.90
   7   1  -5   48.60    8.00
   7   1  -5   48.50    8.20
  -7  -1  -5   44.30    8.00
  -7  -1  -5   59.09    9.00
  -7   1   5   55.79    9.00
  -7  -1  -5   49.10    8.30
   8  -1  -5    7.00    4.40
  -8   1  -5    8.60    4.00
  -8   1  -5    5.10    2.70
  -8   1  -5   16.10    4.90
  -8   1   5    7.30    4.40
  -8  -1  -5   11.70    5.10
   8   1  -5   14.20    5.10
  -8  -1  -5   12.20    4.50
  -8  -1  -5   10.00    4.90
  -9   1  -5   13.80    4.90
   9  -1  -5   28.20    6.90
  -9   1  -5   23.80    6.30
  -9   1  -5   17.60    5.60
  -9  -1  -5   18.30    5.90
   9   1  -5   23.50    6.10
  -9  -1  -5   16.00    5.60
 -10   1  -5   21.90    7.00
 -10   1  -5   15.40    3.90
  10  -1  -5   16.80    6.20
 -10   1  -5   22.60    7.30
 -10  -1  -5   23.70    6.20
  10   1  -5   12.40    5.00
 -10  -1  -5   22.50    6.40
 -10  -1  -5    9.10    4.00
   0  -1   6   -1.20    1.30
   0  -1   6    0.90    1.30
   0   1  -6   -0.20    1.30
   0  -1   6   -0.40    1.20
   0  -1  -6    0.70    1.30
   0  -1   6    0.70    1.30
   0  -1  -6   -0.20    1.10
   0  -1  -6   -1.20    1.30
   0   1  -6    2.00    1.60
   0   1   6   -0.20    1.40
   0   1   6   -0.90    1.30
   0   1  -6   -0.50    1.00
   0   1   6    0.00    1.40
   0   1  -6    0.60    1.50
   0  -1  -6   -0.60    1.50
   0   1  -6    0.70    1.20
   0   1   6    0.40    1.10
   1   1   6   76.19    7.70
   1   1   6   80.19    4.40
  -1   1  -6   86.09    7.20
   1  -1  -6   84.49    6.50
   1  -1  -6   77.59    6.10
   1  -1  -6   93.69    6.90
  -1   1  -6   84.39    7.50
  -1  -1   6   81.29    7.20
  -1  -1   6   99.79    7.70
  -1   1  -6   92.49    5.90
   1  -1  -6   87.49    7.60
  -1  -1   6   91.39    6.30
   1   1   6   83.79    7.40
  -1   1  -6   88.09    7.10
   1   1   6   89.09    6.80
  -1  -1   6   97.49    6.60
   1   1   6   95.59    6.70
  -1   1  -6   88.39    7.10
   1   1  -6   77.79    7.20
   1   1  -6   86.59    6.10
  -1  -1  -6   88.29    6.70
   1  -1   6   86.49    7.00
  -1   1   6   98.29    6.80
   1   1  -6   83.99    6.70
  -1  -1  -6   90.49    7.40
  -1  -1  -6   89.59    8.00
  -1   1   6   89.99    7.00
  -1   1   6   83.99    7.60
   1  -1   6   95.59    7.40
   1   1  -6   84.99    5.90
   1  -1   6   88.19    6.20
  -1  -1  -6   86.89    7.00
   1  -1   6   77.59    7.30
  -1  -1  -6   84.69    6.20
  -1   1   6   88.69    6.90
  -2  -1   6  214.48   13.30
   2   1   6  218.08   13.70
  -2   1  -6  219.58   13.00
   2  -1  -6  202.78   13.30
   2  -1  -6  238.08   12.00
   2  -1  -6  234.38   12.10
  -2   1  -6  236.38   13.40
   2   1   6  228.78   12.20
  -2   1  -6  225.18   12.80
  -2  -1   6  219.18   13.50
  -2  -1   6  227.68   10.70
  -2   1  -6  228.88   11.10
   2  -1  -6  227.28   11.90
  -2  -1   6  239.28   12.00
   2   1   6  222.28   12.50
   2   1  -6  222.78   11.40
  -2  -1  -6  243.68   13.40
  -2   1   6  251.37   12.40
  -2   1   6  214.58   12.10
   2   1  -6  246.78   10.80
   2  -1   6  241.38   12.00
  -2   1   6  234.58   14.30
   2   1  -6  237.18   12.80
  -2  -1  -6  234.18   14.80
   2  -1   6  247.08   13.70
  -2   1   6  228.88   13.20
   2   1  -6  231.18   14.00
  -2  -1  -6  227.68   13.10
  -2  -1  -6  229.78   12.50
   2  -1   6  236.48   13.50
  -2  -1  -6  261.47   12.20
  -3   1  -6  392.76   18.10
   3  -1  -6  380.86   17.50
  -3  -1   6  341.17   19.40
  -3  -1   6  400.06   15.00
   3  -1  -6  380.36   19.60
  -3   1  -6  385.56   16.80
   3   1   6  353.56   19.80
  -3   1  -6  358.46   18.90
   3  -1  -6  391.76   17.80
   3  -1  -6  367.86   16.70
  -3  -1   6  363.46   17.60
  -3   1  -6  394.76   19.30
  -3  -1   6  359.56   20.70
  -3   1  -6  385.16   14.00
   3   1   6  390.96   18.20
   3   1  -6  369.86   19.60
  -3  -1  -6  379.46   19.20
   3   1  -6  403.56   18.60
  -3  -1  -6  361.46   18.40
   3   1  -6  379.86   17.20
  -3   1   6  400.76   20.70
  -3  -1  -6  366.46   14.80
  -3   1   6  380.06   18.00
  -3  -1  -6  383.76   21.30
   3   1  -6  401.26   14.90
  -3   1   6  392.66   17.10
  -3  -1  -6  378.26   18.40
  -3  -1  -6  405.76   17.70
   3  -1   6  377.16   17.60
  -3   1   6  402.86   19.90
  -4  -1   6   30.40    5.00
   4   1   6   37.10    5.90
  -4  -1   6   54.49    8.60
  -4   1  -6   58.89    7.00
  -4   1  -6   38.60    6.60
   4  -1  -6   32.80    5.60
   4  -1  -6   48.30    7.70
  -4   1  -6   30.20    4.80
  -4   1  -6   28.80    5.80
   4  -1  -6   36.30    5.50
  -4  -1  -6   50.69    6.90
  -4   1   6   46.60    6.80
  -4  -1  -6   45.70    6.50
  -4   1   6   48.80    7.70
   4   1  -6   49.50    6.80
   4   1  -6   31.20    6.70
  -4  -1  -6   40.20    6.60
   4   1  -6   28.90    5.60
  -4   1   6   46.80    8.90
   4  -1   6   58.79    7.90
  -4  -1  -6   46.00    6.80
  -5   1  -6  623.44   26.10
  -5  -1   6  714.03   35.00
  -5   1  -6  603.54   28.80
  -5   1  -6  592.24   28.70
   5   1   6  609.24   27.50
   5  -1  -6  624.14   26.70
  -5  -1   6  617.14   30.10
   5  -1  -6  610.94   28.40
   5  -1  -6  626.54   27.10
  -5   1   6  626.44   27.70
  -5  -1  -6  614.14   26.80
   5   1  -6  630.04   29.40
  -5   1   6  583.44   29.70
   5   1  -6  615.04   26.70
  -5  -1  -6  566.44   27.70
   5   1  -6  598.74   27.70
  -5  -1  -6  575.54   28.60
  -6   1  -6  983.30   42.00
  -6   1  -6 1024.50   45.10
   6  -1  -6  928.71   40.30
  -6  -1   6  969.70   43.70
  -6   1  -6  944.81   41.20
   6  -1  -6  946.41   39.40
  -6   1  -6  906.31   37.80
  -6  -1  -6  960.80   44.60
  -6  -1  -6  989.80   39.10
  -6  -1  -6  938.51   41.20
   6   1  -6  914.51   39.80
  -6   1   6  950.40   42.80
  -6   1   6  966.30   40.20
  -6  -1  -6  896.41   41.00
   6   1  -6  946.31   39.00
   6   1  -6  958.00   41.40
   7  -1  -6   -0.10    3.30
  -7   1  -6    1.10    3.30
  -7  -1   6    6.30    4.40
  -7   1  -6    2.70    3.40
  -7   1  -6    0.60    1.40
  -7   1  -6    1.10    2.70
  -7   1   6    5.30    3.10
  -7  -1  -6    2.10    2.50
   7   1  -6    2.70    3.30
  -7  -1  -6    0.20    2.50
   7   1  -6    5.50    3.10
  -7  -1  -6    0.60    2.00
  -7  -1  -6    4.00    3.20
  -7   1   6    1.50    2.60
  -8   1  -6    4.20    3.30
   8  -1  -6    1.80    3.50
  -8   1  -6    4.60    3.00
  -8  -1  -6    1.90    3.10
  -8  -1  -6    1.40    2.90
   8   1  -6    5.70    3.70
  -8  -1  -6    5.60    2.70
   9  -1  -6    4.10    3.60
  -9   1  -6   -0.80    1.90
  -9   1  -6    1.90    3.50
  -9  -1  -6    6.40    3.90
  -9  -1  -6    5.00    4.00
  -9  -1  -6    6.20    2.70
   9   1  -6    6.20    5.00
   0  -1  -7  227.68   13.20
   0  -1   7  244.68   14.10
   0   1   7  241.98   14.80
   0   1  -7  268.17   12.20
   0   1   7  267.17   13.90
   0   1   7  236.58   12.90
   0   1  -7  260.07   14.20
   0  -1   7  246.48   14.10
   0  -1  -7  254.57   12.80
   0   1   7  245.68   14.70
   0  -1  -7  252.47   13.60
   0  -1  -7  234.08   14.60
   0   1  -7  244.88   14.60
   0  -1  -7  278.67   15.10
   0   1  -7  244.98   13.70
   0  -1   7  251.67   12.70
   0  -1   7  253.17   14.40
   0   1  -7  250.17   14.20
  -1  -1   7   18.80    3.80
  -1   1  -7   15.70    3.60
  -1   1  -7   10.80    3.20
  -1  -1   7   13.90    3.70
  -1   1  -7   17.40    4.30
  -1   1  -7   13.80    3.00
  -1  -1   7   19.80    4.80
   1   1   7   15.80    3.50
   1   1   7   17.30    3.90
   1  -1  -7   19.70    4.00
   1  -1  -7   14.00    3.20
   1  -1  -7   14.70    4.30
  -1  -1   7   15.20    3.10
   1   1   7   15.10    2.10
  -1   1  -7   18.40    4.50
   1   1   7   11.70    3.40
   1  -1  -7   17.80    3.60
   1   1  -7   17.80    4.50
   1   1  -7   13.10    2.80
   1   1  -7   14.60    3.40
   1  -1   7   25.90    4.10
  -1  -1  -7   13.10    3.60
  -1   1   7    7.40    2.40
  -1   1   7   11.20    3.20
  -1  -1  -7   16.10    3.60
  -1  -1  -7   12.10    3.30
  -1   1   7   12.30    3.30
  -1  -1  -7   14.10    3.60
  -1   1   7   13.60    4.10
   1   1  -7    9.20    2.90
  -1  -1  -7   15.60    4.00
   1  -1   7   15.40    3.80
   2   1   7   34.10    5.30
   2  -1  -7   22.10    4.30
  -2   1  -7   26.30    5.20
  -2   1  -7   20.20    4.50
  -2   1  -7   30.20    5.50
   2  -1  -7   34.90    5.30
   2   1   7   28.00    4.80
   2  -1  -7   32.20    4.70
  -2   1  -7   31.30    4.50
  -2  -1   7   28.60    5.50
  -2  -1   7   29.10    4.60
   2   1   7   25.90    5.60
   2  -1  -7   33.80    6.80
  -2   1   7   24.60    4.20
  -2   1   7   29.90    6.20
  -2   1   7   31.20    5.60
  -2  -1  -7   18.30    4.20
   2   1  -7   24.70    4.70
  -2  -1  -7   44.90    7.00
   2  -1   7   37.30    5.30
  -2   1   7   21.20    4.20
   2  -1   7   31.20    5.50
   2   1  -7   36.50    6.80
  -2  -1  -7   28.00    5.10
   2   1  -7   24.20    3.50
  -2  -1  -7   25.80    5.40
  -2  -1  -7   37.60    5.40
   2   1  -7   30.90    4.90
   3  -1  -7    8.10    2.00
   3   1   7    9.90    3.00
   3  -1  -7    5.80    2.30
  -3   1  -7    7.60    3.00
  -3   1  -7    3.30    2.70
   3  -1  -7    7.10    3.10
  -3  -1   7   11.10    3.00
  -3   1  -7   10.50    2.90
  -3   1  -7   10.70    2.90
   3  -1  -7   10.40    4.10
  -3  -1   7    5.10    3.00
   3   1   7   11.90    3.40
   3   1  -7    7.70    3.20
  -3  -1  -7    9.00    2.90
  -3   1   7   11.00    3.50
   3   1  -7    6.20    2.60
   3  -1   7    7.70    2.80
  -3  -1  -7    5.60    2.80
  -3  -1  -7   11.50    3.30
  -3   1   7    9.40    3.30
  -3  -1  -7    6.60    3.20
  -3   1   7   11.70    3.20
  -3  -1  -7   13.70    3.60
   3   1  -7   11.40    4.40
  -4   1  -7   16.70    4.10
   4  -1  -7   21.80    5.80
  -4   1  -7   20.60    4.30
   4  -1  -7   32.80    5.80
   4   1   7   37.40    6.50
   4  -1  -7   26.30    5.10
  -4   1  -7   28.10    6.30
  -4  -1   7   28.00    6.20
  -4   1   7   28.20    5.90
  -4  -1  -7   19.70    4.90
  -4  -1  -7   18.10    4.90
  -4  -1  -7   20.50    4.60
   4   1  -7   22.70    6.10
   4   1  -7   21.50    4.90
  -4  -1  -7   20.50    4.10
  -4   1   7   25.60    5.10
   4   1  -7   27.20    5.30
   5  -1  -7   76.79    8.90
  -5   1  -7   73.09    8.70
   5  -1  -7   68.99    8.90
  -5   1  -7   61.99    9.30
  -5   1  -7   50.99    8.30
   5  -1  -7   78.59   10.80
  -5  -1   7   47.70    8.60
   5   1  -7   72.29   11.20
  -5   1   7   71.89    9.50
  -5  -1  -7   74.19   10.80
  -5  -1  -7   70.79    8.80
  -5   1   7   67.79   10.30
   5   1  -7   52.89    8.00
   5   1  -7   54.79    7.90
  -5  -1  -7   75.59    9.50
  -5  -1  -7   68.89    9.40
   6  -1  -7   58.19    9.00
  -6   1  -7   69.99    9.20
  -6  -1   7   49.20    8.50
  -6   1  -7   64.49   11.50
  -6   1  -7   68.79   10.40
   6  -1  -7   80.09   11.50
  -6   1  -7   70.19   10.80
   6   1  -7   61.69    8.70
  -6  -1  -7   74.39   12.40
  -6  -1  -7   61.89    9.30
   6   1  -7   69.49    9.70
  -6  -1  -7   73.79    9.90
  -6  -1  -7   65.69   10.00
  -6   1   7   82.39   10.80
   6   1  -7   90.59   12.90
  -6   1   7   89.19   12.10
  -7   1  -7   44.50   10.20
  -7   1  -7   55.29    9.60
  -7   1  -7   70.99   11.20
  -7   1  -7   59.39    9.20
   7  -1  -7   48.00    8.40
   7   1  -7   63.59   10.60
   7   1  -7   47.50    8.50
  -7  -1  -7   53.09    9.30
  -7  -1  -7   63.79    9.70
  -7  -1  -7   50.29    8.80
   8  -1  -7    5.70    3.90
  -8   1  -7    0.00    3.10
  -8   1  -7   10.80    4.00
  -8  -1  -7    0.00    1.80
   8   1  -7   -0.90    3.00
  -8  -1  -7    3.30    3.30
  -9   1  -7    5.30    2.60
  -9   1  -7   11.20    4.40
   9  -1  -7   11.50    4.50
  -9  -1  -7    6.70    4.50
   9   1  -7    4.00    3.20
  -9  -1  -7    3.50    2.50
   0  -1  -8   -1.70    1.40
   0  -1  -8    1.10    1.90
   0   1  -8   -0.50    1.70
   0   1   8    1.30    1.50
   0   1   8    2.70    1.30
   0   1  -8    2.80    1.20
   0  -1   8    1.50    1.70
   0   1  -8    1.40    1.60
   0  -1  -8    0.80    1.00
   0   1  -8    2.20    1.60
   0  -1   8    2.00    1.40
   0   1  -8    1.70    2.00
   0  -1  -8    0.30    1.90
  -1   1  -8   46.10    7.00
   1   1   8   53.29    7.10
   1  -1  -8   42.20    6.30
  -1  -1   8   50.99    7.30
  -1  -1   8   43.40    6.10
   1  -1  -8   36.70    5.90
  -1   1  -8   51.49    7.60
  -1   1  -8   47.40    7.50
  -1   1  -8   52.79    8.40
   1   1   8   52.09    7.10
   1  -1  -8   53.29    8.50
   1  -1  -8   46.90    6.20
  -1   1  -8   50.29    5.90
   1   1  -8   46.30    6.10
  -1  -1  -8   53.49    7.20
   1   1  -8   55.29    7.40
  -1  -1  -8   45.30    6.90
  -1  -1  -8   46.70    6.40
  -1   1   8   46.60    8.20
  -1  -1  -8   49.90    8.00
  -1   1   8   49.30    7.10
  -1  -1  -8   57.79    8.70
   1   1  -8   57.29    6.50
  -1   1   8   49.30    6.80
   1   1  -8   48.70    8.10
   1  -1   8   60.89    8.30
   2  -1  -8   45.20    8.30
  -2   1  -8   40.70    5.50
  -2   1  -8   36.20    6.40
  -2  -1   8   40.50    7.00
   2  -1  -8   31.30    5.10
  -2   1  -8   51.69    8.00
   2  -1  -8   43.40    6.10
   2  -1  -8   49.10    6.90
   2   1   8   43.20    6.40
   2   1   8   31.90    5.40
  -2   1  -8   29.40    5.90
  -2   1   8   49.90    7.00
  -2   1   8   44.30    7.10
   2   1  -8   46.60    6.10
   2   1  -8   28.80    5.60
  -2  -1  -8   52.99    7.80
  -2  -1  -8   33.10    5.60
  -2  -1  -8   42.50    6.10
   2  -1   8   47.10    7.60
  -2  -1  -8   36.60    7.30
  -2   1   8   36.40    5.70
   2   1  -8   48.80    8.60
  -2  -1  -8   48.60    7.50
  -3  -1   8   92.09   11.50
   3  -1  -8   72.09    8.40
   3   1   8   70.19    8.80
   3   1   8   85.89    9.40
  -3   1  -8   77.99    9.90
   3  -1  -8   89.49    9.60
  -3   1  -8   84.59    8.60
  -3   1  -8   93.89   10.60
   3  -1  -8   90.09   12.30
  -3   1  -8   60.59    8.90
   3   1  -8   82.49    8.70
  -3  -1  -8   77.29    9.20
  -3  -1  -8   62.39    7.50
   3   1  -8   83.19   11.40
  -3   1   8   74.99    9.90
  -3   1   8   88.19    9.80
  -3  -1  -8   53.49    9.30
  -3  -1  -8   78.59    9.90
   3   1  -8   78.19    9.30
   3  -1   8   78.99   10.20
  -3  -1  -8   95.59   11.10
  -4   1  -8  254.97   16.20
  -4   1  -8  238.08   16.20
   4   1   8  238.88   15.30
   4  -1  -8  272.17   15.20
   4  -1  -8  223.98   16.20
  -4   1  -8  245.48   13.60
  -4   1  -8  270.07   15.40
   4  -1  -8  255.77   14.60
  -4  -1   8  237.48   16.70
  -4   1   8  248.88   16.80
   4  -1   8  221.98   15.50
   4   1  -8  261.57   14.40
   4   1  -8  265.17   15.60
  -4  -1  -8  236.98   15.20
  -4  -1  -8  266.07   16.90
  -4  -1  -8  248.98   14.30
  -4   1   8  257.07   15.30
   4   1  -8  244.38   16.90
  -4  -1  -8  266.57   15.80
  -5   1  -8   16.50    4.60
   5  -1  -8   20.80    5.10
   5  -1  -8   40.30    8.80
  -5   1  -8   25.10    6.20
  -5   1  -8   24.60    6.30
  -5  -1   8   23.80    5.60
   5  -1  -8   22.70    6.00
   5   1  -8   14.90    4.40
   5   1  -8   23.60    6.40
  -5   1   8   17.10    5.00
  -5  -1  -8   23.70    5.30
  -5  -1  -8   22.20    5.60
  -5  -1  -8   17.90    5.30
  -5  -1  -8   23.80    4.70
   5   1  -8   27.80    5.50
  -6  -1   8   12.30    4.80
  -6   1  -8   14.10    5.10
  -6   1  -8   22.00    5.30
  -6   1  -8   15.50    5.30
   6  -1  -8   20.20    6.30
   6  -1  -8   14.80    4.90
  -6   1  -8   23.20    6.90
  -6  -1  -8   20.60    5.00
   6   1  -8   20.50    5.40
   6   1  -8   14.40    4.60
   6   1  -8    9.30    4.90
  -6  -1  -8   14.10    5.00
  -6   1   8   24.60    5.80
  -6  -1  -8   15.20    5.00
   7  -1  -8  119.39   13.60
  -7   1  -8  100.89   11.70
  -7   1  -8  124.49   17.60
  -7   1  -8  126.59   15.40
   7   1  -8  133.99   14.40
  -7  -1  -8  122.69   13.70
  -7  -1  -8  130.79   16.20
  -7  -1  -8  113.99   13.50
   7   1  -8  129.69   16.50
   8  -1  -8  111.69   13.90
  -8   1  -8  119.49   13.00
  -8   1  -8  110.29   15.00
  -8  -1  -8  118.59   13.60
  -8  -1  -8  129.49   16.30
   8   1  -8  124.79   14.60
  -9   1  -8    7.40    5.10
  -9   1  -8    6.20    2.60
   9  -1  -8    4.30    4.40
  -9  -1  -8    4.60    4.20
  -9  -1  -8    2.40    2.40
   9   1  -8    1.60    3.80
   0  -1   9   13.20    4.20
   0   1  -9    8.30    3.50
   0   1   9   17.90    4.50
   0  -1  -9   14.60    4.60
   0  -1  -9   11.20    3.20
   0   1  -9   15.80    3.80
   0   1   9   17.00    4.30
   0   1  -9   15.20    3.30
   0  -1  -9   13.00    4.00
   0   1  -9   12.70    4.00
   0  -1  -9   12.60    3.90
   0   1  -9    8.30    3.40
   1   1   9   70.79    8.90
   1   1   9   73.69   10.00
  -1  -1   9   44.60    7.40
  -1   1  -9   53.69    8.20
   1  -1  -9   79.29    7.20
   1  -1  -9   53.99    7.30
  -1   1  -9   64.29    9.00
  -1   1  -9   76.69   10.60
   1  -1  -9   52.79    7.40
  -1   1  -9   73.79    7.80
   1  -1  -9   63.19    9.90
  -1  -1  -9   60.69    8.30
  -1  -1  -9   78.49    8.90
  -1  -1  -9   65.19    9.00
   1   1  -9   67.09   10.20
  -1  -1  -9   62.39    9.30
   1   1  -9   59.59    7.00
  -1   1   9   50.99    7.60
  -1   1   9   57.39    7.60
   1  -1   9   59.59    8.50
   1   1  -9   52.89    7.90
  -1  -1  -9   48.10    8.40
  -2   1  -9   22.50    4.20
  -2   1  -9   18.20    5.20
   2  -1  -9   24.90    5.20
  -2   1  -9   23.80    5.40
  -2  -1   9   15.70    4.40
  -2   1  -9   18.40    5.00
   2  -1  -9   20.80    6.00
   2  -1  -9   21.70    4.80
   2   1   9   23.40    4.90
   2  -1   9   25.60    5.10
  -2   1   9   26.10    6.10
   2   1  -9   24.40    6.50
  -2  -1  -9   11.10    3.80
  -2  -1  -9   21.60    5.50
   2   1  -9   23.00    4.60
  -2  -1  -9   15.80    4.50
   2   1  -9   19.10    4.80
  -2  -1  -9   19.60    5.10
  -2   1   9   20.70    4.80
  -2  -1  -9   19.30    4.40
  -3   1  -9   91.29   11.10
   3  -1  -9  101.39    8.50
  -3   1  -9   67.29    9.60
  -3  -1   9   77.49   10.80
   3   1   9   66.69    9.00
   3  -1  -9  110.09   14.00
  -3   1  -9   92.79    9.10
   3  -1  -9   86.99    9.80
  -3   1  -9  113.09   13.00
   3  -1   9  100.79   11.90
   3   1  -9   73.79   11.40
  -3  -1  -9   83.29   11.80
  -3  -1  -9  100.19   12.00
  -3   1   9   65.59    9.20
  -3  -1  -9   70.99   10.00
   3   1  -9  111.79   10.60
  -3  -1  -9   78.19    9.90
  -3  -1  -9   83.69    9.00
   3   1  -9   94.99   10.70
  -4   1  -9  111.39    8.40
   4  -1  -9  129.69   15.30
   4  -1  -9  121.69    9.70
  -4   1  -9  100.59    9.00
   4  -1  -9   93.39   10.70
   4   1   9  110.39   12.30
  -4   1  -9  116.79   13.20
  -4   1  -9  108.19   13.00
  -4  -1   9   79.69   11.20
  -4  -1  -9  125.69   10.40
  -4  -1  -9  110.99   11.00
   4   1  -9  112.49   14.40
   4  -1   9  102.29   12.80
  -4  -1  -9  106.89   11.80
  -4   1   9  111.49   13.40
   4   1  -9  111.49   11.40
   4   1  -9   99.59   11.60
  -4  -1  -9  129.39   14.10
  -5   1  -9   22.90    4.80
  -5  -1   9   22.90    6.00
  -5   1  -9   17.00    4.70
   5  -1  -9   16.50    5.10
  -5   1  -9   16.60    5.20
   5   1   9   22.70    5.30
   5  -1  -9   29.10    7.90
  -5  -1  -9   20.80    5.20
  -5  -1  -9   16.70    5.20
  -5  -1  -9   13.50    4.30
  -5   1   9   16.40    4.70
   5   1  -9   27.60    6.50
   5   1  -9   22.00    7.10
   5   1  -9   15.70    4.60
   5  -1   9   20.20    5.00
  -6   1  -9    5.50    3.50
  -6   1  -9    9.80    3.70
  -6   1  -9    4.10    2.80
   6  -1  -9    4.80    3.60
   6  -1  -9    5.10    4.80
  -6  -1  -9    1.90    2.50
  -6  -1  -9    6.10    3.40
  -6  -1  -9    2.00    2.30
   6   1  -9    2.60    3.50
   6   1  -9   10.30    5.00
  -7   1  -9   21.70    6.90
   7  -1  -9   11.60    5.50
   7  -1  -9   19.30    6.40
  -7   1  -9   18.60    5.60
  -7   1  -9   12.70    4.30
   7   1  -9   18.20    6.60
  -7  -1  -9   14.30    4.70
  -7  -1  -9    8.30    3.50
   7   1  -9   14.00    5.30
   8  -1  -9  115.29   14.10
  -8   1  -9  102.39   14.50
  -8  -1  -9   86.39   13.40
  -8  -1  -9   93.99   11.80
   8   1  -9  110.99   13.20
   0   1 -10    4.50    1.60
   0  -1 -10    1.30    2.10
   0  -1 -10    0.60    2.20
   0  -1  10    2.50    1.90
   0   1 -10    4.50    2.20
   0   1 -10   -0.80    1.40
   0  -1 -10    0.50    2.20
   0  -1 -10    4.00    1.90
   0   1  10    3.60    1.90
   0   1 -10   -1.60    1.40
   1   1  10   33.40    6.20
  -1   1 -10   17.20    4.90
   1  -1 -10   23.80    5.00
  -1   1 -10   28.30    6.10
  -1   1 -10   21.80    5.80
   1  -1 -10   26.50    6.80
  -1  -1  10   34.80    6.60
  -1   1 -10   23.50    4.60
   1  -1 -10   25.10    5.60
   1   1 -10   30.80    5.20
   1   1 -10   26.90    5.90
  -1  -1 -10   24.30    5.70
  -1  -1 -10   26.10    5.20
  -1  -1 -10   29.90    5.90
   1  -1  10   25.90    5.90
   1   1 -10   23.10    6.20
  -1  -1 -10   32.10    6.50
  -1  -1 -10   27.50    6.00
  -1   1  10   27.10    5.60
   2  -1 -10  386.86   23.50
  -2   1 -10  386.76   22.20
   2  -1 -10  384.96   20.40
  -2   1 -10  378.26   21.60
  -2   1 -10  388.46   22.10
  -2  -1  10  376.16   22.10
  -2   1 -10  404.46   18.60
   2  -1 -10  374.46   19.30
   2   1  10  408.96   21.10
   2   1 -10  402.56   18.80
   2   1 -10  398.56   21.40
   2  -1  10  342.37   20.70
  -2  -1 -10  372.26   20.60
  -2  -1 -10  358.36   21.90
   2   1 -10  368.66   23.20
  -2  -1 -10  412.26   22.30
  -2   1  10  373.16   21.30
  -2  -1 -10  378.06   19.00
  -2  -1 -10  414.66   23.80
   3  -1 -10   98.69   14.30
   3   1  10   81.09   10.40
   3  -1 -10   75.39    9.40
   3  -1 -10   72.19    9.30
  -3   1 -10   84.79    9.20
  -3  -1  10   66.99    9.90
  -3   1 -10   97.39   12.20
  -3   1 -10   69.89   10.00
  -3   1 -10   69.99   10.40
   3   1 -10   62.79    9.50
  -3   1  10   86.59   11.60
  -3  -1 -10   90.59    9.80
   3   1 -10   87.49    9.70
  -3  -1 -10   75.69    9.70
  -3  -1 -10   85.99   11.80
  -3  -1 -10   83.69   11.40
   3   1 -10   95.19   13.50
   3  -1  10   98.59   12.20
   4  -1 -10   10.70    4.40
   4  -1 -10   16.20    6.40
  -4   1 -10    7.40    2.20
  -4   1 -10    5.10    3.60
  -4   1 -10    9.70    4.30
   4   1  10   10.20    3.20
  -4   1 -10    8.70    3.30
  -4  -1  10    6.80    3.30
  -4   1  10    9.30    4.00
   4   1 -10   13.80    5.80
  -4  -1 -10    3.70    3.00
  -4  -1 -10   11.60    3.90
  -4  -1 -10    7.30    2.50
  -4  -1 -10   13.50    5.60
   4  -1  10    4.20    2.60
   4   1 -10    7.90    3.40
   4   1 -10    8.30    3.50
  -5   1 -10   68.09   10.50
   5  -1 -10   75.69   12.50
  -5   1 -10   86.99    9.80
   5   1  10   58.09    9.40
  -5   1 -10   88.39   12.60
   5  -1 -10   85.99   11.20
  -5   1  10   86.59   12.00
  -5  -1 -10   74.99   11.50
   5   1 -10   62.29    9.60
  -5  -1 -10   94.59   13.40
  -5  -1 -10   61.79    8.50
   5   1 -10   82.99   13.50
   5  -1  10   60.79    9.40
   5   1 -10   85.89   10.80
  -6   1 -10    9.10    3.90
  -6   1 -10    5.70    3.00
   6  -1 -10    3.80    3.80
   6  -1 -10    7.00    4.50
   6   1 -10   10.50    5.20
   6   1 -10    1.90    3.50
  -6  -1 -10    9.50    4.90
  -6  -1 -10    2.90    3.50
   7  -1 -10   22.00    6.20
  -7   1 -10   12.20    4.00
   7  -1 -10   13.70    6.10
  -7   1 -10   20.30    5.90
   7   1 -10   26.50    6.60
   7   1 -10   12.20    6.30
  -7  -1 -10   20.10    5.40
  -7  -1 -10    9.30    4.40
  -8   1 -10    7.00    2.60
   8  -1 -10    2.20    3.40
   8   1 -10   -2.00    3.40
  -8  -1 -10    6.20    4.50
  -8  -1 -10    6.00    3.90
   0   1 -11  125.59   14.00
   0   1  11   91.49   11.20
   0  -1  11   98.29   11.80
   0  -1 -11   79.69    9.10
   0  -1 -11   94.79   13.10
   0  -1 -11   80.89   10.90
   0   1 -11   95.19    9.60
   0   1 -11   76.39   12.20
  -1   1 -11   33.00    7.60
  -1   1 -11   67.89   10.60
   1   1  11   57.69    8.30
  -1  -1  11   31.40    6.50
  -1   1 -11   33.70    7.10
   1  -1 -11   43.90    9.40
  -1   1 -11   42.40    6.30
   1  -1 -11   38.60    6.60
   1  -1 -11   36.50    7.10
  -1  -1 -11   45.40    8.20
  -1   1  11   29.00    5.60
  -1  -1 -11   40.60    7.20
  -1  -1 -11   46.60    7.30
   1   1 -11   46.60    6.90
  -1  -1 -11   34.20    6.00
   1   1 -11   47.70    8.20
   1   1 -11   40.00    8.10
  -1  -1 -11   51.99    9.60
   1  -1  11   37.30    6.60
  -2   1 -11  173.08   13.90
   2   1  11  172.68   12.80
  -2   1 -11  142.79   12.60
  -2  -1  11  152.38   13.20
  -2   1 -11  177.28   11.10
   2  -1 -11  161.68   14.80
   2  -1 -11  138.49   11.80
  -2   1 -11  144.79   15.60
   2  -1 -11  175.18   12.00
   2   1 -11  154.58   10.80
  -2  -1 -11  161.08   12.70
  -2  -1 -11  165.58   13.80
   2   1 -11  160.58   18.40
  -2  -1 -11  171.88   14.40
  -2   1  11  156.98   12.80
   2  -1  11  169.68   13.30
   2   1 -11  172.38   13.30
  -2  -1 -11  170.58   11.70
   3  -1 -11   32.40    8.50
  -3  -1  11   34.30    6.80
   3  -1 -11   42.20    7.50
   3  -1 -11   34.40    6.60
  -3   1 -11   34.50    7.00
  -3   1 -11   31.90    7.20
   3   1  11   32.40    6.20
  -3   1 -11   31.30    5.40
  -3   1 -11   45.60    8.00
   3   1 -11   34.20    9.10
  -3  -1 -11   41.20    8.10
  -3   1  11   35.90    7.40
   3   1 -11   34.20    7.10
   3   1 -11   44.40    7.00
   3  -1  11   29.50    6.40
  -3  -1 -11   32.60    7.60
  -3  -1 -11   35.00    6.90
  -3  -1 -11   39.80    7.20
  -4   1 -11   10.50    3.50
  -4   1 -11    9.40    3.50
   4  -1 -11   14.70    4.60
   4  -1 -11   14.70    6.60
  -4   1 -11   12.40    4.80
  -4   1 -11    3.30    3.30
  -4  -1  11    8.70    3.80
   4  -1  11    9.10    3.40
   4   1 -11    9.90    4.80
   4   1 -11   10.40    4.40
  -4  -1 -11    4.20    1.80
  -4  -1 -11    6.70    3.80
   4   1 -11   11.30    4.20
  -4  -1 -11   18.20    6.20
  -4   1  11    9.80    3.40
  -5   1 -11   16.30    5.70
   5  -1 -11   10.30    4.10
  -5   1 -11   14.40    4.00
   5  -1 -11   10.40    5.60
  -5   1 -11   16.70    6.20
  -5  -1 -11    9.50    3.80
   5   1 -11    7.60    6.40
   5   1 -11   15.20    4.50
  -5  -1 -11   14.00    5.50
   6  -1 -11   19.60    7.20
  -6   1 -11   21.00    5.20
   6  -1 -11   18.80    5.70
  -6   1 -11   13.90    5.20
   6   1 -11   15.20    5.20
  -6  -1 -11   16.30    5.90
  -6  -1 -11   11.90    4.00
   6   1 -11   18.90    7.60
   7  -1 -11    9.00    4.70
   7  -1 -11    5.50    4.70
  -7   1 -11    5.60    2.60
  -7   1 -11    0.70    2.40
   7   1 -11    0.50    3.20
  -7  -1 -11    0.80    3.00
  -7  -1 -11    3.90    3.10
   7   1 -11   -0.70    4.90
   0   1  12    0.20    1.50
   0   1 -12    1.40    2.10
   0  -1  12    5.10    3.00
   0   1 -12    2.20    2.50
   0  -1 -12    0.30    1.80
   0  -1 -12    2.40    2.60
   0   1 -12    2.00    2.30
   0  -1 -12    1.40    2.30
  -1   1 -12   63.79    7.80
  -1   1 -12   60.69    9.80
  -1   1 -12   52.89   10.30
   1  -1 -12   61.39    9.60
   1   1  12   42.20    7.30
  -1  -1  12   46.10    8.50
   1  -1 -12   60.19   11.30
   1  -1 -12   64.09    8.90
  -1   1 -12   51.79    9.00
  -1   1  12   56.99    8.60
   1   1 -12   54.39    7.60
  -1  -1 -12   54.79    9.90
  -1  -1 -12   61.89   10.20
   1   1 -12   42.60    8.30
  -1  -1 -12   44.40    7.20
   1  -1  12   55.19    9.40
   1   1 -12   50.89   10.40
   2  -1 -12   17.50    4.90
  -2   1 -12   11.20    4.90
  -2   1 -12   12.60    4.70
   2  -1 -12   19.50    5.70
   2  -1 -12   14.60    6.40
  -2   1 -12    9.40    3.70
  -2  -1  12    4.60    2.60
  -2   1 -12   10.30    3.90
   2   1 -12   20.80    6.20
   2   1 -12   11.60    3.60
  -2  -1 -12   11.90    4.80
   2  -1  12    8.20    2.60
  -2   1  12   12.50    3.10
   2   1 -12   16.20    5.00
  -2  -1 -12   16.70    5.90
  -2  -1 -12   11.70    4.40
   3  -1 -12   39.10    9.90
  -3   1 -12   34.80    7.30
  -3   1 -12   28.20    5.60
  -3   1 -12   32.50    7.10
  -3   1 -12   30.80    7.60
   3  -1 -12   38.20    7.10
  -3   1  12   27.60    5.90
  -3  -1 -12   46.00    9.20
   3   1 -12   46.10   11.20
  -3  -1 -12   35.30    6.80
   3  -1  12   33.70    7.10
   3   1 -12   34.00    6.20
   3   1 -12   31.40    7.50
  -3  -1 -12   28.90    7.50
  -4   1 -12   20.90    5.10
   4  -1 -12   24.40    6.20
   4  -1 -12   18.20    8.10
  -4   1 -12   17.20    6.30
  -4   1 -12   17.30    5.70
  -4  -1 -12   15.20    4.20
   4   1 -12   23.20    5.40
   4   1 -12   27.60    8.80
  -4  -1 -12   23.10    5.60
  -4  -1 -12   14.90    5.90
   4   1 -12   15.90    5.10
   5  -1 -12   19.30    6.00
   5  -1 -12   15.60    7.30
  -5   1 -12   19.80    4.90
  -5   1 -12   19.10    6.10
   5   1 -12   29.20    9.70
  -5  -1 -12   13.00    5.50
   5   1 -12   24.00    6.10
  -5  -1 -12   18.10    5.30
   6  -1 -12    6.90    3.70
   6  -1 -12   -3.10    4.30
  -6   1 -12    0.70    2.40
  -6   1 -12    2.50    2.80
   6   1 -12    7.10    5.80
   6   1 -12    0.30    3.90
  -6  -1 -12    5.50    3.70
  -6  -1 -12    2.20    3.50
   0   1 -13  501.95   30.10
   0  -1  13  516.55   28.80
   0  -1 -13  530.35   28.60
   0  -1 -13  517.85   25.20
   0   1 -13  554.54   24.40
   0   1 -13  524.55   29.00
   0  -1 -13  509.05   30.80
   1  -1 -13  119.39   17.40
   1  -1 -13  129.19   13.60
   1  -1 -13  133.79   15.20
  -1   1 -13   88.09   14.10
  -1   1 -13  131.89    9.70
  -1   1 -13  141.69   17.10
  -1   1  13  108.59   20.50
  -1  -1 -13  126.99   17.90
   1   1 -13  121.59    9.40
   1  -1  13  119.49   14.10
  -1  -1 -13  128.19   12.80
  -1  -1 -13  113.69   14.50
   1   1 -13  113.39   14.40
   1   1 -13  103.29   15.20
   2  -1 -13   27.40    6.00
  -2   1 -13   21.30    6.90
  -2   1 -13   23.30    6.40
  -2   1 -13   30.60    7.60
   2  -1 -13   21.60    6.30
  -2   1 -13   19.50    4.80
   2  -1 -13   25.20    8.20
  -2  -1 -13   19.00    6.30
   2   1 -13   34.80    7.80
   2   1 -13   16.50    5.20
  -2  -1 -13   17.80    5.00
  -2  -1 -13   16.20    4.70
   2   1 -13   31.80    8.00
  -2   1  13   13.90    5.00
   3  -1 -13   17.40    5.10
  -3   1 -13    8.00    2.90
  -3   1 -13   17.50    6.20
  -3   1 -13   17.40    4.50
   3  -1 -13   21.80    7.50
   3   1 -13   21.60    5.20
  -3  -1 -13    7.70    4.00
   3   1 -13   12.60    5.70
   3   1 -13   18.30    5.90
  -3  -1 -13   14.40    4.70
  -3  -1 -13   16.10    5.70
   4  -1 -13    4.30    5.30
  -4   1 -13    6.00    3.30
  -4   1 -13    2.80    3.30
   4  -1 -13    9.70    4.10
  -4  -1 -13    1.60    2.40
  -4  -1 -13    2.30    3.50
  -4  -1 -13    2.10    2.20
   4   1 -13    7.60    5.50
   4   1 -13    7.80    3.80
   5  -1 -13    9.00    6.80
   5  -1 -13    1.60    3.80
  -5   1 -13   -0.10    3.40
  -5   1 -13    4.00    2.40
   5   1 -13    8.90    3.70
   5   1 -13    0.60    4.60
  -5  -1 -13    5.10    3.40
  -5  -1 -13   14.30    6.40
   0  -1 -14    2.00    3.10
   0   1 -14    2.90    2.00
   0   1 -14   10.10    5.10
   0  -1 -14    6.80    3.10
   0   1 -14   -0.10    2.40
   0  -1 -14    1.60    2.30
  -1   1 -14   41.10    6.50
   1  -1 -14   44.10    7.60
   1  -1 -14   27.30    7.60
  -1   1 -14   23.60    6.80
  -1   1 -14   32.30    8.40
   1  -1 -14   36.10    8.00
  -1  -1 -14   37.00    9.50
   1   1 -14   49.99    7.50
  -1  -1 -14   32.10    7.70
   1   1 -14   28.70    7.30
   1   1 -14   37.90    9.60
  -1  -1 -14   32.80    6.50
   2  -1 -14   54.69    8.40
  -2   1 -14   28.40    7.80
  -2   1 -14   45.20    9.80
   2  -1 -14   69.09   14.10
  -2   1 -14   54.69    7.30
   2   1 -14   69.79   13.20
  -2  -1 -14   51.99   10.80
  -2  -1 -14   54.29   10.10
   2   1 -14   43.40    7.40
   2   1 -14   40.60    9.10
  -2  -1 -14   33.70    6.80
  -3   1 -14    7.40    3.00
  -3   1 -14    4.80    3.40
   3  -1 -14    6.60    3.90
  -3   1 -14    8.40    2.30
   3  -1 -14    8.70    4.60
  -3  -1 -14    5.20    2.50
   3   1 -14    7.60    3.30
  -3  -1 -14    6.80    4.20
  -3  -1 -14    9.50    4.70
   3   1 -14    9.30    5.30
   3   1 -14    6.10    5.60
  -4   1 -14    4.10    1.90
  -4   1 -14    5.40    3.90
   4  -1 -14    3.30    3.10
   4  -1 -14    5.30    6.90
  -4  -1 -14   -0.20    1.70
  -4  -1 -14    4.50    3.30
  -4  -1 -14    0.30    3.20
   4   1 -14   -0.30    2.70
   4   1 -14    6.40    6.00
   0   1 -15   19.40    7.20
   0  -1 -15   26.30    5.90
   0   1 -15   24.30    5.10
   0   1 -15   27.60    7.60
   0  -1 -15   25.00    7.70
   0  -1 -15   20.90    6.00
   1  -1 -15   45.00    9.80
   1  -1 -15   38.20    7.00
   1  -1 -15   29.20    9.80
  -1   1 -15   50.09   10.50
  -1   1 -15   34.60    9.40
  -1   1 -15   40.90    6.40
  -1  -1 -15   36.80    9.50
   1   1 -15   57.99   11.90
  -1  -1 -15   36.10    6.80
   1   1 -15   47.30    7.00
   1   1 -15   26.00    7.60
  -1  -1 -15   24.10    7.00
   2  -1 -15   74.59   10.60
  -2   1 -15   74.89   13.10
   2  -1 -15   66.39   14.60
  -2   1 -15   67.39   12.50
  -2   1 -15   80.79    8.90
  -2  -1 -15   61.99    9.10
  -2  -1 -15   78.19   13.50
   2   1 -15   47.50    9.90
  -2  -1 -15   90.09   14.70
   2   1 -15   89.59    9.90
   2   1 -15   75.19   14.70
   3  -1 -15   39.70   11.40
  -3   1 -15   30.20    6.80
  -3   1 -15   31.70    8.90
  -3  -1 -15   35.10    8.60
   3   1 -15   37.60   10.60
  -3  -1 -15   44.20    9.50
   0   2   0 1199.98   38.70
   0   2   0 1205.28   39.50
   0   2   0 1179.38   38.90
   0   2   0 1127.79   40.00
   0  -2   0 1232.88   40.20
   0  -2   0 1218.18   38.90
   1  -2   0 3167.88   98.59
   1   2   0 2993.90   98.49
  -1  -2   0 3109.19   98.69
  -1   2   0 3045.20   97.19
   1   2   0 2944.61   97.39
   1   2   0 2997.50   98.59
  -1   2   0 3122.99   98.89
   1   2   0 3051.19   97.99
  -1   2   0 2844.62   98.19
  -1   2   0 2958.40   97.19
   1  -2   0 3101.29   99.49
  -1   2   0 3022.50   99.39
  -1   2   0 3077.99   98.49
  -1  -2   0 2996.70   98.09
   2  -2   0  344.47   14.70
  -2   2   0  347.17   13.40
  -2  -2   0  350.46   13.70
   2   2   0  353.66   13.70
  -2  -2   0  363.36   14.50
  -2  -2   0  353.76   14.60
  -2   2   0  342.07   15.00
   2  -2   0  330.27   13.40
   2   2   0  345.27   15.10
  -2   2   0  366.86   15.00
  -2  -2   0  359.86   15.10
   2   2   0  355.26   14.70
   2   2   0  350.16   14.30
  -3  -2   0    4.80    2.40
  -3  -2   0    2.60    2.00
  -3   2   0    1.80    1.90
   3   2   0    5.30    2.00
   3  -2   0    2.70    1.60
  -3  -2   0    2.20    1.80
  -3  -2   0    3.90    1.90
   3   2   0    2.00    2.20
   3   2   0    0.20    0.60
   3  -2   0    4.80    2.70
   3   2   0    1.40    1.60
  -3   2   0    5.00    1.80
  -4  -2   0  122.39    9.20
  -4   2   0  123.29    9.40
   4  -2   0  109.39    7.30
   4   2   0  103.39    7.40
   4   2   0  110.69    9.10
  -4  -2   0  128.19    8.80
  -4   2   0  101.69    7.00
   4   2   0  106.49    7.90
  -4   2   0  109.39    8.60
   4  -2   0  102.69    8.40
  -4  -2   0  124.69    7.70
   4   2   0  114.99    7.50
   5   2   0   69.39    9.40
  -5   2   0   77.39    8.20
  -5  -2   0  110.39   10.40
  -5  -2   0  100.49    8.60
   5  -2   0   86.79    7.10
  -5   2   0   82.69    9.70
  -5   2   0  116.99   13.10
   5   2   0   77.59    8.50
  -5  -2   0  115.39   12.90
   5   2   0   92.99    7.30
   5   2   0  101.99    8.10
  -6  -2   0  280.27   15.50
   6   2   0  263.07   18.00
  -6  -2   0  294.07   17.40
   6  -2   0  258.67   15.10
   6   2   0  286.37   15.50
  -6   2   0  293.27   15.40
  -6   2   0  265.67   18.00
   6   2   0  292.37   15.30
  -6   2   0  270.87   17.40
   7  -2   0   63.79    9.70
  -7  -2   0   51.69    7.70
   7   2   0   76.59    9.70
  -7   2   0   59.39    9.40
  -7   2   0   68.49   10.90
  -7  -2   0   60.89    9.70
  -7   2   0   66.89    8.70
  -8   2   0    6.90    3.80
  -8  -2   0   10.40    4.20
   8   2   0    8.70    4.70
  -8  -2   0    4.30    3.60
  -8   2   0    1.90    2.50
  -9   2   0   33.60    7.30
   9   2   0   39.80    8.10
  -9  -2   0   33.80    7.30
 -10   2   0    3.60    4.00
  10   2   0    0.30    2.80
   0  -2   1   -3.60    0.80
   0   2   1   -3.50    1.10
   0  -2   1   -2.80    0.90
   0   2  -1   -3.30    0.70
   0  -2   1   -2.70    0.80
   0  -2  -1   -3.10    1.00
   0   2  -1   -2.60    0.70
   0   2   1   -3.40    0.90
   0  -2   1   -2.20    1.00
   0   2   1   -3.50    0.60
   0   2  -1   -3.20    0.80
  -1   2  -1  345.87   11.80
  -1   2  -1  350.86   13.10
   1   2   1  352.26   14.40
  -1  -2   1  361.56   12.40
  -1   2  -1  348.77   13.70
   1  -2  -1  368.26   14.30
   1   2   1  368.36   14.00
   1   2   1  333.57   12.50
   1  -2  -1  362.16   13.30
   1   2   1  334.27   12.80
  -1   2  -1  344.87   13.00
  -1  -2   1  377.26   13.80
  -1   2  -1  356.16   11.80
  -1  -2  -1  339.47   14.40
  -1   2   1  349.47   14.20
  -1   2   1  322.97   13.10
  -1  -2  -1  353.76   13.30
   1   2  -1  354.76   13.30
   1   2  -1  351.56   13.70
   1   2  -1  340.87   13.50
   1   2  -1  340.17   12.10
  -1   2   1  349.96   13.90
   1   2  -1  342.97   12.20
   1   2  -1  362.66   13.40
  -1  -2  -1  349.57   12.90
  -1   2   1  342.07   12.70
  -1  -2  -1  354.06   12.50
  -2  -2   1   39.10    4.80
  -2  -2   1   29.30    3.80
  -2   2  -1   33.10    3.40
   2  -2  -1   26.80    3.60
   2   2   1   31.20    4.30
   2   2   1   31.20    4.10
   2  -2  -1   37.10    4.90
  -2  -2   1   27.90    3.30
   2  -2  -1   27.30    3.80
  -2   2  -1   24.50    3.70
   2  -2  -1   29.40    3.30
  -2   2  -1   36.70    4.50
   2   2   1   29.80    4.10
   2   2   1   34.50    3.70
   2   2   1   42.10    4.30
  -2   2  -1   24.30    2.80
  -2  -2   1   30.70    2.80
   2   2  -1   27.50    3.70
   2   2  -1   32.10    3.90
  -2  -2  -1   32.70    3.60
  -2  -2  -1   25.30    3.20
  -2  -2  -1   30.70    4.40
   2   2  -1   31.50    4.10
   2   2  -1   28.90    2.60
  -2   2   1   26.70    3.70
  -2   2   1   30.30    3.30
   2   2  -1   33.00    4.40
  -2  -2  -1   21.40    3.70
  -2   2   1   31.70    4.50
   2   2  -1   23.30    3.00
  -3  -2   1   17.80    3.80
   3  -2  -1   20.20    4.20
   3   2   1   21.70    4.40
   3   2   1   18.40    3.50
   3  -2  -1   18.70    3.30
  -3   2  -1   18.10    2.80
  -3  -2   1   21.10    3.50
  -3   2  -1   12.60    3.20
   3  -2  -1   19.70    3.70
   3   2   1   12.10    2.80
  -3   2  -1   17.00    3.80
  -3  -2   1   28.40    4.60
   3   2   1   21.30    3.60
  -3   2   1   21.60    4.60
  -3   2   1   19.10    3.80
   3   2  -1   24.80    4.70
  -3  -2  -1   21.10    3.70
   3  -2   1   15.10    2.80
  -3  -2  -1   21.10    3.90
  -3   2   1   21.50    3.60
  -3  -2  -1   17.00    3.10
  -3  -2  -1   18.30    3.90
   3   2  -1   15.60    3.50
   3  -2   1   22.10    4.30
   3   2  -1   18.80    3.10
  -4  -2   1  244.88   13.50
   4  -2  -1  218.18   11.70
  -4   2  -1  231.78   13.40
   4   2   1  210.68   13.40
  -4   2  -1  230.08   13.90
   4   2   1  228.28   12.00
   4  -2  -1  257.47   14.20
   4   2   1  237.88   13.60
  -4  -2   1  237.08   11.90
   4  -2  -1  238.08   13.20
   4   2   1  234.38   12.00
  -4  -2   1  222.88   13.60
  -4   2  -1  255.87   11.70
   4   2  -1  242.68   12.10
  -4  -2  -1  237.18   12.90
   4   2  -1  223.98   12.20
  -4   2   1  231.28   11.70
  -4   2   1  209.38   13.40
  -4  -2  -1  233.18   14.00
   4  -2   1  228.98   13.40
   4   2  -1  206.68   13.40
  -4  -2  -1  207.58   11.60
  -4   2   1  244.28   13.60
   4   2  -1  243.28   11.90
   5   2   1   39.80    5.70
   5   2   1   26.20    5.90
   5   2   1   32.50    5.30
   5  -2  -1   26.20    5.50
  -5   2  -1   34.50    6.80
  -5  -2   1   32.50    6.30
  -5   2  -1   33.10    6.30
   5  -2  -1   38.50    5.60
   5  -2  -1   35.30    4.10
  -5   2  -1   40.70    5.70
  -5  -2   1   37.70    6.90
  -5  -2   1   37.90    6.00
  -5  -2  -1   31.80    7.10
  -5   2   1   36.00    5.40
   5  -2   1   26.30    5.20
   5   2  -1   29.30    5.00
   5   2  -1   31.30    5.10
  -5  -2  -1   38.00    5.80
  -5  -2  -1   37.70    6.40
   5   2  -1   38.00    5.40
  -5   2   1   25.20    5.30
   5   2  -1   33.20    6.60
  -5   2   1   41.70    7.70
   5  -2   1   30.90    5.00
  -6  -2   1   20.00    5.20
   6   2   1   17.80    4.70
   6   2   1   16.30    3.60
   6  -2  -1   16.60    4.30
  -6   2  -1   22.30    5.90
   6  -2  -1   20.70    4.30
   6   2   1   19.60    5.20
  -6   2  -1   20.10    4.70
  -6   2  -1   15.80    5.10
  -6  -2   1   19.20    4.60
   6   2  -1   23.50    6.50
   6   2  -1   21.30    4.40
  -6  -2  -1   26.90    5.90
  -6   2   1   15.70    3.90
   6  -2   1   23.60    4.90
  -6   2   1   18.00    5.10
  -6  -2  -1   28.10    5.50
  -6  -2  -1   20.50    5.20
  -6   2   1   17.70    5.20
   6   2  -1   10.80    3.90
   7  -2  -1   31.90    5.60
  -7   2  -1   32.70    8.30
  -7   2  -1   30.40    6.00
   7  -2  -1   41.00    7.20
  -7   2  -1   26.80    6.50
  -7  -2   1   36.70    7.30
   7   2   1   33.00    6.50
  -7  -2   1   40.00    7.20
   7   2  -1   42.20    7.40
  -7  -2  -1   38.70    7.40
   7   2  -1   46.30   10.20
  -7  -2  -1   34.60    6.20
  -7   2   1   30.30    6.30
  -7   2   1   43.70    8.20
  -7   2   1   44.30    9.30
  -8  -2   1   11.80    4.20
  -8   2  -1    8.40    4.10
  -8   2  -1   13.80    5.10
  -8  -2   1   16.20    5.40
   8   2   1   12.20    4.90
   8   2  -1    7.60    3.70
  -8   2   1   13.40    4.90
  -8   2   1    4.50    4.30
  -8  -2  -1   12.60    4.70
  -8  -2  -1   13.30    4.20
  -9   2  -1    8.10    3.80
   9   2   1    1.60    3.80
  -9  -2  -1    2.00    2.80
  -9   2   1    3.30    3.00
   9   2  -1   -0.50    3.30
  10   2   1    7.60    4.50
 -10   2  -1    9.20    4.60
  10   2  -1   11.90    5.20
 -10  -2  -1    8.10    4.60
 -10   2   1    6.50    4.10
   0   2  -2  194.68    7.70
   0   2   2  188.08    7.30
   0   2  -2  193.98    8.60
   0   2   2  197.08    8.10
   0   2  -2  201.08    8.90
   0   2   2  186.58    9.30
   0  -2   2  194.58    7.30
   0  -2  -2  180.78    7.90
   0  -2   2  195.28    8.80
   0   2   2  191.98    7.30
   0  -2   2  199.18    8.80
   0  -2  -2  187.58    9.30
   0   2   2  187.58    8.90
   0   2  -2  180.18    8.60
  -1  -2   2 1048.70   32.30
   1  -2  -2 1011.50   34.10
  -1   2  -2  905.21   34.00
   1   2   2  995.80   34.10
  -1  -2   2  981.10   35.00
  -1   2  -2  973.90   32.60
   1   2   2 1025.70   33.40
   1   2   2 1035.00   35.50
  -1   2  -2  962.20   35.00
  -1   2  -2 1023.20   32.60
   1   2   2 1019.10   33.90
  -1   2  -2 1023.60   34.60
   1  -2  -2  992.00   34.20
   1   2   2  921.61   35.80
  -1  -2   2 1044.00   35.30
   1  -2  -2  993.70   35.30
   1  -2   2  971.90   34.90
  -1   2   2  989.90   34.10
   1   2  -2  990.50   34.40
   1   2  -2 1015.10   34.50
   1   2  -2  999.40   35.40
  -1  -2  -2  944.81   36.10
   1   2  -2  991.10   32.90
  -1  -2  -2  965.00   34.00
   1   2  -2 1016.80   35.20
   1   2  -2 1010.60   33.00
  -1   2   2 1007.30   35.40
  -1  -2  -2  969.70   34.00
  -1  -2  -2 1032.80   33.40
  -1   2   2  996.50   34.30
  -1  -2  -2  950.60   33.70
  -1   2   2 1020.70   35.40
   1   2  -2 1001.30   34.90
  -2   2  -2  797.12   27.40
   2   2   2  781.02   30.70
   2   2   2  831.82   28.60
   2   2   2  790.12   28.30
  -2  -2   2  817.72   28.20
  -2   2  -2  790.42   27.40
  -2   2  -2  784.52   29.60
  -2   2  -2  787.62   27.60
  -2   2  -2  796.42   28.80
   2   2   2  775.22   30.10
   2  -2  -2  748.13   28.20
   2  -2  -2  798.52   29.40
  -2  -2   2  838.72   30.10
  -2   2   2  812.42   29.50
   2   2  -2  782.22   27.80
  -2   2   2  722.33   29.00
  -2  -2  -2  799.12   28.40
  -2   2   2  739.53   29.90
   2   2  -2  798.02   29.30
  -2   2   2  776.32   28.30
   2   2  -2  799.42   29.70
  -2  -2  -2  759.92   30.60
   2   2  -2  845.72   29.90
   2   2  -2  823.52   26.30
   3   2   2  189.18   11.40
   3   2   2  189.58   11.60
   3  -2  -2  197.38    9.30
  -3  -2   2  184.28   11.10
  -3   2  -2  199.68   11.30
   3   2   2  181.88    9.80
   3  -2  -2  192.28   10.50
  -3  -2   2  192.28   11.10
   3  -2  -2  200.58   10.00
  -3   2  -2  192.08   10.00
   3   2   2  179.38   10.00
  -3   2  -2  195.78   11.10
  -3   2  -2  201.98    9.30
  -3  -2   2  204.98    9.80
   3  -2   2  184.48   10.70
   3   2  -2  188.88   10.50
   3  -2   2  194.28    9.70
  -3  -2  -2  202.18    9.90
  -3  -2  -2  195.18   11.70
  -3   2   2  188.58    9.80
  -3  -2  -2  206.08   12.00
   3   2  -2  184.08   10.40
  -3   2   2  190.18   10.90
   3   2  -2  211.08   11.70
   3   2  -2  187.18    8.60
   3   2  -2  182.78    9.40
  -3  -2  -2  200.98   10.50
  -3   2   2  192.58   11.50
  -4  -2   2   93.39    8.20
   4   2   2   89.59    6.80
   4   2   2   92.89    6.90
  -4   2  -2   87.99    7.70
   4  -2  -2   86.99    5.70
  -4   2  -2   86.89    7.90
   4  -2  -2   91.89    8.30
  -4  -2   2   99.09    8.30
   4   2   2  104.69    8.80
  -4   2  -2   91.59    6.40
   4  -2  -2   90.89    7.20
   4  -2  -2   81.49    6.50
  -4  -2   2   94.89    6.80
   4  -2   2   81.59    7.50
   4   2  -2   90.49    7.30
  -4   2   2   65.49    8.50
   4   2  -2   82.79    9.30
   4   2  -2   86.29    6.60
  -4  -2  -2   94.19    7.60
  -4  -2  -2   89.49    6.70
   4  -2   2   93.19    6.60
  -4  -2  -2   83.29    8.00
  -4   2   2   97.09    7.90
  -4   2   2   89.29    6.70
   4   2  -2   95.89    6.20
  -5  -2   2   94.49   11.00
   5  -2  -2   90.99    7.30
  -5   2  -2   78.39    9.50
  -5  -2   2   92.79    7.30
   5   2   2   88.59    9.00
  -5   2  -2   92.19    6.90
   5  -2  -2   79.89    7.20
   5  -2  -2   93.29   11.10
   5   2   2   93.29    7.20
  -5   2  -2   95.29   11.20
  -5  -2   2   59.19    8.80
   5  -2  -2   83.99    5.90
   5   2   2   91.59   10.70
   5   2  -2   81.49    6.40
   5   2  -2   87.89    8.80
  -5   2   2   90.69   10.20
   5   2  -2  105.19   11.80
  -5  -2  -2   87.29    9.50
  -5  -2  -2   73.49    8.20
  -5   2   2   81.79    8.50
  -5   2   2   95.79   12.20
  -5  -2  -2   71.29    9.90
   5   2  -2   86.19    7.30
   5  -2   2   85.69    7.00
  -6  -2   2   59.79    9.40
   6   2   2   57.69    7.30
  -6   2  -2   51.09    8.30
   6   2   2   51.09    9.20
  -6   2  -2   49.70    7.00
   6  -2  -2   49.40    7.20
  -6  -2   2   47.20    7.00
   6   2   2   43.70    6.80
  -6   2  -2   42.70    8.10
   6  -2  -2   53.49    7.70
   6   2  -2   54.59    7.20
   6   2  -2   57.69    9.70
  -6  -2  -2   57.39    9.50
  -6  -2  -2   59.89    7.90
  -6  -2  -2   47.40    7.80
   6   2  -2   52.59    7.40
  -6   2   2   56.09    9.00
  -6   2   2   51.49    7.30
   6  -2   2   64.59    8.30
  -6   2   2   46.70    8.60
   7   2   2   14.30    4.60
  -7   2  -2   10.60    3.60
  -7  -2   2    9.50    3.30
  -7   2  -2    9.60    3.90
  -7  -2   2    1.80    2.80
  -7   2  -2    9.10    4.20
   7  -2  -2    8.60    4.00
   7   2  -2   11.30    5.00
  -7  -2  -2    9.60    3.20
  -7  -2  -2    4.60    3.10
  -7   2   2   13.40    4.80
   7   2  -2    4.50    2.90
  -7   2   2   11.90    4.00
  -8  -2   2   24.60    7.20
  -8   2  -2   21.60    5.80
  -8   2  -2   25.30    8.50
   8   2   2   27.70    6.80
  -8   2  -2   25.00    6.90
  -8  -2  -2   25.10    6.00
   8   2  -2   13.10    4.70
  -8   2   2   15.00    5.10
  -8  -2  -2   18.20    5.60
  -8   2   2   14.10    5.30
  -9   2  -2   22.10    6.00
   9   2   2   18.80    6.20
  -9   2   2   19.50    5.80
  -9  -2  -2   25.30    6.60
   9   2  -2   22.50    6.80
 -10   2  -2   28.30    6.10
 -10  -2  -2   25.50    7.30
  10   2  -2   24.60    6.30
 -10   2   2   16.90    5.50
   0   2   3   -0.50    0.70
   0  -2  -3    0.10    1.30
   0   2  -3   -0.80    0.80
   0   2  -3   -0.50    0.80
   0   2   3    0.70    1.30
   0  -2   3    0.40    1.20
   0  -2  -3   -0.80    0.90
   0   2  -3    0.70    0.70
   0   2  -3    0.30    1.20
   0   2   3   -0.20    1.70
   0   2   3    0.00    1.40
   0  -2  -3   -1.20    0.80
   0  -2  -3   -0.30    0.80
   0  -2  -3    1.20    1.40
   0   2   3    0.10    0.70
   0   2  -3   -0.40    1.10
   0   2  -3   -0.70    0.60
   1  -2  -3  225.58   10.40
   1  -2  -3  233.18   10.40
   1   2   3  231.58   11.70
  -1   2  -3  247.98   11.20
   1   2   3  234.28   12.30
   1  -2  -3  254.87   11.60
   1   2   3  235.18   10.50
  -1   2  -3  246.68   10.70
   1   2   3  224.28    9.70
   1  -2  -3  230.68    9.60
  -1  -2   3  235.08    8.90
  -1   2  -3  243.68    9.10
  -1   2  -3  231.48   11.20
  -1  -2   3  248.18   11.60
   1   2   3  242.48    9.90
   1   2   3  248.18   10.00
  -1   2  -3  228.78    9.10
  -1   2  -3  223.28   10.40
   1  -2  -3  240.08   11.30
  -1  -2  -3  245.98    9.90
   1   2  -3  227.18    9.20
  -1   2   3  226.78   11.60
   1   2  -3  244.38   11.60
  -1  -2  -3  231.48   10.40
  -1  -2  -3  239.68   11.40
   1   2  -3  244.98   10.90
  -1   2   3  230.38   10.60
  -1  -2  -3  238.48   12.30
   1  -2   3  256.97   11.80
   1   2  -3  240.68    9.30
   1   2  -3  252.97   11.20
  -1   2   3  233.68   10.50
  -1   2   3  238.88   11.40
  -2   2  -3  878.01   32.60
   2  -2  -3  875.21   29.90
  -2  -2   3  854.61   30.70
   2  -2  -3  866.61   32.00
   2  -2  -3  843.32   31.70
  -2   2  -3  895.31   32.10
   2   2   3  869.31   31.10
   2   2   3  880.61   31.40
   2  -2  -3  813.02   31.00
   2   2   3  895.91   33.70
  -2   2  -3  821.52   30.30
  -2  -2   3  922.91   33.20
  -2   2  -3  873.41   29.90
   2   2   3  883.71   34.40
  -2  -2  -3  857.31   31.20
  -2   2   3  882.81   32.00
   2   2  -3  860.11   32.80
  -2  -2  -3  791.52   33.60
  -2   2   3  817.32   33.00
   2   2  -3  863.81   30.30
  -2   2   3  846.52   31.30
  -2   2   3  889.11   32.30
   2   2  -3  813.82   31.80
  -2  -2  -3  900.81   31.50
  -2  -2  -3  909.11   31.10
  -3   2  -3   95.49    7.40
  -3   2  -3   81.79    5.60
  -3   2  -3   96.69    5.90
  -3   2  -3   89.29    6.50
   3  -2  -3   96.19    6.50
  -3  -2   3   95.39    7.60
   3  -2  -3  103.89    6.80
   3   2   3   86.49    7.90
   3   2   3  108.79    8.30
  -3   2  -3   82.49    7.30
   3  -2  -3  101.39    6.90
  -3  -2   3   78.99    7.10
   3   2   3  103.09    6.80
  -3  -2   3   99.29    6.40
   3  -2  -3   97.79    5.70
   3   2  -3   86.39    7.50
  -3  -2  -3  109.49    8.80
  -3   2   3  100.19    7.60
  -3  -2  -3  110.89    6.90
   3   2  -3   95.89    6.20
   3   2  -3   99.99    4.60
  -3  -2  -3   99.49    6.90
   3   2  -3   94.39    7.00
  -3   2   3   90.59    6.70
   3  -2   3   93.99    6.20
   3   2  -3   88.69    4.30
  -3   2   3   95.99    8.00
   3  -2   3   89.39    7.90
  -3   2   3   90.99    6.50
   3   2  -3   88.69    7.20
   4   2   3  163.18    9.80
  -4   2  -3  171.28   11.30
   4   2   3  160.48   11.70
  -4  -2   3  141.79   10.60
   4  -2  -3  146.29    9.40
  -4   2  -3  182.38   10.40
   4  -2  -3  140.99    8.70
  -4  -2   3  148.19   10.80
   4  -2  -3  146.89    9.60
  -4   2  -3  152.28   11.20
  -4   2  -3  180.18    9.30
  -4  -2   3  159.48    9.40
  -4  -2  -3  162.48    9.70
   4  -2   3  154.68    9.20
   4   2  -3  158.28   11.50
  -4   2   3  175.98   10.00
  -4  -2  -3  155.78   10.10
  -4  -2  -3  155.88   11.70
  -4  -2  -3  165.18   12.10
   4   2  -3  149.88    9.20
  -4   2   3  146.39   11.30
   4   2  -3  159.08    7.70
   4  -2   3  159.38   10.80
  -4   2   3  159.78   10.90
   4   2  -3  164.08   10.30
   4   2  -3  160.18   10.30
   4   2  -3  146.29    7.70
  -5  -2   3   11.00    3.80
  -5   2  -3   17.40    4.70
  -5   2  -3   13.60    4.10
   5   2   3    9.80    3.80
  -5   2  -3    5.70    2.60
   5   2   3    9.60    3.30
   5  -2  -3   10.40    2.70
   5  -2  -3   11.60    3.50
  -5  -2   3   13.70    3.40
   5  -2  -3   13.40    2.80
  -5   2   3   10.80    4.00
  -5   2   3    8.50    3.20
   5   2  -3   12.90    3.70
   5  -2   3   13.40    3.20
   5   2  -3   10.80    2.10
  -5  -2  -3   12.20    3.80
   5   2  -3   13.50    4.00
  -5   2   3   10.40    3.30
   5   2  -3   14.00    4.80
  -5  -2  -3    5.40    2.50
  -5  -2  -3   13.80    5.00
  -6  -2   3   48.20    8.90
   6   2   3   69.29    9.40
  -6   2  -3   57.19    9.10
  -6   2  -3   40.10    6.00
   6  -2  -3   49.30    6.90
  -6   2  -3   32.20    6.80
   6  -2  -3   44.50    7.10
  -6  -2   3   53.49    7.90
   6   2  -3   46.90    7.30
  -6  -2  -3   57.29   10.30
  -6   2   3   38.60    6.40
   6   2  -3   53.49    7.80
  -6   2   3   52.99    9.80
  -6  -2  -3   52.19    7.70
  -6   2   3   44.60    7.60
  -6  -2  -3   34.30    6.60
   6   2  -3   40.50    8.30
  -7   2  -3   -0.60    2.80
   7  -2  -3    3.50    2.30
  -7   2  -3    6.40    3.30
  -7   2  -3    0.90    2.30
   7   2   3    5.20    3.60
  -7  -2   3    8.40    4.30
   7   2  -3    3.50    3.20
  -7   2   3    4.50    2.60
  -7  -2  -3    3.70    2.80
   7   2  -3    8.10    3.50
  -7  -2  -3    1.80    2.80
   7   2  -3   12.40    4.30
  -7   2   3    4.20    3.20
   8  -2  -3   30.60    6.90
  -8   2  -3   25.70    6.60
   8   2   3   26.70    6.60
  -8   2  -3   25.70    6.00
  -8   2  -3   30.00    7.10
  -8   2   3   18.30    5.10
  -8  -2  -3   25.40    5.80
  -8  -2  -3   29.60    6.90
   8   2  -3   29.70    7.00
   9   2   3   41.20    8.20
  -9   2  -3   35.10    7.10
  -9   2  -3   38.00    7.40
  -9  -2  -3   47.60    8.80
   9   2  -3   44.60    8.80
  -9   2   3   53.89    9.50
 -10   2  -3   13.40    4.60
  10   2  -3   10.00    5.10
 -10   2   3   15.20    4.60
 -10  -2  -3   15.90    5.10
   0   2  -4 1201.78   42.60
   0  -2  -4 1184.08   40.80
   0  -2  -4 1197.48   43.30
   0  -2  -4 1150.68   42.50
   0   2   4 1167.18   43.00
   0   2   4 1189.18   43.20
   0   2  -4 1168.78   42.50
   0  -2   4 1123.99   42.30
   0  -2   4 1085.59   41.50
   0   2  -4 1210.28   39.50
   0   2  -4 1193.28   42.10
   0   2   4 1143.39   40.60
   0   2  -4 1234.78   39.50
   0  -2  -4 1191.68   41.10
   0   2  -4 1159.18   41.60
   0  -2  -4 1226.58   41.10
   0   2   4 1182.38   41.30
   0   2   4 1195.28   40.90
   1   2   4  414.96   16.00
  -1  -2   4  432.56   15.40
   1  -2  -4  402.86   15.70
  -1   2  -4  398.36   16.80
  -1   2  -4  377.16   17.30
   1   2   4  400.06   16.50
   1   2   4  409.56   18.90
   1  -2  -4  395.86   17.40
  -1  -2   4  433.46   18.20
   1  -2  -4  386.46   16.30
   1   2   4  380.66   15.10
   1   2   4  389.96   18.00
  -1   2  -4  419.96   17.10
   1  -2  -4  425.16   17.90
  -1   2  -4  405.86   17.30
  -1   2  -4  414.76   14.90
   1   2   4  397.86   16.00
  -1   2  -4  396.66   14.80
  -1   2   4  422.76   17.70
   1   2  -4  405.26   15.20
   1   2  -4  416.96   18.10
   1  -2   4  386.36   17.90
   1  -2   4  410.76   17.90
  -1   2   4  393.26   16.40
  -1  -2  -4  390.36   15.80
  -1  -2  -4  378.66   18.50
  -1  -2  -4  384.06   16.10
  -1   2   4  399.36   18.30
   1   2  -4  398.06   15.00
  -1  -2  -4  385.06   16.70
   1   2  -4  421.16   17.30
  -1   2   4  345.27   16.20
  -1  -2  -4  408.16   17.60
  -2   2  -4  610.44   22.10
   2  -2  -4  609.64   24.00
   2  -2  -4  611.34   22.30
  -2   2  -4  597.34   21.80
  -2  -2   4  592.04   25.00
  -2   2  -4  618.64   24.90
   2   2   4  610.34   25.70
   2  -2  -4  608.64   24.50
   2   2   4  626.04   23.70
   2  -2  -4  591.44   23.20
  -2  -2   4  613.84   23.00
   2   2   4  628.74   27.00
  -2   2  -4  558.34   22.90
  -2   2  -4  606.44   24.40
   2  -2   4  538.15   25.50
  -2   2   4  514.05   23.80
   2   2  -4  593.24   25.00
   2  -2   4  629.54   23.70
  -2  -2  -4  617.74   23.20
   2   2  -4  610.24   24.40
  -2   2   4  603.44   24.00
   2   2  -4  593.54   22.30
  -2   2   4  627.74   25.80
  -2  -2  -4  603.94   26.50
  -2  -2  -4  607.74   21.90
  -2  -2  -4  608.24   24.50
  -2   2   4  601.84   23.60
  -2  -2  -4  599.54   23.30
  -3   2  -4 1042.70   37.70
   3   2   4 1039.00   41.70
   3  -2  -4 1043.40   39.20
  -3  -2   4 1020.90   41.10
  -3   2  -4 1051.69   40.50
   3  -2  -4 1108.19   37.80
  -3  -2   4 1079.79   41.00
   3  -2  -4 1082.29   39.90
  -3   2  -4 1071.69   40.10
  -3   2  -4 1047.90   37.50
   3  -2  -4 1050.89   38.80
   3   2   4 1077.89   39.10
  -3  -2  -4 1048.70   38.90
  -3   2   4 1065.09   39.30
  -3  -2  -4 1063.49   39.10
   3  -2   4 1052.39   38.50
  -3  -2  -4 1033.30   42.70
   3   2  -4 1105.29   38.20
   3   2  -4 1056.19   40.00
  -3   2   4 1127.59   42.20
   3   2  -4 1053.59   40.90
  -3   2   4 1024.50   40.40
  -3  -2  -4 1046.70   38.80
  -3   2   4 1053.79   39.20
   4   2   4  204.48   12.20
  -4   2  -4  230.18   14.50
   4  -2  -4  241.28   12.70
   4  -2  -4  218.78   12.30
  -4   2  -4  214.18   11.20
  -4  -2   4  258.97   14.90
  -4   2  -4  234.88   10.60
  -4  -2   4  237.58   12.40
  -4   2  -4  237.18   14.00
   4  -2  -4  214.18   12.20
   4  -2  -4  223.68   11.30
  -4   2  -4  240.38   13.20
   4   2   4  231.58   14.80
  -4  -2   4  234.68   14.20
   4   2  -4  215.58    9.10
   4   2  -4  217.48   13.50
   4   2  -4  222.88   11.90
   4   2  -4  223.38    9.30
   4   2  -4  234.48   14.60
   4  -2   4  228.18   12.10
   4  -2   4  248.38   19.40
  -4  -2  -4  228.28   13.00
  -4   2   4  211.78   13.50
  -4  -2  -4  212.08   12.10
   4   2  -4  233.28   13.30
  -4   2   4  234.68   12.50
  -4  -2  -4  238.58   15.50
  -4   2   4  218.38   14.50
  -5   2  -4   22.90    5.50
  -5  -2   4   24.50    5.80
  -5   2  -4   25.00    6.20
   5   2   4   21.30    5.60
  -5   2  -4   20.90    4.20
   5  -2  -4   27.10    4.60
  -5   2  -4   29.00    4.80
  -5  -2   4   27.50    5.00
   5   2   4   31.00    5.60
   5  -2  -4   30.30    5.40
   5  -2  -4   28.20    4.90
  -5   2  -4   29.10    5.50
  -5  -2  -4   30.80    5.60
  -5   2   4   30.00    7.10
  -5   2   4   18.20    4.30
   5   2  -4   27.90    6.90
   5   2  -4   28.40    5.70
  -5  -2  -4   25.30    5.10
   5   2  -4   19.80    4.30
  -5  -2  -4   40.20    8.50
   5   2  -4   25.80    5.20
  -5   2   4   24.70    5.30
  -6   2  -4    8.90    3.20
  -6   2  -4   10.50    3.40
  -6   2  -4    8.60    3.60
  -6   2  -4    7.50    3.20
   6   2   4   10.00    3.90
   6  -2  -4   14.60    4.10
   6  -2  -4   14.00    4.20
  -6  -2   4   11.30    4.00
  -6   2  -4    8.70    3.80
  -6   2   4   10.80    3.90
  -6  -2  -4    6.80    3.10
   6   2  -4   10.90    3.80
   6   2  -4    7.60    3.50
  -6  -2  -4   13.70    4.80
   6   2  -4    5.90    3.70
  -6  -2  -4   14.00    4.80
  -6   2   4    3.20    2.60
   7  -2  -4  126.29   13.80
   7   2   4  161.38   12.10
  -7   2  -4  116.09   13.80
  -7   2  -4  163.58   19.20
  -7   2  -4  145.89   10.80
  -7  -2   4  162.08   14.30
  -7   2  -4  148.09   11.80
  -7   2   4  133.39   15.40
  -7  -2  -4  142.99   11.40
   7   2  -4  144.79   11.50
   7   2  -4  153.58   12.10
  -7   2   4  146.59   11.70
   7   2  -4  141.19   16.60
   8  -2  -4   93.69   12.30
   8   2   4   70.89   10.50
  -8   2  -4   73.19   13.80
  -8   2  -4   62.39   10.90
  -8   2  -4   74.79   10.20
  -8  -2  -4   64.39    9.60
   8   2  -4   73.39   10.20
  -8   2   4   81.09   10.90
  -9   2  -4   30.00    6.50
  -9   2  -4   34.30    7.30
  -9  -2  -4   23.90    6.10
  -9   2   4   36.40    7.50
   9   2  -4   32.60    7.30
 -10   2  -4    6.80    3.60
 -10   2  -4   11.00    4.90
 -10  -2  -4    7.00    4.30
 -10   2   4    6.30    2.90
  10   2  -4   13.20    5.10
   0  -2  -5    3.00    2.00
   0  -2   5    0.80    1.40
   0   2   5    1.30    1.80
   0   2   5    0.60    0.60
   0  -2   5   -1.00    1.20
   0   2  -5    0.80    0.40
   0   2  -5    0.80    1.00
   0  -2  -5    0.20    1.20
   0  -2  -5    0.30    1.20
   0   2   5    0.00    1.50
   0   2   5   -0.50    1.70
   0  -2  -5   -1.80    1.20
   0   2  -5    0.90    1.20
   0   2  -5    0.50    1.40
   0   2  -5    0.00    1.40
   1  -2  -5   85.29    7.00
  -1  -2   5   83.69    5.30
  -1   2  -5   71.79    6.00
  -1   2  -5   73.29    5.90
  -1  -2   5   82.69    5.30
   1   2   5   87.29    4.80
  -1  -2   5   60.89    7.10
  -1   2  -5   72.49    7.60
  -1   2  -5   68.69    4.30
   1   2   5   71.29    7.10
   1  -2  -5   73.49    5.70
   1  -2  -5   78.99    5.40
   1   2   5   68.99    6.50
   1  -2  -5   75.19    6.30
  -1   2  -5   74.09    4.60
   1   2   5   75.69    7.20
  -1  -2  -5   73.79    7.00
  -1  -2  -5   71.19    6.30
  -1   2   5   75.69    6.40
  -1   2   5   74.59    7.00
  -1  -2  -5   67.09    5.70
  -1  -2  -5   81.09    5.80
  -1  -2  -5   73.59    5.40
   1  -2   5   82.89    7.20
   1   2  -5   74.09    4.50
   1   2  -5   68.09    7.10
  -1   2   5   72.09    5.80
   1  -2   5   79.89    6.60
  -1   2   5   91.29    6.30
   1   2  -5   74.39    6.50
   1   2  -5   70.49    4.60
  -2  -2   5   67.59    7.70
   2  -2  -5   60.89    5.30
  -2   2  -5   69.99    5.40
   2  -2  -5   79.59    8.80
  -2   2  -5   60.39    4.30
  -2  -2   5   60.39    3.50
  -2   2  -5   70.19    7.40
   2   2   5   78.29    7.60
   2   2   5   61.59    7.70
  -2   2  -5   60.79    4.00
   2   2   5   43.10    5.30
  -2  -2   5   58.99    4.70
   2  -2  -5   64.59    6.70
  -2   2  -5   62.99    7.30
   2  -2  -5   64.29    4.70
  -2  -2  -5   54.69    5.80
  -2   2   5   72.39    8.80
  -2   2   5   55.29    6.70
   2  -2   5   64.79    9.30
  -2  -2  -5   71.89    6.00
   2   2  -5   89.49    9.40
  -2  -2  -5   71.79    9.10
  -2   2   5   56.69    5.50
   2   2  -5   74.39    7.70
   2  -2   5   72.59    8.10
   2  -2   5   61.69    4.80
  -2  -2  -5   60.59    6.40
  -2   2   5   57.49    6.20
   2   2  -5   57.89    4.60
  -3   2  -5  132.19    9.50
   3  -2  -5  127.19    9.10
  -3   2  -5  116.19    6.90
   3   2   5  120.59    8.20
   3  -2  -5  118.19    7.10
   3  -2  -5  107.09    7.70
  -3   2  -5  125.29    7.10
  -3   2  -5  113.09    7.30
  -3  -2   5  117.09    9.00
   3   2   5  112.99    9.40
  -3  -2   5  102.49    8.90
  -3   2  -5  124.69    8.80
   3  -2  -5  112.59    7.70
  -3  -2   5  121.09    7.70
  -3  -2  -5  126.49    8.20
   3  -2   5  112.19    7.40
   3   2  -5  108.79    8.30
  -3  -2  -5  121.29    9.00
  -3   2   5  123.79    9.00
   3   2  -5  116.79    7.40
  -3   2   5  121.79    9.90
  -3  -2  -5  113.99   10.00
  -3  -2  -5  109.39    6.40
   3   2  -5  111.39    9.00
  -3  -2  -5  111.89    8.20
  -3  -2  -5   97.19    7.50
  -3   2   5  115.29    8.00
  -3   2   5  107.69    8.00
  -4   2  -5  260.37   15.00
  -4   2  -5  244.78   15.00
  -4  -2   5  252.67   16.00
   4  -2  -5  246.88   13.90
   4  -2  -5  274.47   13.20
   4   2   5  255.27   14.00
   4  -2  -5  281.37   14.00
   4   2   5  275.67   16.70
  -4  -2   5  238.18   13.50
  -4   2  -5  264.97   12.80
  -4   2  -5  265.17   12.60
   4  -2  -5  263.27   14.60
  -4  -2  -5  263.87   14.00
  -4  -2  -5  276.17   17.60
  -4  -2  -5  259.17   14.10
  -4  -2  -5  253.27   13.90
  -4   2   5  262.27   14.10
  -4  -2  -5  258.27   14.40
   4   2  -5  252.47   14.60
  -4   2   5  252.57   16.30
   4  -2   5  281.07   13.90
   4   2  -5  268.97   15.80
  -4   2   5  253.97   15.50
   4   2  -5  272.17   13.50
  -5  -2   5  162.18   11.70
   5   2   5  150.18   10.80
   5  -2  -5  152.98   10.60
  -5   2  -5  136.99   11.40
  -5   2  -5  156.08   11.10
   5  -2  -5  148.59   10.50
  -5   2  -5  139.39    9.40
  -5   2  -5  159.78   13.00
   5  -2  -5  154.28    9.60
  -5  -2   5  123.19   11.30
  -5  -2  -5  137.69   10.70
  -5   2   5  165.48   12.40
  -5  -2  -5  156.48   10.40
  -5   2   5  153.08   12.80
   5   2  -5  144.39   11.40
   5   2  -5  154.28   10.30
  -5  -2  -5  167.88   10.90
  -5  -2  -5  150.88   10.50
  -5  -2  -5  147.49   12.90
   5   2  -5  135.89   10.80
  -5   2   5  137.69   10.30
   6   2   5    5.60    3.30
  -6   2  -5    8.30    3.40
  -6   2  -5    9.30    4.40
   6  -2  -5    9.60    3.30
  -6   2  -5   12.10    3.70
  -6   2  -5    9.70    4.10
  -6  -2   5   10.10    4.70
   6  -2  -5   14.20    3.90
   6   2  -5   13.10    4.30
  -6  -2  -5    4.30    3.20
  -6   2   5    9.70    4.30
  -6  -2  -5    7.30    3.60
  -6   2   5   11.50    3.60
  -6  -2  -5   10.00    3.90
   6   2  -5    6.40    3.60
  -6  -2  -5   11.30    4.70
  -7   2  -5   28.40    6.30
  -7   2  -5   16.90    4.60
  -7   2  -5   20.90    4.90
   7   2   5   17.90    5.20
  -7   2  -5   21.50    5.80
  -7   2  -5   28.90    7.80
  -7  -2   5   17.30    5.10
   7  -2  -5   20.60    5.70
   7   2  -5   18.20    5.30
  -7  -2  -5   20.60    5.40
  -7   2   5   16.00    4.90
  -7  -2  -5   22.70    5.50
  -7   2   5   23.10    5.90
   7   2  -5   33.00    6.80
  -8   2  -5   26.40    7.80
  -8   2  -5   31.30    6.60
  -8   2  -5   42.30    7.60
  -8   2  -5   33.00    6.40
   8  -2  -5   41.00    7.90
   8   2  -5   33.80    7.10
  -8   2   5   42.60    8.20
  -8  -2  -5   33.90    7.10
  -8  -2  -5   40.20    8.10
   9  -2  -5   16.70    5.70
  -9   2  -5   14.50    3.90
  -9   2  -5    9.30    3.50
  -9   2  -5   15.50    5.30
   9   2  -5   14.20    5.00
  -9   2   5   12.40    4.70
  -9  -2  -5    8.90    4.50
 -10   2  -5   10.40    3.90
 -10  -2  -5   16.50    5.30
 -10   2   5    9.40    4.60
 -10  -2  -5   11.90    5.10
  10   2  -5    4.90    4.10
   0  -2  -6  696.43   29.50
   0   2  -6  718.73   28.70
   0  -2   6  676.13   29.10
   0   2  -6  725.73   29.20
   0  -2   6  728.53   26.80
   0  -2  -6  721.23   27.20
   0   2   6  674.33   29.80
   0  -2  -6  720.03   29.90
   0   2   6  673.53   27.40
   0   2   6  740.93   29.90
   0   2  -6  713.53   29.50
   0   2   6  639.74   27.20
   0   2  -6  665.63   25.40
   0  -2  -6  724.43   27.80
   0   2  -6  712.03   25.60
   0  -2   6  690.63   28.20
   1  -2  -6  154.58    9.10
  -1   2  -6  152.88   10.10
  -1  -2   6  144.09    8.30
  -1   2  -6  143.59    9.60
   1   2   6  157.18    9.30
   1   2   6  157.88   10.70
   1   2   6  149.88    7.20
   1   2   6  150.28    8.80
  -1  -2   6  147.69    8.40
  -1   2  -6  148.59    7.40
   1  -2  -6  148.89    9.80
  -1  -2   6  123.99    9.60
   1  -2  -6  154.48    8.70
   1  -2  -6  151.68   10.50
  -1   2  -6  142.39    9.90
  -1   2  -6  141.59    7.50
  -1  -2  -6  150.98    8.90
   1  -2   6  155.18   10.30
  -1   2   6  143.59   10.70
  -1  -2  -6  124.59   10.00
  -1   2   6  150.88   10.00
  -1   2   6  158.38    9.20
   1   2  -6  145.19    7.70
  -1  -2  -6  144.89   10.00
   1  -2   6  131.39   10.10
   1  -2   6  143.59    8.20
   1   2  -6  162.18    7.70
  -1  -2  -6  160.58    9.00
   1   2  -6  136.89   10.00
   1   2  -6  131.79    9.20
  -1   2   6  165.48    9.70
  -1  -2  -6  155.98    9.60
  -2   2  -6   29.40    5.30
  -2   2  -6   38.00    5.60
   2  -2  -6   42.40    5.70
   2   2   6   33.90    4.90
  -2  -2   6   32.20    4.60
  -2  -2   6   29.20    3.00
   2   2   6   31.60    6.00
   2  -2  -6   37.00    5.30
  -2   2  -6   38.80    3.00
   2  -2  -6   28.70    5.60
  -2  -2   6   23.20    4.70
  -2   2  -6   33.70    5.30
   2  -2  -6   39.40    5.00
  -2   2  -6   34.70    4.20
   2   2   6   37.30    5.70
  -2   2   6   41.70    5.80
  -2   2   6   29.40    5.90
  -2   2   6   31.80    5.00
  -2  -2  -6   34.40    5.40
  -2   2   6   30.80    5.40
   2   2  -6   42.50    5.00
  -2  -2  -6   35.70    6.40
  -2  -2  -6   34.00    5.00
  -2  -2  -6   45.50    6.00
   2   2  -6   35.70    5.70
   2  -2   6   34.10    5.70
  -2  -2  -6   35.30    5.60
   2   2  -6   32.60    6.30
   2  -2   6   48.40    5.80
  -3  -2   6  100.29    9.00
   3  -2  -6  117.09    8.10
  -3  -2   6  125.19    8.40
  -3   2  -6  135.69    7.70
  -3   2  -6  121.29    9.20
   3  -2  -6  128.69    9.90
   3  -2  -6  108.89    8.30
   3   2   6  127.49   10.60
   3   2   6  126.99    8.80
  -3   2  -6  126.39    9.80
   3  -2  -6  129.59    8.00
  -3  -2  -6  125.09    6.80
   3   2  -6  111.99    8.80
  -3  -2  -6  108.29   10.20
  -3   2   6  107.99    8.30
   3  -2   6  127.39    8.20
  -3   2   6  116.49    9.40
  -3   2   6  127.69    8.60
  -3  -2  -6  106.99    8.30
  -3  -2  -6  122.09    8.60
   3   2  -6  147.89   10.70
  -3  -2  -6  112.59    8.80
   3   2  -6  133.19    8.10
  -3   2   6  145.99   11.20
  -3  -2  -6  133.19    9.60
  -4   2  -6   33.90    4.90
   4  -2  -6   41.20    6.70
   4   2   6   44.00    6.50
   4  -2  -6   43.50    5.50
  -4  -2   6   41.70    7.40
   4  -2  -6   36.60    6.80
  -4   2  -6   21.40    4.90
  -4   2  -6   42.80    5.50
   4  -2  -6   28.80    4.60
  -4   2  -6   30.40    6.30
  -4  -2  -6   43.40    6.70
   4   2  -6   27.30    6.10
  -4   2   6   37.00    6.50
   4   2  -6   37.00    5.60
   4   2  -6   34.90    6.40
  -4  -2  -6   25.80    5.50
  -4  -2  -6   22.40    5.40
  -4   2   6   27.40    5.10
  -4  -2  -6   29.80    5.40
  -4   2   6   39.70    8.00
  -4   2   6   21.00    5.60
  -4  -2  -6   28.10    5.30
   5  -2  -6  111.69    9.60
  -5   2  -6  104.49    7.90
   5   2   6  123.29    9.70
  -5   2  -6  131.09   15.30
   5  -2  -6  121.69    8.60
  -5   2  -6   95.29   11.40
  -5   2  -6  125.89   13.10
   5  -2  -6  114.89    9.40
  -5  -2   6  109.89   13.10
  -5   2   6  128.59    9.80
  -5  -2  -6  112.59    8.70
   5   2  -6  113.39    8.80
   5   2  -6  123.49   12.40
  -5  -2  -6  112.69   11.50
   5   2  -6  116.09   10.60
  -5  -2  -6  134.69   13.70
  -5  -2  -6  101.29    9.10
  -5   2   6   91.59   11.60
   6   2   6  203.18   13.60
   6  -2  -6  182.18   12.90
  -6   2  -6  173.18   13.30
  -6  -2   6  161.18   14.50
  -6   2  -6  182.98   11.70
   6  -2  -6  179.78   13.00
  -6   2  -6  210.68   16.20
  -6   2  -6  164.18   13.70
  -6   2   6  173.98   13.90
  -6  -2  -6  176.68   12.60
   6   2  -6  199.28   14.00
  -6  -2  -6  199.38   13.30
  -6   2   6  185.58   13.30
   6   2  -6  180.98   13.90
  -6  -2  -6  187.58   14.40
   6   2  -6  184.18   12.50
  -6  -2  -6  195.58   13.90
  -7   2  -6    6.80    3.10
  -7   2  -6    3.30    3.70
   7  -2  -6    8.40    3.90
  -7   2  -6    9.40    4.40
  -7  -2   6    6.40    4.40
  -7   2  -6    6.60    3.50
  -7  -2  -6    4.30    3.90
  -7   2   6    2.50    2.20
  -7   2   6    7.90    4.00
   7   2  -6    8.00    4.50
  -7  -2  -6    5.90    3.60
  -7  -2  -6    2.20    2.80
   7   2  -6    5.70    3.80
  -7  -2  -6    4.80    3.70
  -8   2  -6    7.80    3.20
  -8   2  -6    8.90    5.10
  -8   2  -6   10.60    4.20
   8  -2  -6   14.20    4.70
  -8  -2  -6   10.40    5.00
  -8   2   6    6.50    3.80
  -8  -2  -6    8.40    4.10
  -8  -2  -6   10.60    3.60
  -8  -2  -6    8.70    3.80
   8   2  -6   17.30    5.40
  -9   2  -6   16.40    4.70
   9  -2  -6   12.00    5.60
  -9   2  -6   20.50    6.00
  -9  -2  -6   13.40    5.60
  -9  -2  -6   20.50    5.30
  -9   2   6    9.80    5.00
   9   2  -6   19.50    5.60
  -9  -2  -6   15.00    5.60
   0   2  -7   -0.70    1.00
   0   2   7    2.10    1.30
   0  -2  -7   -0.50    1.40
   0  -2  -7    1.90    1.40
   0   2  -7    2.20    1.30
   0   2   7    0.70    2.10
   0   2   7    2.10    1.40
   0  -2   7    0.20    1.70
   0  -2  -7    0.20    1.10
   0  -2   7    0.70    1.40
   0   2  -7   -0.70    1.30
   0   2  -7    1.40    1.00
   0  -2  -7    0.50    1.30
   0  -2   7    0.80    1.10
   1  -2  -7  111.09    8.60
  -1   2  -7  103.49    8.50
   1   2   7  111.79    7.90
   1  -2  -7   96.69    8.90
   1  -2  -7   96.99    7.30
  -1   2  -7  118.29    6.70
  -1   2  -7  106.89    8.60
   1   2   7   96.49    5.60
   1   2   7   99.29    8.90
  -1   2  -7  108.89    8.80
  -1  -2   7   99.19    7.20
  -1  -2   7  110.29    9.00
  -1  -2   7   94.19    6.80
   1  -2  -7  101.79    7.40
   1  -2   7   92.79    8.30
   1   2  -7   94.19    9.70
  -1  -2  -7  104.29    7.60
  -1   2   7   98.69    8.30
  -1   2   7   99.09    9.00
   1  -2   7   97.19    6.80
  -1  -2  -7   97.39    7.30
  -1   2   7  120.09    8.10
  -1  -2  -7   87.89    7.60
  -1  -2  -7   95.99    9.10
   1   2  -7   87.79    8.20
  -1  -2  -7   89.89    8.10
  -1   2   7   84.99    7.30
   1   2  -7   94.19    6.10
  -2   2  -7  105.39    9.00
  -2  -2   7  103.69    7.50
   2   2   7  123.19    8.50
   2  -2  -7  101.79    9.20
   2   2   7  105.19    8.10
   2  -2  -7  113.59    8.10
   2  -2  -7  121.09    8.50
   2   2   7  110.79    9.60
  -2   2  -7  109.39    8.90
   2  -2  -7  117.69    7.80
  -2  -2   7  101.79    8.90
  -2   2  -7  111.19    6.70
  -2   2  -7   81.69    7.50
  -2  -2  -7  120.19    9.10
  -2   2   7  101.39    8.10
   2   2  -7   94.69    6.80
  -2   2   7   82.99    9.20
  -2  -2  -7  100.29    8.60
  -2   2   7  117.09    8.40
   2   2  -7  102.49    9.40
  -2  -2  -7  108.29   10.10
  -2   2   7   95.39    9.20
  -2  -2  -7   99.69    7.80
   2  -2   7  114.09    9.20
  -2  -2  -7  110.39    8.00
   2   2  -7  111.09    8.80
   3  -2  -7   16.60    3.70
  -3   2  -7    6.60    2.40
  -3   2  -7   15.60    3.60
   3   2   7   11.40    2.90
  -3   2  -7   10.30    3.60
   3   2   7    8.10    3.30
  -3  -2   7   14.50    4.30
   3  -2  -7   12.00    4.30
   3  -2  -7   14.30    3.00
   3  -2  -7   12.70    3.70
  -3   2  -7   16.50    4.30
   3  -2   7   11.70    3.40
  -3  -2  -7   13.10    4.00
  -3  -2  -7   12.70    3.50
  -3  -2  -7   11.50    3.50
  -3  -2  -7   10.60    3.40
   3   2  -7    9.40    3.50
  -3  -2  -7   12.80    4.10
   3   2  -7   15.50    3.50
  -3   2   7    9.30    3.10
  -3   2   7   13.80    4.60
  -3   2   7   12.90    3.40
  -3   2   7    9.70    3.10
   3   2  -7   15.00    4.80
   4   2   7   49.10    7.70
  -4  -2   7   45.60    7.90
  -4   2  -7   35.50    6.90
   4  -2  -7   35.30    6.20
   4  -2  -7   42.80    7.90
  -4   2  -7   40.30    5.60
   4  -2  -7   44.80    6.20
  -4   2  -7   40.90    5.60
  -4   2  -7   33.70    6.40
   4   2  -7   37.50    7.60
  -4  -2  -7   33.10    5.70
  -4  -2  -7   26.00    6.20
  -4  -2  -7   32.80    6.10
   4   2  -7   46.30    7.40
  -4   2   7   45.70    8.00
   4   2  -7   37.70    5.80
  -4  -2  -7   38.80    6.40
  -4  -2  -7   38.70    7.00
  -4   2   7   25.90    5.20
  -5   2  -7  164.78   12.80
  -5   2  -7  172.68   10.50
   5   2   7  142.39   11.30
   5  -2  -7  172.28   12.10
  -5   2  -7  175.98   13.80
   5  -2  -7  166.38   12.70
  -5  -2   7  162.28   13.50
  -5   2   7  188.38   12.70
   5   2  -7  145.29   13.00
  -5  -2  -7  190.28   12.30
  -5   2   7  181.08   14.00
  -5  -2  -7  160.68   11.60
  -5  -2  -7  174.58   12.50
   5   2  -7  157.38   10.90
   5   2  -7  163.38   12.50
  -5  -2  -7  159.48   12.70
   6  -2  -7  164.98   12.50
  -6   2  -7  168.78   15.00
   6  -2  -7  158.08   12.70
  -6   2  -7  174.18   14.10
  -6  -2   7  118.09   15.10
  -6   2  -7  174.18   13.80
  -6   2  -7  165.68   11.00
   6   2  -7  172.08   14.10
  -6  -2  -7  161.68   13.60
  -6   2   7  165.18   13.90
  -6  -2  -7  171.38   13.00
   6   2  -7  173.68   12.20
  -6   2   7  157.78   12.30
  -6  -2  -7  169.78   12.30
   6   2  -7  152.68   12.60
  -7   2  -7   28.50    6.60
  -7   2  -7   27.10    5.60
  -7   2  -7   27.40    6.30
   7  -2  -7   35.50    7.10
  -7   2  -7   36.50    8.80
  -7  -2  -7   31.00    6.60
   7   2  -7   39.70    7.40
  -7   2   7   32.00    7.20
  -7  -2  -7   44.20    8.30
   7   2  -7   28.80    7.10
  -7  -2  -7   43.00    8.60
  -8   2  -7    0.30    2.70
  -8   2  -7    1.20    1.90
   8  -2  -7    6.50    3.90
  -8   2  -7    6.30    3.00
   8   2  -7    1.40    2.80
  -8  -2  -7    6.00    4.60
  -8  -2  -7    7.30    3.90
  -9   2  -7   11.70    4.10
  -9   2  -7   11.10    3.50
   9  -2  -7   13.50    5.00
  -9  -2  -7    6.50    4.00
   9   2  -7   23.60    6.20
  -9  -2  -7   11.90    5.40
   0   2   8   70.49    8.20
   0   2  -8   61.89    8.90
   0  -2  -8   69.99    9.20
   0   2  -8   43.80    6.90
   0   2  -8   69.89    8.90
   0  -2   8   56.89    9.50
   0  -2  -8   59.39    7.40
   0   2   8   76.09   14.00
   0   2  -8   58.59    6.00
   0  -2  -8   64.19    9.80
   0   2   8   79.69    8.90
   0  -2   8   62.39    8.50
   0  -2  -8   59.49    7.50
   1  -2  -8    8.10    3.50
   1   2   8    1.20    1.40
   1  -2  -8    5.80    2.40
   1   2   8    1.90    1.10
  -1   2  -8    2.90    1.70
  -1  -2   8    5.20    2.00
  -1  -2   8    3.90    2.50
   1  -2  -8    2.50    1.80
   1  -2  -8   -0.60    1.90
  -1   2  -8    0.10    1.90
   1   2   8    1.90    2.00
  -1   2  -8    2.50    2.10
  -1   2  -8    3.60    1.80
  -1  -2  -8    2.10    1.30
   1   2  -8   -0.40    1.10
  -1  -2  -8    0.70    1.80
   1  -2   8    4.10    2.10
  -1   2   8    4.80    2.60
  -1  -2  -8   -0.80    1.70
   1   2  -8    1.80    1.60
  -1   2   8    1.80    1.30
   1   2  -8    0.60    1.40
  -1  -2  -8    2.00    1.50
  -1  -2  -8    0.90    2.20
   2  -2  -8  124.29    9.20
   2  -2  -8  133.29   11.20
  -2   2  -8  134.99   10.60
  -2   2  -8  125.59    9.80
   2  -2  -8  145.29   10.10
   2  -2  -8  128.29    9.00
   2   2   8  129.89    9.50
   2   2   8  123.79    9.20
  -2  -2   8  119.49   10.20
  -2   2  -8  123.89   10.40
  -2   2  -8  133.59    8.00
  -2  -2  -8  126.89   10.50
   2   2  -8  131.19   10.10
  -2  -2  -8  134.39    9.50
   2   2  -8  119.59   10.80
  -2   2   8  109.89   10.60
   2  -2   8  128.69   10.50
  -2   2   8  128.89    9.60
  -2  -2  -8  137.59   10.50
  -2  -2  -8  116.49    8.70
   2   2  -8  134.19    8.50
  -2  -2  -8  121.29   11.20
  -2   2   8  124.69    9.80
   3  -2  -8   82.09   11.30
  -3   2  -8   85.09   10.70
   3   2   8   77.39    8.90
   3  -2  -8   86.59    8.80
  -3   2  -8   70.39    9.30
   3   2   8   83.39    9.80
  -3   2  -8   74.49    6.00
   3  -2  -8   96.59   10.30
  -3  -2   8   81.29   10.70
  -3   2  -8   61.09    8.20
   3   2  -8   80.09   11.20
   3   2  -8   88.39   10.30
  -3  -2  -8   94.59   11.20
  -3  -2  -8   80.09   11.30
  -3  -2  -8   87.59    9.80
   3   2  -8   78.49    8.10
  -3   2   8   56.19    8.30
  -3   2   8   74.89    9.30
   3  -2   8   63.09    9.20
  -3  -2  -8   74.69    9.80
  -3  -2  -8   79.59    8.80
   4  -2  -8  277.07   16.20
  -4   2  -8  327.97   15.20
  -4   2  -8  326.67   19.00
   4   2   8  292.47   17.10
   4  -2  -8  285.27   18.60
   4  -2  -8  305.27   16.00
  -4  -2   8  278.77   18.80
   4   2   8  309.57   17.30
  -4   2  -8  320.67   18.80
  -4   2   8  274.87   17.80
  -4  -2  -8  315.57   17.90
  -4  -2  -8  270.87   16.50
  -4  -2  -8  305.67   18.70
  -4  -2  -8  317.37   16.50
   4   2  -8  319.57   19.70
   4  -2   8  305.47   18.70
  -4   2   8  307.07   17.30
   4   2  -8  281.17   15.30
   4   2  -8  296.97   17.50
  -5  -2   8  154.58   13.60
   5  -2  -8  141.19   11.20
  -5   2  -8  140.29   15.00
   5  -2  -8  146.79   12.40
  -5   2  -8  142.89    9.60
  -5   2  -8  161.98   13.10
   5   2  -8  153.98   13.50
  -5   2   8  141.79   14.00
   5   2  -8  136.79   10.30
  -5  -2  -8  159.18   16.30
  -5   2   8  138.89   12.10
   5   2  -8  127.99   11.20
  -5  -2  -8  124.49   10.70
  -5  -2  -8  124.49   10.30
  -5  -2  -8  148.99   11.30
  -6   2  -8    3.00    3.00
  -6   2  -8    2.30    2.20
  -6   2  -8   -0.10    2.00
   6  -2  -8    0.40    2.90
  -6  -2   8    4.20    2.10
   6  -2  -8    3.70    3.60
  -6   2  -8    2.60    3.20
   6   2  -8    1.40    2.80
  -6   2   8    1.90    2.80
  -6  -2  -8    0.10    2.30
   6   2  -8   -2.80    1.80
  -6  -2  -8    1.60    2.90
  -6   2   8    2.80    2.90
  -6  -2  -8    0.00    2.40
   6   2  -8   -0.30    3.60
  -7   2  -8   24.00    6.00
  -7   2  -8   27.90    5.70
   7  -2  -8   41.10    7.60
   7   2  -8   38.60    8.80
   7   2  -8   33.60    6.90
   7   2  -8   37.70    7.30
  -7  -2  -8   29.60    7.40
  -7  -2  -8   37.20    7.50
  -8   2  -8   12.30    3.90
  -8   2  -8    7.40    3.70
   8  -2  -8   15.80    5.10
  -8  -2  -8    9.40    4.10
  -8  -2  -8    0.00    3.50
   8   2  -8   10.50    4.40
  -9   2  -8    6.80    2.50
   9  -2  -8   10.50    4.60
   9   2  -8   12.30    5.60
  -9  -2  -8    5.60    3.10
  -9  -2  -8    3.30    4.00
   0   2  -9   -0.30    2.20
   0   2   9    1.20    1.60
   0   2  -9    3.40    1.90
   0  -2  -9   -0.90    1.60
   0  -2  -9   -1.30    1.60
   0   2   9    0.80    1.90
   0  -2   9    0.90    1.40
   0  -2  -9    1.60    1.70
   0   2  -9   -0.70    1.60
   0  -2  -9    0.70    1.20
   0   2  -9    1.50    1.70
  -1   2  -9   38.40    7.30
  -1   2  -9   40.10    5.30
   1  -2  -9   36.10    5.90
   1  -2  -9   50.99    7.30
  -1   2  -9   40.50    7.10
   1   2   9   42.60    7.00
  -1   2  -9   46.10    8.10
   1   2   9   37.80    6.00
  -1  -2   9   29.90    6.30
   1  -2  -9   33.90    5.60
   1  -2  -9   40.50    8.20
   1  -2   9   35.60    6.30
   1   2  -9   34.50    7.00
  -1  -2  -9   31.10    5.60
  -1  -2  -9   49.40    6.90
  -1  -2  -9   35.20    6.50
   1   2  -9   47.70    5.90
  -1   2   9   33.10    5.50
  -1  -2  -9   50.89    8.40
  -1   2   9   37.40    6.10
   1   2  -9   47.50    7.90
  -1  -2  -9   42.80    7.10
  -2   2  -9    9.30    3.70
  -2  -2   9    8.70    3.40
   2   2   9   10.30    3.50
   2   2   9   12.70    3.50
  -2   2  -9   10.10    3.10
  -2   2  -9   13.20    4.30
  -2   2  -9   13.50    3.30
   2  -2  -9    8.90    3.50
   2  -2  -9    9.00    2.70
   2  -2  -9    8.50    3.30
   2   2  -9    7.20    3.40
   2   2  -9   10.70    3.10
   2   2  -9    8.70    3.60
  -2  -2  -9   10.10    3.40
  -2  -2  -9    9.80    3.50
  -2  -2  -9   11.10    4.10
   2  -2   9    4.10    2.70
  -2  -2  -9   13.50    4.10
  -2   2   9    9.60    3.20
  -2   2   9    9.50    3.50
  -2  -2  -9    9.80    3.90
  -3   2  -9   57.69    6.60
   3  -2  -9   67.09    8.00
  -3   2  -9   48.80    8.20
   3   2   9   40.80    6.70
  -3   2  -9   42.40    7.90
  -3   2  -9   43.50    7.10
  -3  -2   9   50.19    9.00
   3  -2  -9   55.59   10.20
   3  -2  -9   36.40    6.40
   3   2  -9   53.59    9.80
  -3  -2  -9   42.70    9.20
  -3  -2  -9   43.70    6.90
   3   2  -9   59.99    7.50
  -3   2   9   55.79    8.40
  -3  -2  -9   67.59    9.90
  -3   2   9   48.90    8.30
  -3  -2  -9   43.80    7.80
   3   2  -9   65.79    9.20
  -3  -2  -9   49.50    7.40
   3  -2   9   40.80    7.00
   4  -2  -9   22.20    5.30
   4  -2  -9   21.40    6.80
  -4   2  -9   25.20    5.50
  -4   2  -9   15.80    5.30
  -4   2  -9   14.50    4.10
   4   2   9   28.50    5.10
  -4   2  -9   15.10    5.50
  -4  -2   9   19.20    5.60
  -4   2   9   30.00    6.60
   4   2  -9   23.00    6.90
   4  -2   9   24.70    5.70
   4   2  -9   21.80    4.60
  -4   2   9   17.50    4.30
  -4  -2  -9   13.10    4.70
   4   2  -9   22.50    5.30
  -4  -2  -9   24.00    5.60
  -4  -2  -9   16.60    4.60
  -4  -2  -9   14.70    4.30
   5   2   9   15.10    4.00
  -5  -2   9   21.80    6.30
  -5   2  -9   15.50    3.50
  -5   2  -9   19.10    5.40
   5  -2  -9   19.30    5.60
  -5   2  -9   22.40    5.90
   5  -2  -9   15.60    5.70
   5   2  -9   16.20    5.50
  -5  -2  -9   30.80    5.70
  -5  -2  -9   15.30    5.00
  -5  -2  -9   16.90    5.30
   5   2  -9   20.60    7.30
   5  -2   9   23.40    5.70
   5   2  -9   15.80    4.70
  -5  -2  -9   21.50    5.10
  -5   2   9   19.10    5.00
  -6   2  -9   10.10    4.40
  -6   2  -9    6.50    3.60
   6  -2  -9   13.80    5.30
  -6   2  -9    5.30    3.40
   6  -2  -9   14.60    4.90
  -6   2  -9   10.30    3.60
   6   2  -9   13.40    5.90
   6   2  -9    5.60    4.00
  -6  -2  -9    3.30    3.80
  -6  -2  -9    3.50    3.00
   6   2  -9   11.80    4.40
  -7   2  -9   60.19   11.80
  -7   2  -9   46.90    7.20
  -7   2  -9   47.60    9.00
   7  -2  -9   60.49    9.70
  -7  -2  -9   46.60    8.20
   7   2  -9   48.00    8.70
  -7  -2  -9   42.20    9.20
   7   2  -9   43.00   10.30
  -8   2  -9   18.30    6.30
   8  -2  -9   18.20    5.30
  -8   2  -9   18.80    5.10
  -8  -2  -9   13.90    5.30
   8   2  -9   25.80    7.00
  -8  -2  -9   18.70    6.40
   0   2  10   85.59   10.10
   0  -2 -10   65.59    9.30
   0   2 -10   68.39   10.10
   0   2 -10   70.19    7.50
   0  -2 -10   77.49   11.60
   0  -2 -10   69.69   10.10
   0  -2  10   62.99    9.00
   0   2 -10   79.09   11.40
   0   2 -10   71.29   10.10
   0  -2 -10   94.49   10.70
   1   2  10   43.10    6.90
  -1   2 -10   35.10    7.10
  -1   2 -10   48.50    8.90
   1  -2 -10   45.70    7.10
   1  -2 -10   31.60    7.50
  -1   2 -10   44.50    5.90
   1  -2 -10   40.60    9.70
  -1   2 -10   44.50    7.90
  -1  -2  10   41.80    7.80
   1  -2 -10   36.50    6.10
   1   2 -10   46.90    6.10
  -1  -2 -10   44.20    8.50
  -1   2  10   40.40    6.60
  -1  -2 -10   40.20    6.80
  -1  -2 -10   38.50    7.30
   1   2 -10   44.10    8.00
  -1  -2 -10   50.29    8.50
   1  -2  10   42.10    7.80
  -1  -2 -10   44.90    7.10
   1   2 -10   45.20    8.90
   2  -2 -10  125.69   10.00
  -2   2 -10  139.29   14.80
  -2   2 -10  113.49   10.50
   2  -2 -10  143.89   17.10
  -2  -2  10  140.29   12.00
   2  -2 -10  108.39   11.10
  -2   2 -10   99.79   12.10
  -2   2 -10  127.89    8.60
   2   2  10  115.69    9.70
  -2   2  10  120.89   10.70
  -2  -2 -10  121.19    9.70
   2  -2  10  128.79   11.20
   2   2 -10  131.19    9.00
  -2  -2 -10  145.59   14.60
  -2  -2 -10  124.79   10.20
   2   2 -10  143.29   16.40
   2   2 -10  122.09   12.90
  -2  -2 -10  136.19   12.10
  -2  -2 -10  120.59   16.90
  -3   2 -10   34.80    5.40
  -3   2 -10   47.40    7.80
   3  -2 -10   37.60    8.50
  -3   2 -10   28.10    6.50
   3  -2 -10   38.60    6.40
   3  -2 -10   45.00    7.80
  -3  -2  10   33.00    6.90
  -3   2 -10   30.20    6.70
   3   2  10   26.30    5.20
   3   2 -10   50.99   10.10
   3  -2  10   30.40    6.50
  -3  -2 -10   41.60    7.00
  -3   2  10   33.90    6.20
   3   2 -10   33.30    7.00
   3   2 -10   50.79    7.00
  -3  -2 -10   30.90    6.70
  -3  -2 -10   46.90    8.80
  -3  -2 -10   38.10    6.80
  -4   2 -10   11.90    4.50
   4  -2 -10    8.50    5.50
  -4   2 -10   11.00    4.70
  -4  -2  10    5.70    2.90
  -4   2 -10    7.80    3.20
   4  -2 -10   16.50    4.80
  -4  -2 -10   11.00    4.40
   4   2 -10    3.30    2.70
   4   2 -10   10.70    5.40
  -4  -2 -10    9.70    3.00
   4   2 -10    9.70    3.50
  -4   2  10   10.20    3.70
  -4  -2 -10   10.50    3.80
   4  -2  10    5.50    3.60
   5  -2 -10   18.40    5.30
  -5   2 -10   16.50    5.20
   5  -2 -10   32.00    8.40
  -5   2 -10   18.40    5.60
  -5   2 -10   26.20    5.10
   5   2 -10   25.60    8.20
  -5  -2 -10   22.30    5.40
  -5  -2 -10   24.30    5.60
  -5  -2 -10   21.00    7.10
  -5   2  10   37.10    7.30
   5   2 -10   24.20    5.20
   5  -2  10   22.70    5.60
   5   2 -10   26.90    6.70
  -6   2 -10   24.50    6.30
  -6   2 -10   26.30    5.20
   6  -2 -10   26.00    6.40
   6  -2 -10   15.70    6.40
  -6  -2 -10   27.90    7.70
  -6  -2 -10   15.70    5.50
   6   2 -10   32.40    9.20
   6   2 -10   26.80    7.20
   6   2 -10   24.00    6.10
  -7   2 -10    1.00    2.40
  -7   2 -10    4.70    3.60
   7  -2 -10    3.00    3.30
  -7   2 -10    3.50    2.60
   7   2 -10   -1.40    2.70
  -7  -2 -10    1.70    3.40
   7   2 -10    3.00    4.60
  -7  -2 -10    2.00    3.10
  -8   2 -10   13.40    5.10
   8  -2 -10   16.20    5.90
  -8  -2 -10   18.70    5.80
  -8  -2 -10   15.10    5.90
   8   2 -10   12.50    8.20
   0   2 -11    0.80    1.50
   0   2 -11    2.20    2.80
   0  -2 -11    1.00    2.20
   0  -2 -11   -0.10    1.20
   0   2  11   -0.40    1.40
   0  -2  11   -1.50    1.50
   0  -2 -11   -1.40    1.40
   0   2 -11    2.00    2.20
   0  -2 -11    0.30    2.00
  -1   2 -11  166.98    9.70
  -1  -2  11  140.09   12.70
  -1   2 -11  162.38   13.80
   1  -2 -11  164.78   12.30
   1  -2 -11  152.28   11.30
   1   2  11  142.69   11.40
  -1   2 -11  169.68   13.80
   1  -2 -11  156.18   13.90
  -1   2 -11  157.88   13.20
  -1  -2 -11  144.39   12.80
   1  -2  11  154.98   12.70
  -1  -2 -11  156.08   12.70
  -1   2  11  151.78   12.00
   1   2 -11  156.08   13.00
   1   2 -11  155.58   10.10
  -1  -2 -11  177.38   14.60
  -1  -2 -11  165.68   11.80
   1   2 -11  161.38   14.00
  -2  -2  11    9.10    3.70
  -2   2 -11   14.10    4.30
   2  -2 -11    9.20    5.50
  -2   2 -11   15.30    3.30
   2  -2 -11   10.70    3.80
  -2   2 -11   14.80    5.50
  -2   2 -11    7.30    3.60
   2  -2 -11   15.20    4.80
   2   2 -11   12.30    3.50
   2  -2  11   11.90    4.00
  -2  -2 -11   13.30    4.90
  -2  -2 -11   11.40    4.50
   2   2 -11   16.80    5.70
   2   2 -11   13.60    4.80
  -2   2  11   16.70    4.20
  -2  -2 -11   15.90    4.80
  -3   2 -11   27.30    6.90
  -3  -2  11   22.10    6.40
  -3   2 -11   27.00    4.60
  -3   2 -11   26.20    6.50
   3  -2 -11   32.50    6.80
   3  -2 -11   31.00    8.40
  -3   2 -11   19.90    5.50
  -3  -2 -11   26.40    5.80
   3   2 -11   24.60    5.30
  -3  -2 -11   28.40    6.30
   3   2 -11   28.90    7.10
   3  -2  11   23.00    5.60
  -3   2  11   32.70    6.60
   3   2 -11   26.20    7.50
  -3  -2 -11   19.20    6.10
   4  -2 -11    2.70    4.10
  -4   2 -11    1.20    2.90
   4  -2 -11    1.80    3.10
  -4   2 -11    2.90    1.70
  -4   2 -11   -1.70    1.90
  -4  -2 -11   -0.20    2.30
  -4  -2 -11    2.10    1.50
   4  -2  11    0.60    2.60
   4   2 -11    2.20    2.90
   4   2 -11   -3.60    3.20
  -4  -2 -11    0.70    3.00
   4   2 -11    4.80    2.90
  -4   2  11    0.70    1.90
  -5   2 -11   11.10    4.90
   5  -2 -11   15.90    5.20
  -5   2 -11   13.40    3.70
   5  -2 -11    9.10    5.20
   5   2 -11   14.20    5.00
  -5  -2 -11   11.00    5.20
   5   2 -11   11.20    4.20
  -5  -2 -11    6.00    4.00
   5   2 -11   19.90    7.90
  -6   2 -11   37.60    8.10
   6  -2 -11   44.40    8.10
   6  -2 -11   36.90    9.80
  -6   2 -11   28.10    5.20
   6   2 -11   46.40    7.90
  -6  -2 -11   33.90    8.20
  -6  -2 -11   33.40    7.30
   6   2 -11   42.30   10.80
  -7   2 -11    2.90    3.10
  -7   2 -11   10.50    3.70
   7  -2 -11   18.50    5.30
  -7   2 -11   11.70    3.00
  -7  -2 -11   15.70    6.00
  -7  -2 -11   10.60    4.40
   7   2 -11   18.30    5.50
   7   2 -11   15.50    6.80
   0  -2 -12  272.17   19.80
   0   2 -12  294.37   20.30
   0   2 -12  296.97   19.40
   0  -2 -12  245.38   17.10
   0  -2  12  243.48   18.00
   0  -2 -12  272.97   16.30
   0   2 -12  283.07   14.30
  -1  -2  12    2.50    2.00
  -1   2 -12   10.40    4.00
  -1   2 -12    8.60    2.00
   1  -2 -12    1.60    2.90
  -1   2 -12   19.30    5.60
   1  -2 -12    4.30    3.60
   1  -2 -12    8.80    3.30
  -1   2 -12    2.10    2.80
  -1  -2 -12   11.40    4.30
  -1   2  12    6.20    2.80
   1   2 -12   12.40    2.60
   1  -2  12    7.50    3.10
   1   2 -12   11.80    4.80
  -1  -2 -12    9.50    4.80
   1   2 -12   10.00    3.60
  -1  -2 -12    7.90    4.00
  -2   2 -12   19.20    5.40
  -2   2 -12   26.30    6.90
  -2   2 -12   21.00    5.80
   2  -2 -12   20.10    5.00
   2  -2 -12   21.40    7.00
  -2   2 -12   22.10    4.00
  -2  -2  12   19.00    4.90
   2  -2 -12   18.00    5.30
  -2   2  12   19.00    4.70
   2   2 -12   22.00    4.40
  -2  -2 -12   33.60    8.00
   2   2 -12   18.40    6.40
  -2  -2 -12   19.50    5.80
  -2  -2 -12   19.80    5.60
   2  -2  12   18.20    5.80
   2   2 -12   14.60    5.20
  -3   2 -12   25.10    4.40
  -3   2 -12   39.00    8.10
   3  -2 -12   29.70    6.50
  -3   2 -12   17.10    4.90
  -3   2 -12   19.60    5.70
   3  -2 -12   26.10    8.90
  -3  -2 -12   19.40    5.50
   3   2 -12   42.00   10.30
  -3  -2 -12   25.20    6.10
   3   2 -12   28.50    6.80
  -3  -2 -12   24.60    6.60
   3  -2  12   26.90    5.90
   3   2 -12   18.80    4.50
  -3   2  12   27.10    6.20
   4  -2 -12   13.10    5.40
  -4   2 -12    7.90    4.20
  -4   2 -12   16.00    3.70
   4  -2 -12   22.10    7.60
   4   2 -12   12.40    6.30
  -4  -2 -12   16.40    4.90
  -4  -2 -12   12.40    3.50
   4   2 -12   20.80    4.90
   4   2 -12   11.30    4.40
  -4  -2 -12    7.20    3.80
   5  -2 -12    4.40    3.40
  -5   2 -12   -5.60    2.10
   5  -2 -12   -1.70    3.90
  -5   2 -12    1.70    1.70
   5   2 -12   -3.00    3.70
  -5  -2 -12   -1.80    2.80
  -5  -2 -12   -1.90    3.20
   5   2 -12    2.60    3.30
  -6   2 -12    9.10    3.50
  -6   2 -12   12.90    4.30
   6  -2 -12    9.70    5.80
   6  -2 -12   10.40    4.80
  -6  -2 -12   16.30    6.40
   6   2 -12   17.10    7.60
  -6  -2 -12    9.00    4.40
   6   2 -12   11.70    4.50
   0   2 -13   -0.60    2.40
   0  -2 -13   -1.80    2.50
   0  -2 -13    2.40    2.00
   0   2 -13    2.00    2.00
   0  -2 -13    1.10    2.60
   0   2 -13    2.50    2.00
   1  -2 -13   49.30    8.10
  -1   2 -13   66.29   10.90
  -1   2 -13   68.19    8.00
   1  -2 -13   61.39   12.40
   1  -2 -13   67.69   10.70
  -1   2 -13   64.49   12.20
   1   2 -13   59.79    7.30
   1   2 -13   51.29   10.40
  -1  -2 -13   45.50    7.90
  -1  -2 -13   70.99   11.30
  -1  -2 -13   47.50    9.60
   1   2 -13   57.89   10.70
  -2   2 -13    0.30    1.60
   2  -2 -13    0.30    3.10
   2  -2 -13   -0.50    3.20
  -2   2 -13   -2.30    2.10
  -2   2 -13   -0.20    1.70
   2   2 -13   -2.00    1.60
  -2  -2 -13    2.30    2.20
   2   2 -13   -1.00    2.40
  -2  -2 -13    2.10    2.70
  -2  -2 -13    2.70    2.80
   2   2 -13   -0.70    2.50
   3  -2 -13    5.40    3.50
  -3   2 -13    5.50    2.00
  -3   2 -13   -3.50    2.10
  -3   2 -13    3.70    2.60
   3  -2 -13    7.40    6.10
   3   2 -13    6.80    2.70
   3   2 -13    0.30    2.90
  -3  -2 -13    1.90    3.80
  -3  -2 -13    5.50    3.10
   3   2 -13    1.10    3.50
  -3  -2 -13    0.50    1.90
   4  -2 -13   20.10    8.50
   4  -2 -13   29.20    6.70
  -4   2 -13   26.40    4.40
  -4   2 -13   17.90    6.50
   4   2 -13    8.90    4.30
   4   2 -13   25.30    5.00
   4   2 -13   23.00    8.70
  -4  -2 -13   20.00    6.60
  -4  -2 -13   23.10    5.80
  -4  -2 -13   32.60    7.10
  -5   2 -13    2.60    2.40
   5  -2 -13    0.10    3.50
   5  -2 -13    4.50    5.50
  -5   2 -13    4.10    4.00
   5   2 -13   13.20    6.60
  -5  -2 -13    3.20    3.00
  -5  -2 -13    3.90    4.40
   5   2 -13    2.10    3.40
   0   2 -14    7.90    2.60
   0   2 -14   16.60    6.30
   0  -2 -14    5.90    3.70
   0   2 -14    4.00    3.00
   0  -2 -14   10.60    4.80
   0  -2 -14   11.30    4.80
  -1   2 -14   37.50    8.60
  -1   2 -14   25.50    7.30
  -1   2 -14   38.80    6.00
   1  -2 -14   33.80    7.10
   1  -2 -14   38.00   10.10
  -1  -2 -14   40.50    7.20
   1   2 -14   33.70    8.50
   1   2 -14   32.30    5.60
   1   2 -14   41.40    9.10
  -1  -2 -14   33.00    8.10
  -1  -2 -14   18.70    6.20
  -2   2 -14   67.99   11.90
   2  -2 -14   77.29   15.10
  -2   2 -14   32.70    8.70
   2  -2 -14   53.19    8.70
  -2   2 -14   62.09    7.30
  -2  -2 -14   53.69   10.40
   2   2 -14   45.50    6.40
   2   2 -14   46.80   11.50
  -2  -2 -14   50.49   10.90
   2   2 -14   47.50    9.90
  -2  -2 -14   39.30    7.40
  -3   2 -14   12.00    5.10
   3  -2 -14   12.60    5.10
  -3   2 -14   22.80    3.90
   3  -2 -14   16.90    8.50
  -3   2 -14    6.90    4.50
   3   2 -14   19.10    7.00
  -3  -2 -14   10.70    4.30
  -3  -2 -14   21.50    6.70
   3   2 -14   20.20    6.90
   3   2 -14   20.50    4.30
  -3  -2 -14   24.40    7.00
   4  -2 -14   15.10    8.30
  -4   2 -14    8.50    6.20
   4  -2 -14   16.50    5.00
  -4   2 -14   14.40    2.70
   4   2 -14   16.90    3.20
  -4  -2 -14    8.90    5.30
  -4  -2 -14    4.30    3.80
  -4  -2 -14   13.20    3.90
   4   2 -14    7.00    4.80
   0  -2 -15    0.50    1.60
   0   2 -15    2.30    1.50
   0   2 -15    3.50    2.30
   0   2 -15    2.80    3.70
   0  -2 -15    3.10    3.50
   0  -2 -15    1.00    2.90
  -1   2 -15    2.60    3.00
   1  -2 -15    9.30    4.20
  -1   2 -15    6.10    4.30
  -1   2 -15    2.80    1.90
   1  -2 -15    8.30    4.30
   1   2 -15    9.60    4.80
   1   2 -15    7.30    2.30
  -1  -2 -15    6.30    4.50
   1   2 -15    9.70    5.00
  -1  -2 -15    5.00    3.50
  -1  -2 -15    9.60    4.20
  -2   2 -15   67.89   12.50
  -2   2 -15   86.89    6.70
   2  -2 -15   64.29   14.20
   2  -2 -15   85.39   11.40
  -2   2 -15   65.99   12.50
  -2  -2 -15   77.49   13.10
  -2  -2 -15   67.99   12.20
   2   2 -15   90.89   15.40
   2   2 -15   74.69    8.30
  -2  -2 -15   81.19   10.90
   2   2 -15   66.59   11.80
   3  -2 -15   33.30   10.20
  -3   2 -15   14.40    6.00
  -3   2 -15   18.60    6.90
   3   2 -15   26.50    9.00
   3   2 -15   18.40    8.00
  -3  -2 -15   30.00    6.70
  -3  -2 -15   24.90    8.30
   0  -3   0   -0.40    0.60
   0  -3   0   -0.70    0.70
   0   3   0    0.00    0.90
   0  -3   0   -0.80    0.90
   0   3   0   -0.80    0.60
   0   3   0   -0.80    0.60
   0   3   0    0.60    1.10
   1   3   0  101.59    4.10
   1   3   0   91.99    4.10
   1  -3   0   98.09    5.30
   1   3   0  103.79    7.10
   1   3   0  102.59    5.80
  -1   3   0   90.29    6.10
  -1   3   0  100.69    3.60
   1  -3   0  104.69    6.40
  -1  -3   0  101.79    4.90
  -1   3   0  104.69    5.10
  -1   3   0   96.49    5.10
  -1  -3   0  102.89    5.80
  -1   3   0  106.29    5.50
  -1   3   0   99.99    3.70
  -1  -3   0  104.09    5.60
   1   3   0  102.89    5.40
   1   3   0   97.99    4.90
   1   3   0  100.09    5.60
   2  -3   0  595.84   25.20
  -2   3   0  644.84   24.40
  -2   3   0  614.64   22.20
   2   3   0  675.33   24.90
  -2  -3   0  664.23   23.90
  -2   3   0  644.94   24.50
   2   3   0  655.53   24.60
   2   3   0  623.64   22.80
  -2   3   0  638.84   22.50
   2   3   0  636.24   23.70
  -2  -3   0  667.83   24.40
  -2  -3   0  633.54   23.00
  -3   3   0   84.39    7.00
   3   3   0   84.69    6.50
  -3  -3   0   90.49    6.70
  -3  -3   0   90.49    7.10
  -3   3   0   97.59    7.20
   3   3   0   81.69    5.60
   3  -3   0   84.29    5.60
  -3  -3   0   95.79    6.00
   3   3   0   94.99    7.30
  -3   3   0   88.19    5.50
  -3  -3   0   93.39    6.60
  -4  -3   0  165.58   10.20
  -4   3   0  141.59   10.10
  -4   3   0  144.09    8.50
   4  -3   0  140.19   10.00
  -4  -3   0  159.78    9.10
  -4   3   0  146.89   10.60
   4   3   0  148.79    9.60
   4   3   0  138.59   10.50
   4   3   0  143.69    8.80
   4  -3   0  159.68    8.90
  -5  -3   0  546.15   25.50
  -5  -3   0  579.74   24.30
  -5  -3   0  531.55   26.30
   5   3   0  558.14   23.90
  -5   3   0  583.74   26.70
  -5   3   0  551.54   26.90
   5   3   0  555.64   24.70
   5  -3   0  551.94   23.90
  -5   3   0  569.54   23.50
   5   3   0  559.44   27.10
  -6   3   0  127.29   11.70
   6   3   0  114.09    9.20
   6   3   0  129.79    9.70
   6   3   0  122.79   11.60
  -6   3   0   94.89   11.70
   6  -3   0  116.99    9.10
  -6  -3   0  120.79   12.90
   7   3   0   10.80    4.60
  -7   3   0   14.30    4.50
   7   3   0   19.70    6.30
  -7  -3   0   10.50    4.50
  -7   3   0   11.90    4.00
  -7   3   0    7.50    3.60
  -7  -3   0   17.90    4.70
   7   3   0   11.00    4.20
   8   3   0    0.70    2.90
  -8  -3   0    3.40    3.70
  -8   3   0    1.90    4.00
  -8   3   0    4.90    3.10
  -8   3   0    1.30    2.60
  -9   3   0   18.40    5.10
   9   3   0   27.40    6.90
 -10   3   0   61.19    9.70
  10   3   0   42.10    8.40
   0   3  -1  185.08    7.50
   0   3   1  162.68    6.60
   0   3  -1  164.78    7.60
   0  -3   1  176.38    8.10
   0   3   1  178.78    7.80
   0  -3   1  178.88    7.80
   0  -3   1  181.38    7.80
   0   3   1  164.38    6.10
   0  -3   1  175.28    7.50
   0   3  -1  179.68    8.20
   0   3  -1  179.78    7.80
   0   3  -1  166.38    7.70
   0  -3  -1  178.48    6.10
   0   3   1  159.88    8.60
   0  -3  -1  161.88    8.60
   0   3   1  164.78    6.60
  -1  -3   1  139.99    6.60
   1   3   1  116.69    5.00
   1  -3  -1  121.29    7.30
  -1   3  -1  118.29    6.40
   1   3   1  114.29    5.40
  -1   3  -1  123.29    5.50
   1  -3  -1  122.89    5.90
   1   3   1  106.59    6.80
   1   3   1  134.69    6.80
   1   3   1  112.39    6.70
  -1   3  -1  111.39    5.40
  -1  -3   1  136.59    6.10
  -1  -3  -1  111.29    5.00
   1   3  -1  119.49    6.50
   1   3  -1  121.29    5.80
   1   3  -1  131.89    6.00
   1   3  -1  115.39    5.80
   1   3  -1  119.29    6.90
  -1  -3  -1  120.59    7.20
  -1   3   1  121.59    7.20
   1  -3   1  121.39    7.30
  -1   3   1  118.19    5.40
  -1   3   1  130.69    6.60
   1  -3   1  121.39    6.50
  -1   3   1  114.09    5.30
   1   3  -1  140.39    6.50
  -1  -3  -1  122.89    6.30
  -2   3  -1  196.38    8.20
  -2  -3   1  208.58   10.20
  -2   3  -1  201.98   10.40
  -2   3  -1  221.78   10.00
   2   3   1  214.28   10.60
   2   3   1  201.08    9.20
   2  -3  -1  196.38    9.10
   2   3   1  214.48   10.80
  -2  -3   1  221.68    9.30
  -2   3  -1  199.38    8.20
   2   3   1  199.38    9.20
   2   3   1  197.38   10.70
  -2   3  -1  224.98   10.20
   2  -3  -1  208.78   11.00
   2   3  -1  201.68   10.60
   2   3  -1  216.38   11.10
   2   3  -1  224.28   10.70
  -2  -3  -1  214.38    9.40
   2   3  -1  215.88    9.20
  -2   3   1  210.98   10.20
  -2  -3  -1  205.88    9.40
   2   3  -1  211.08    8.70
   2   3  -1  195.58   10.20
  -2   3   1  220.88   11.10
  -2   3   1  202.18   10.60
   2   3  -1  209.08    8.90
  -2   3   1  202.48    9.00
  -2  -3  -1  198.98   10.80
  -2  -3  -1  192.28   10.50
   3   3   1   26.90    4.10
   3  -3  -1   38.10    4.80
  -3   3  -1   15.10    3.50
   3   3   1   25.60    4.30
  -3   3  -1   31.30    3.70
  -3  -3   1   27.20    3.90
   3   3   1   22.30    4.00
   3  -3  -1   20.30    4.20
  -3  -3   1   32.40    5.00
  -3  -3   1   29.10    5.00
   3  -3  -1   22.20    4.30
  -3   3  -1   25.60    3.40
  -3   3  -1   25.00    4.50
  -3  -3   1   30.00    4.20
   3   3   1   21.10    4.30
  -3   3   1   31.00    4.60
   3   3  -1   26.90    4.60
   3   3  -1   26.80    3.70
  -3  -3  -1   28.50    4.10
   3   3  -1   22.70    3.30
  -3  -3  -1   23.90    3.80
  -3  -3  -1   20.40    4.30
   3   3  -1   24.60    4.60
  -3   3   1   28.50    4.00
  -3   3   1   22.40    4.40
   3  -3   1   25.20    3.60
  -3  -3  -1   20.40    4.30
   4  -3  -1   23.10    4.00
   4  -3  -1   17.10    4.00
   4   3   1   17.30    3.90
   4   3   1   18.90    3.90
  -4  -3   1   21.90    4.80
   4  -3  -1   25.00    4.60
  -4   3  -1   19.90    3.60
  -4   3  -1   22.60    4.80
   4   3   1   16.70    3.90
  -4  -3   1   22.50    4.50
  -4  -3   1   22.60    4.10
   4   3   1   25.50    5.60
  -4   3  -1   23.40    5.00
   4  -3   1   26.90    4.10
  -4   3   1   19.90    4.10
  -4   3   1   19.90    3.80
  -4  -3  -1   27.60    4.70
   4   3  -1   21.40    5.30
   4   3  -1   17.90    3.20
   4  -3   1   30.00    5.30
   4   3  -1   24.70    4.00
  -4  -3  -1   14.20    3.90
  -4  -3  -1   24.90    4.90
  -4  -3  -1   15.20    3.40
  -4   3   1   18.30    4.60
   4   3  -1   27.10    4.90
   5   3   1  110.69   12.50
   5   3   1   97.89    7.70
   5  -3  -1   72.29    7.40
   5   3   1   91.19    9.00
  -5  -3   1   87.39    7.10
  -5   3  -1   76.19    9.70
  -5  -3   1  109.79   11.40
  -5  -3   1   90.49    8.60
  -5   3  -1   88.59   10.00
   5  -3  -1   98.39   11.30
  -5   3  -1   92.49    6.90
   5  -3  -1   90.09    9.00
  -5   3   1   88.29   10.00
  -5  -3  -1   93.29    8.20
  -5   3   1   84.29   11.00
   5   3  -1   84.79   10.60
   5  -3   1   97.09    7.20
  -5  -3  -1   73.29    8.20
   5   3  -1   82.59    6.80
   5   3  -1   84.49    7.70
   5   3  -1   85.19    7.00
  -5  -3  -1   74.59    9.70
  -5   3   1   90.49    8.90
   6   3   1   28.60    6.70
  -6  -3   1   37.90    7.50
   6   3   1   38.50    6.40
  -6   3  -1   47.60    7.10
  -6  -3   1   26.40    5.00
  -6   3  -1   40.20    8.30
  -6   3  -1   36.90    7.10
   6  -3  -1   46.70    7.00
   6   3   1   44.20    7.00
   6  -3  -1   45.10    7.20
  -6   3   1   38.50    7.00
   6   3  -1   58.49    9.60
  -6  -3  -1   50.89    7.60
  -6   3   1   51.49    9.60
  -6   3   1   57.29    7.70
   6   3  -1   40.80    6.80
  -6  -3  -1   43.80    7.50
   6   3  -1   42.80    6.50
  -7  -3   1   31.90    6.70
  -7   3  -1   34.20    8.40
  -7  -3   1   44.30    8.70
   7   3   1   56.49    8.50
  -7   3  -1   37.40    7.70
  -7   3  -1   57.09    8.10
   7  -3  -1   52.39    8.30
  -7   3   1   52.69   10.20
  -7  -3  -1   43.20    8.00
   7   3  -1   46.10    8.00
  -7   3   1   55.39    8.10
  -7   3   1   41.60    8.10
   7   3  -1   54.09    8.00
   7   3  -1   40.20    8.80
   8   3   1   19.40    5.70
  -8  -3   1   22.40    6.10
  -8   3  -1   13.80    4.40
  -8   3  -1   16.00    5.30
  -8   3  -1   16.70    4.90
  -8  -3  -1   22.20    5.10
  -8  -3  -1   13.80    5.40
  -8   3   1   15.00    4.90
  -8   3   1   16.90    5.60
   8   3  -1   18.70    5.80
   9   3   1    7.20    4.20
  -9   3  -1    5.70    3.50
   9   3  -1   17.10    5.60
  -9   3   1   15.20    5.40
 -10   3  -1    8.60    4.20
  10   3   1    6.00    4.30
 -10   3   1    8.20    4.30
  10   3  -1    7.50    4.40
   0  -3  -2   -0.80    1.50
   0   3  -2   -0.20    1.20
   0   3   2   -0.40    1.00
   0  -3  -2   -1.40    1.00
   0  -3   2   -0.80    1.20
   0  -3  -2   -0.90    0.50
   0   3  -2   -0.40    0.80
   0   3   2   -1.20    1.60
   0   3   2   -0.30    0.50
   0   3   2   -0.60    1.40
   0   3  -2   -0.90    0.70
   0   3  -2   -0.50    1.00
   0   3  -2   -0.90    1.00
   0  -3   2   -1.00    1.10
   0  -3   2   -1.20    0.90
  -1  -3   2   56.69    4.40
  -1   3  -2   54.19    4.00
  -1   3  -2   50.89    3.30
   1   3   2   56.49    6.20
  -1  -3   2   56.79    3.30
   1  -3  -2   50.39    3.70
   1   3   2   50.29    3.70
  -1  -3   2   51.49    4.20
   1  -3  -2   53.19    4.50
   1  -3  -2   47.60    3.60
   1   3   2   50.69    2.80
   1  -3  -2   56.59    4.90
  -1   3  -2   54.29    4.40
   1   3   2   56.19    4.60
   1   3   2   56.49    4.00
   1   3  -2   54.49    4.30
   1  -3   2   51.59    6.00
  -1  -3  -2   55.49    3.90
   1   3  -2   53.59    3.80
   1   3  -2   57.09    3.10
  -1  -3  -2   54.79    5.10
  -1   3   2   51.89    3.70
  -1  -3  -2   52.89    3.80
  -1   3   2   49.80    4.50
  -1   3   2   50.59    3.60
   1   3  -2   54.69    3.70
  -1  -3  -2   54.69    2.90
   1   3  -2   49.70    4.30
  -1   3   2   62.19    5.30
   1   3  -2   55.19    4.30
   2   3   2  152.38    8.90
  -2  -3   2  167.88    6.60
   2  -3  -2  157.88    9.20
  -2   3  -2  154.38    6.40
  -2   3  -2  155.08    6.40
   2  -3  -2  134.69    8.30
  -2   3  -2  141.19    8.60
  -2   3  -2  155.48    8.10
   2   3   2  161.68    9.30
  -2  -3   2  156.88    8.90
  -2   3  -2  140.29    8.20
   2   3   2  156.08    7.50
   2  -3  -2  146.09    7.60
   2   3   2  151.38    7.90
  -2   3  -2  151.48    8.00
   2   3   2  155.18    9.60
   2   3  -2  154.78    7.00
   2   3  -2  156.58    8.70
  -2   3   2  148.29    7.60
  -2  -3  -2  165.98    9.90
   2   3  -2  152.48    6.80
   2   3  -2  149.49    8.90
  -2  -3  -2  143.99    7.80
  -2  -3  -2  165.48    8.10
  -2   3   2  165.88    9.30
  -2  -3  -2  155.08    7.60
  -2   3   2  143.39    8.20
  -2   3   2  142.09    9.00
   2   3  -2  173.88    8.90
   2   3  -2  161.18    6.30
   3   3   2  256.17   13.30
  -3  -3   2  251.57   11.80
  -3  -3   2  271.37   13.70
   3  -3  -2  266.27   13.60
   3  -3  -2  252.27   11.40
   3   3   2  252.37   14.40
   3  -3  -2  267.07   12.20
  -3   3  -2  248.08   13.50
  -3   3  -2  268.67   13.60
  -3   3  -2  263.17   12.30
   3   3   2  260.57   14.20
  -3   3  -2  266.07   11.10
  -3   3  -2  249.48   10.80
   3   3   2  247.08   12.10
  -3  -3   2  262.77   13.70
   3   3  -2  256.77   11.60
   3   3  -2  270.07   13.90
   3   3  -2  267.57   13.50
   3   3  -2  260.17   13.60
  -3  -3  -2  254.67   14.50
  -3   3   2  244.98   13.10
  -3  -3  -2  269.17   12.40
   3   3  -2  269.37   10.90
  -3   3   2  271.57   14.40
  -3  -3  -2  273.37   14.50
  -3   3   2  249.18   11.90
  -3  -3  -2  282.37   12.80
   3  -3   2  254.27   11.60
   4   3   2  216.68   12.60
  -4   3  -2  236.28   12.20
   4  -3  -2  230.68   12.10
   4   3   2  218.48   12.00
  -4  -3   2  258.57   14.30
  -4  -3   2  242.18   12.10
  -4   3  -2  241.08   11.30
   4  -3  -2  226.98   13.30
  -4  -3   2  227.58   13.60
   4   3   2  228.38   14.30
  -4   3  -2  215.28   13.50
   4  -3  -2  247.08   10.80
  -4   3  -2  232.28   13.80
  -4   3   2  217.08   11.70
  -4   3   2  215.28   14.10
   4   3  -2  222.78   11.60
  -4  -3  -2  235.88   12.90
  -4  -3  -2  236.38   14.30
   4   3  -2  251.47   14.40
  -4  -3  -2  227.58   12.10
   4   3  -2  234.48   11.10
   4  -3   2  231.68   13.40
  -4   3   2  224.38   13.40
   4   3  -2  240.48   13.40
  -4  -3  -2  239.08   14.50
   5   3   2  225.08   13.10
   5  -3  -2  232.58   15.10
  -5   3  -2  241.78   14.90
   5   3   2  201.18   12.50
  -5   3  -2  233.48   12.10
   5  -3  -2  224.68   12.70
  -5   3  -2  224.48   15.10
  -5  -3   2  233.98   12.80
   5  -3  -2  223.08   10.80
   5   3   2  238.58   15.70
  -5  -3   2  240.88   14.80
   5  -3  -2  207.98   13.50
   5   3  -2  221.18   14.90
   5   3  -2  237.88   12.10
   5   3  -2  243.28   13.90
   5   3  -2  206.08   12.10
  -5   3   2  212.68   12.40
  -5  -3  -2  238.78   15.30
  -5  -3  -2  212.98   13.50
  -5  -3  -2  244.18   13.10
   5  -3   2  211.58   12.30
  -5   3   2  222.08   15.20
  -5   3   2  206.58   13.90
  -6   3  -2   41.40    7.60
  -6   3  -2   50.19    6.90
   6   3   2   39.60    7.80
  -6   3  -2   42.00    8.30
   6  -3  -2   47.30    7.20
  -6  -3   2   49.80    8.50
  -6  -3   2   47.00    7.30
   6   3   2   50.69    7.30
   6  -3  -2   48.10    7.50
   6   3   2   51.39    9.20
  -6  -3  -2   23.70    5.80
  -6  -3  -2   44.30    7.20
   6   3  -2   54.29    8.00
   6   3  -2   39.70    6.50
  -6   3   2   37.10    5.80
   6   3  -2   36.00    7.50
  -6   3   2   51.89    9.40
  -6   3   2   38.10    6.60
  -7  -3   2  140.79   15.60
  -7   3  -2  105.89   10.80
   7   3   2  109.79   11.70
   7  -3  -2  119.39   10.70
  -7   3  -2   81.59   11.40
  -7   3  -2  114.49   15.30
  -7   3   2   99.89   12.90
   7   3  -2  128.39   12.60
   7   3  -2  114.19   14.50
  -7  -3  -2  108.89   11.60
  -7   3   2  143.49   17.40
  -7  -3  -2   98.39   12.10
  -7   3   2  100.99   11.10
   7   3  -2  117.59   10.20
  -8   3  -2   38.90    9.30
  -8   3  -2   22.80    5.50
  -8   3  -2   19.40    7.20
   8   3   2   26.60    7.30
  -8  -3   2   21.30    7.00
   8   3  -2   17.90    5.20
  -8   3   2   17.50    4.80
  -8  -3  -2   24.50    5.80
  -8  -3  -2   21.30    6.40
  -9   3  -2   53.69    8.60
   9   3   2   48.10    8.80
  -9   3   2   57.49    9.90
   9   3  -2   44.40    8.90
  -9  -3  -2   91.69   15.60
 -10   3  -2    9.80    4.80
  10   3   2   15.00    5.60
  10   3  -2   13.20    4.70
 -10   3   2   13.00    4.70
   0  -3  -3  187.38    8.60
   0   3  -3  181.28    9.30
   0   3  -3  176.48    9.50
   0  -3   3  196.88    9.90
   0   3  -3  185.98    9.30
   0   3   3  189.38   10.40
   0   3   3  165.78    7.60
   0  -3  -3  195.98    8.20
   0   3  -3  199.08    8.30
   0   3   3  166.08    9.60
   0   3   3  174.88    7.50
   0  -3  -3  187.78   10.40
   0   3   3  177.08    8.60
   0  -3  -3  175.58    9.60
   0  -3  -3  193.58    7.70
   0  -3   3  193.88    7.70
   1   3   3   21.80    4.20
   1  -3  -3   22.80    4.20
  -1   3  -3   12.10    2.20
   1  -3  -3   23.00    2.90
  -1   3  -3   24.20    3.90
  -1  -3   3   18.20    3.40
   1   3   3   21.10    3.00
   1   3   3   22.10    2.00
  -1   3  -3   21.70    3.50
  -1   3  -3   25.70    3.20
   1   3   3   22.10    2.40
   1  -3  -3   26.20    4.10
   1   3   3   19.60    3.00
  -1  -3   3   18.50    2.20
   1  -3  -3   20.80    3.10
   1   3   3   24.00    4.20
  -1  -3  -3   15.70    2.10
   1   3  -3   19.60    1.50
   1   3  -3   24.70    3.40
   1   3  -3   18.20    3.50
   1  -3   3   20.30    3.50
  -1  -3  -3   16.00    2.60
  -1   3   3   21.80    3.20
  -1   3   3   14.90    2.40
  -1   3   3   17.40    3.60
  -1  -3  -3   21.20    4.20
   1   3  -3   17.00    1.30
  -1   3   3   22.70    4.10
   1   3  -3   14.50    2.90
  -2  -3   3   46.40    5.60
   2   3   3   43.90    5.20
   2  -3  -3   43.40    5.10
   2   3   3   42.80    3.30
  -2   3  -3   36.40    5.30
  -2   3  -3   48.70    5.40
   2  -3  -3   34.60    4.30
  -2   3  -3   33.10    2.40
  -2   3  -3   38.30    3.60
   2   3   3   43.20    6.10
   2   3   3   32.10    5.20
   2  -3  -3   44.20    5.60
  -2   3  -3   36.20    2.60
  -2  -3  -3   40.00    5.90
  -2  -3  -3   39.90    3.40
  -2   3   3   47.20    6.20
   2   3  -3   47.90    6.10
  -2   3   3   45.50    5.20
  -2  -3  -3   44.60    5.20
  -2  -3  -3   49.30    4.90
   2   3  -3   35.10    3.60
   2   3  -3   43.00    2.90
   2   3  -3   27.90    4.30
  -2   3   3   32.80    4.30
   2   3  -3   35.80    5.30
  -2   3   3   40.70    5.30
   2   3  -3   46.10    5.40
  -3   3  -3    4.90    1.60
  -3   3  -3    2.40    2.10
  -3  -3   3    6.70    2.80
  -3  -3   3    5.80    2.70
  -3  -3   3    4.50    1.90
   3   3   3    7.80    3.40
   3   3   3    3.80    2.30
  -3   3  -3    4.20    1.70
   3  -3  -3    5.90    2.10
  -3   3  -3    4.50    2.30
   3  -3  -3    6.00    2.00
  -3   3  -3    7.80    1.40
   3  -3  -3    6.40    2.10
   3   3   3    7.90    2.90
   3   3  -3    6.10    2.50
  -3   3   3    4.80    2.80
  -3   3   3    4.00    1.90
  -3  -3  -3    6.40    3.20
  -3   3   3    4.10    2.30
   3   3  -3    5.00    2.00
   3  -3   3    5.80    1.80
  -3  -3  -3    5.80    2.30
   3   3  -3    4.10    2.40
  -3  -3  -3    3.00    1.70
   3   3  -3    5.80    2.70
   3   3  -3    4.90    0.70
  -3   3   3    7.30    2.60
   4  -3  -3   91.89    6.40
  -4   3  -3   92.59    8.00
   4  -3  -3   82.39    6.70
  -4   3  -3   86.89    8.10
  -4  -3   3   91.49    6.70
   4   3   3  110.09   11.90
   4   3   3   91.09    7.10
  -4  -3   3   93.89    8.20
  -4   3  -3   81.09    6.70
  -4   3  -3   77.89    5.90
   4  -3  -3   87.69    7.30
  -4   3  -3   87.09    6.10
  -4  -3   3   95.49    8.50
  -4  -3  -3   94.99    7.20
   4  -3   3   95.09    6.60
  -4  -3  -3   97.19    9.00
  -4  -3  -3  114.09   12.50
   4   3  -3   94.09    8.10
  -4   3   3   86.09    6.80
   4   3  -3   89.89    7.70
  -4  -3  -3   98.19    7.50
  -4   3   3   96.89   11.50
   4   3  -3   92.19    6.60
   4   3  -3   85.59    8.30
  -4   3   3   92.29    8.00
   4   3  -3   91.09    5.20
  -5   3  -3   11.30    2.90
   5  -3  -3   13.70    3.20
  -5   3  -3    2.70    2.50
  -5   3  -3    7.40    3.60
   5  -3  -3   12.40    2.80
   5   3   3   12.70    3.90
   5   3   3   10.80    4.20
   5  -3  -3    5.80    2.80
  -5  -3   3   15.50    4.80
  -5  -3   3   11.20    3.00
  -5   3  -3   14.30    3.50
  -5  -3  -3   11.80    3.70
   5   3  -3   14.60    5.00
  -5   3   3   14.90    4.10
   5   3  -3   10.20    3.70
  -5  -3  -3    8.80    3.80
  -5  -3  -3   13.00    3.50
   5   3  -3   13.00    3.60
  -5   3   3    9.90    4.40
  -5   3   3    7.90    3.30
   6   3   3   12.50    3.70
  -6   3  -3   14.90    4.80
   6  -3  -3    8.90    2.50
   6   3   3   13.40    4.90
  -6  -3   3   13.50    4.70
  -6   3  -3   10.80    4.90
  -6   3  -3   12.40    3.20
  -6   3  -3    7.50    2.90
   6  -3  -3   10.70    3.50
  -6  -3  -3    9.70    3.80
  -6  -3  -3   10.00    3.10
  -6   3   3    7.70    3.40
   6   3  -3    8.60    3.00
  -6   3   3   13.10    5.10
   6   3  -3    6.70    3.90
  -6   3   3    9.70    3.60
   6   3  -3   12.70    4.00
  -7   3  -3    1.50    2.60
  -7   3  -3    4.60    4.30
   7   3   3    4.90    3.00
   7  -3  -3    5.00    2.80
  -7  -3   3    5.80    3.70
  -7   3  -3    2.80    3.00
  -7   3  -3    5.20    1.90
   7   3  -3    3.70    3.80
  -7  -3  -3    4.00    2.50
   7   3  -3    0.10    2.40
  -7   3   3    1.30    3.00
  -7  -3  -3    4.20    3.20
   7   3  -3    2.30    2.80
  -7   3   3    5.20    2.60
  -8   3  -3   18.80    5.90
   8   3   3   19.10    6.00
  -8   3  -3   21.40    5.30
  -8   3  -3   16.90    4.30
  -8  -3  -3   17.80    5.10
  -8  -3  -3   20.60    5.70
  -8   3   3   20.60    5.70
   8   3  -3   11.30    4.90
   9   3   3   50.09    9.10
  -9   3  -3   35.90    7.40
   9   3  -3   33.10    7.40
  -9   3   3   31.70    6.90
  -9  -3  -3   31.00    7.30
 -10   3  -3   14.70    4.70
  10   3   3   18.90    6.00
 -10   3   3   17.10    5.40
  10   3  -3   26.60    7.80
   0  -3   4   -0.70    1.20
   0  -3  -4    0.30    0.90
   0   3   4   -0.40    1.40
   0  -3   4    0.50    0.80
   0   3   4    0.30    0.70
   0  -3  -4   -0.30    1.40
   0   3  -4    0.00    0.60
   0   3   4   -1.00    1.10
   0   3  -4    0.20    1.30
   0   3   4   -0.40    1.40
   0  -3   4   -2.10    1.20
   0   3  -4    2.10    0.80
   0  -3  -4   -0.70    0.90
   0  -3  -4    0.80    1.40
   0   3  -4    0.90    0.90
   0   3   4    0.70    0.70
   0  -3  -4   -2.20    1.40
   0   3  -4   -0.10    0.70
  -1   3  -4  513.65   21.00
  -1   3  -4  536.95   22.20
   1  -3  -4  536.95   21.10
  -1  -3   4  550.94   22.90
   1   3   4  519.85   22.90
   1   3   4  584.04   24.40
  -1   3  -4  552.94   18.60
  -1   3  -4  517.85   22.40
   1   3   4  556.34   20.10
   1   3   4  504.35   20.10
  -1  -3   4  564.24   20.00
   1   3   4  545.45   21.40
  -1   3  -4  545.05   21.70
   1  -3  -4  542.25   21.00
   1  -3  -4  536.75   22.70
   1  -3  -4  533.75   20.00
   1  -3  -4  541.15   22.90
   1   3   4  588.84   20.70
  -1  -3  -4  541.85   21.50
   1   3  -4  532.05   19.00
   1   3  -4  538.05   21.50
   1   3  -4  540.55   19.00
   1   3  -4  525.45   22.70
  -1  -3  -4  548.05   24.30
  -1   3   4  558.94   23.10
  -1  -3  -4  546.65   22.80
  -1  -3  -4  573.54   20.20
  -1   3   4  583.14   23.70
   1   3  -4  557.14   22.40
   1  -3   4  568.34   23.10
  -1  -3  -4  530.95   21.10
  -1   3   4  545.45   21.30
   2  -3  -4  417.26   18.80
   2   3   4  406.36   20.40
  -2   3  -4  423.76   15.40
  -2   3  -4  431.16   19.30
   2   3   4  412.26   17.70
   2  -3  -4  442.66   18.90
   2  -3  -4  416.56   15.80
   2   3   4  418.86   16.80
   2  -3  -4  414.96   17.50
  -2   3  -4  419.36   17.20
  -2  -3   4  412.36   19.20
   2   3   4  426.76   20.00
  -2   3  -4  399.76   17.80
  -2   3  -4  422.56   18.50
  -2   3  -4  409.26   15.40
  -2   3   4  394.86   19.50
  -2   3   4  425.36   18.30
  -2  -3  -4  401.06   16.70
   2   3  -4  401.36   19.20
  -2  -3  -4  407.66   17.50
  -2   3   4  441.66   19.10
  -2   3   4  428.56   17.70
   2   3  -4  424.06   18.80
  -2  -3  -4  441.46   21.00
  -2  -3  -4  413.06   16.80
   2   3  -4  418.46   16.10
   2   3  -4  419.16   15.90
  -3   3  -4  436.96   19.60
  -3   3  -4  424.36   17.10
  -3   3  -4  420.46   16.70
   3   3   4  436.86   21.30
   3  -3  -4  425.06   16.80
  -3   3  -4  438.46   20.30
  -3   3  -4  449.16   16.90
   3  -3  -4  426.56   19.60
  -3  -3   4  461.45   21.20
   3   3   4  442.16   19.00
   3  -3  -4  420.86   18.50
  -3   3   4  410.66   19.50
  -3   3   4  390.56   19.50
  -3  -3  -4  437.06   18.90
  -3   3   4  457.75   21.70
   3   3  -4  433.56   17.50
   3   3  -4  412.36   19.70
  -3  -3  -4  448.26   18.90
   3   3  -4  411.86   17.80
  -3  -3  -4  431.46   22.20
  -3   3   4  420.06   18.70
  -3  -3  -4  450.25   18.60
   3  -3   4  426.06   17.80
   3   3  -4  440.36   20.70
   4  -3  -4   72.89    6.40
  -4   3  -4   57.49    8.20
   4  -3  -4   78.69    6.40
  -4   3  -4   66.49    5.10
  -4  -3   4   66.39    7.20
  -4   3  -4   57.19    7.20
   4   3   4   51.89    8.10
  -4  -3   4   78.39    9.70
   4  -3  -4   67.29    7.50
   4   3   4   71.99    8.00
  -4   3  -4   70.79    8.60
   4   3  -4   64.89    8.70
  -4   3   4   71.89    8.80
   4   3  -4   87.69    9.90
  -4   3   4   69.19    7.70
  -4  -3  -4   76.49    8.30
   4  -3   4   58.49    6.70
  -4   3   4   68.69    9.30
  -4  -3  -4   74.19    8.20
   4   3  -4   72.89    8.90
   4   3  -4   69.49    7.00
  -4  -3  -4   68.89    9.90
  -5   3  -4   39.70    5.70
  -5   3  -4   26.30    5.60
  -5   3  -4   33.30    5.00
  -5  -3   4   35.10    6.90
   5  -3  -4   40.20    5.70
   5  -3  -4   52.19    7.40
  -5   3  -4   53.49    7.60
  -5   3  -4   31.20    6.40
   5   3   4   40.10    7.90
   5   3   4   43.10    6.70
   5  -3  -4   42.00    6.20
  -5   3   4   39.10    8.20
  -5   3   4   31.70    5.40
  -5  -3  -4   31.50    5.60
   5   3  -4   45.80    8.30
  -5   3   4   42.20    7.60
   5   3  -4   33.90    6.40
   5   3  -4   35.20    5.60
  -5  -3  -4   47.70    9.00
  -5  -3  -4   31.10    7.20
  -5  -3  -4   25.90    5.10
   5   3  -4   57.49    8.80
  -6   3  -4    4.30    2.40
  -6   3  -4    9.30    3.90
  -6  -3   4    6.20    3.60
   6  -3  -4    9.00    3.30
  -6   3  -4    8.30    3.00
   6   3   4   10.00    3.70
  -6   3  -4   13.50    4.50
  -6   3  -4    8.30    3.00
  -6   3   4    7.90    3.40
  -6   3   4   10.80    4.80
   6   3  -4   11.00    3.70
  -6  -3  -4    8.40    3.30
   6   3  -4   14.00    4.90
   6   3  -4   13.50    4.20
  -6   3   4    6.20    2.90
  -6  -3  -4   12.90    4.10
  -7   3  -4   33.00    8.10
  -7  -3   4   45.10    9.20
  -7   3  -4   29.80    6.00
   7  -3  -4   47.90    7.90
  -7   3  -4   51.39    7.90
  -7   3  -4   46.60    8.50
  -7   3  -4   32.60    6.20
   7   3   4   35.30    6.90
   7   3  -4   43.00    9.10
  -7  -3  -4   59.69    9.10
   7   3  -4   40.50    7.20
   7   3  -4   49.70    8.80
  -7   3   4   45.10    8.30
  -7  -3  -4   33.70    6.60
  -7   3   4   27.60    6.30
  -8   3  -4   21.60    5.40
   8   3   4   19.80    5.10
  -8   3  -4   21.80    5.00
  -8   3  -4    9.70    4.50
  -8   3  -4   17.20    4.90
   8   3  -4   21.00    5.60
  -8  -3  -4   22.20    6.40
  -8   3   4   18.70    5.40
  -8  -3  -4   10.10    4.40
   9   3   4    8.90    4.10
  -9   3  -4   14.20    4.90
  -9   3  -4    0.60    2.90
  -9   3  -4    8.80    2.50
   9   3  -4   12.60    5.10
  -9  -3  -4    2.70    2.90
  -9   3   4   10.60    4.90
 -10   3  -4    5.30    3.60
 -10   3  -4   -1.80    2.20
  10   3  -4    2.90    3.80
 -10   3   4    5.70    3.50
 -10  -3  -4    1.20    2.90
   0  -3  -5  176.38   11.20
   0  -3   5  179.28   10.10
   0  -3  -5  174.98   10.80
   0   3  -5  180.98    9.70
   0   3  -5  172.28    7.30
   0   3  -5  179.08   10.50
   0  -3  -5  176.48    9.30
   0  -3  -5  169.08    9.30
   0  -3   5  174.28   10.70
   0   3  -5  187.88   10.90
   0  -3   5  173.88    7.40
   0   3   5  179.68   11.20
   0   3   5  178.28    8.80
   0   3  -5  190.88   10.80
   0   3   5  178.08    9.70
   0   3   5  180.78   11.30
   0   3   5  168.98    9.00
   0   3  -5  187.28    7.40
  -1   3  -5  324.67   15.20
  -1   3  -5  360.06   16.00
   1   3   5  356.66   14.00
   1   3   5  316.27   17.30
   1  -3  -5  337.97   14.20
   1   3   5  348.37   17.10
   1   3   5  326.17   14.20
  -1   3  -5  338.27   12.50
   1  -3  -5  338.87   16.60
  -1  -3   5  337.97   13.90
   1  -3  -5  335.37   15.00
  -1  -3   5  321.97   16.50
   1   3   5  348.37   15.30
  -1   3  -5  365.36   16.40
  -1   3  -5  340.07   16.40
  -1   3  -5  335.87   12.50
   1   3   5  345.27   14.10
   1  -3  -5  336.27   16.60
  -1  -3  -5  340.57   15.40
  -1   3   5  338.97   15.10
  -1  -3  -5  355.86   14.30
  -1  -3  -5  316.17   16.20
  -1  -3  -5  325.37   17.50
  -1  -3  -5  299.67   14.60
   1   3  -5  303.27   15.10
  -1   3   5  309.07   16.80
  -1   3   5  307.67   16.20
   1   3  -5  330.27   12.80
   1   3  -5  331.27   16.50
   1  -3   5  332.97   16.60
   1  -3   5  342.37   16.70
   1   3  -5  329.07   12.80
   1   3  -5  330.47   16.00
   2   3   5   15.70    3.60
  -2   3  -5    8.20    2.50
   2  -3  -5   10.20    1.90
   2  -3  -5    9.00    3.10
   2  -3  -5   17.00    3.60
  -2   3  -5   11.30    3.60
  -2  -3   5   10.70    2.30
   2   3   5   10.30    3.70
   2  -3  -5   14.60    3.30
   2   3   5    9.60    2.10
  -2   3  -5   14.50    1.90
  -2   3  -5    7.80    2.00
  -2   3  -5   14.00    2.70
  -2   3  -5   15.70    2.30
  -2  -3   5   14.70    3.80
  -2  -3  -5   17.20    3.80
  -2   3   5   12.50    3.30
   2   3  -5   13.20    3.70
  -2   3   5   11.80    3.00
  -2   3   5   13.10    4.30
  -2  -3  -5   17.10    3.60
  -2  -3  -5   12.30    3.80
   2  -3   5    7.40    2.60
  -2  -3  -5   12.10    2.60
   2   3  -5   16.60    2.50
   2   3  -5   13.40    2.30
  -2   3   5    7.40    2.80
  -2  -3  -5   16.10    3.60
   2   3  -5    9.80    3.00
  -3  -3   5   85.19    6.10
   3  -3  -5   89.29    9.50
  -3   3  -5   79.99    5.60
   3  -3  -5   80.29    5.30
  -3   3  -5   74.99    5.00
  -3   3  -5   82.99    9.20
   3   3   5   82.69    8.20
  -3  -3   5   58.79    8.00
   3   3   5   71.69    9.20
   3  -3  -5   91.09    8.90
  -3   3  -5   81.59    8.90
  -3   3  -5   75.99    4.70
   3  -3   5   77.59    5.70
   3   3  -5   64.69    5.10
  -3  -3  -5   75.99   10.10
  -3   3   5   82.89    6.90
  -3   3   5   62.79    7.40
  -3  -3  -5   81.49    6.70
  -3  -3  -5   86.19    7.20
  -3  -3  -5   78.89    6.30
   3   3  -5   85.09    8.90
   3   3  -5   80.79    9.50
  -3  -3  -5   80.49    5.50
  -3   3   5   77.09    6.80
  -3   3   5   70.29    9.40
   4   3   5  149.79   10.10
  -4   3  -5  144.79   10.90
   4  -3  -5  142.29    9.70
   4  -3  -5  146.39    9.90
  -4   3  -5  161.08   10.80
   4  -3  -5  148.39   10.10
  -4   3  -5  138.29    8.10
  -4  -3   5  159.88   12.00
   4  -3  -5  163.78    8.70
   4   3   5  147.89   12.10
  -4  -3  -5  148.99   12.50
  -4  -3  -5  139.79    9.50
  -4  -3  -5  146.49    9.80
   4   3  -5  138.59   10.40
   4   3  -5  145.79    9.00
  -4   3   5  174.18   12.80
   4   3  -5  134.29   11.00
  -4   3   5  145.89    9.90
  -4   3   5  134.99   10.50
  -4  -3  -5  142.09    8.50
  -4  -3  -5  145.99    9.80
  -4   3   5  154.38   10.20
   5  -3  -5   20.80    4.60
  -5   3  -5   21.50    4.50
   5  -3  -5   14.80    3.30
  -5   3  -5   13.10    4.10
   5   3   5   22.20    5.10
  -5   3  -5   20.70    4.10
  -5   3  -5   18.40    5.80
  -5  -3   5   26.00    5.90
   5   3   5   23.00    6.60
   5  -3  -5   29.40    5.80
  -5  -3  -5   29.30    6.70
  -5  -3  -5   17.60    5.40
   5   3  -5   17.90    4.20
   5   3  -5   16.90    4.80
  -5   3   5   19.10    4.50
  -5   3   5   16.40    4.20
  -5  -3  -5   21.60    5.00
  -5  -3  -5   14.10    3.90
   5   3  -5   18.50    4.90
  -5   3   5   22.30    6.60
  -5  -3  -5   21.40    5.00
  -6   3  -5  109.79   13.70
  -6   3  -5  127.99   10.80
  -6   3  -5  152.18   15.90
   6  -3  -5  141.09   11.00
  -6  -3   5  145.79   13.00
  -6   3  -5  125.89    9.20
   6   3   5  129.39   10.60
   6   3  -5  143.29   12.10
  -6  -3  -5  133.99   11.00
  -6   3   5  133.99   10.80
   6   3  -5  142.69   10.50
  -6  -3  -5  143.19   11.00
  -6   3   5  147.29   12.30
   6   3  -5  153.58   12.10
  -7  -3   5    4.60    3.50
   7   3   5    1.70    2.50
  -7   3  -5   -2.70    1.90
  -7   3  -5   -2.00    2.10
   7  -3  -5    6.80    3.70
  -7   3  -5    3.60    2.30
  -7   3  -5    1.90    2.30
   7   3  -5   -0.10    2.50
  -7   3   5    4.70    2.50
  -7   3   5    1.90    3.00
  -7  -3  -5    6.20    3.20
   7   3  -5   -0.10    2.20
  -7  -3  -5    0.90    2.50
   8   3   5   15.90    5.30
  -8   3  -5   22.50    5.60
  -8   3  -5   19.60    6.80
  -8   3  -5   23.00    5.90
   8   3  -5   23.30    6.40
  -8   3   5   27.60    6.80
  -8  -3  -5   21.80    5.60
  -8  -3  -5   17.40    5.30
  -9   3  -5    4.40    2.90
  -9   3  -5    2.00    3.30
  -9   3   5    7.90    3.60
   9   3  -5   -1.20    2.70
  -9  -3  -5    7.70    3.80
 -10  -3  -5   12.40    5.60
 -10   3   5    5.00    3.30
   0   3  -6    0.90    0.60
   0  -3  -6   -0.40    1.00
   0   3   6    2.00    2.70
   0   3  -6    0.20    1.30
   0  -3  -6    1.40    1.80
   0   3   6    1.60    1.20
   0   3   6    1.00    2.00
   0   3  -6   -0.50    1.20
   0  -3  -6    3.60    2.00
   0   3  -6    0.80    0.40
   0   3  -6    0.50    1.50
   0  -3   6   -0.80    1.20
   0   3   6    0.00    1.70
   0  -3  -6   -0.90    1.20
   0   3  -6    0.80    0.80
   0  -3   6    0.40    1.60
  -1   3  -6  412.76   19.70
   1   3   6  422.56   17.80
   1   3   6  404.56   16.70
  -1   3  -6  405.86   18.90
  -1   3  -6  410.16   15.80
   1  -3  -6  422.26   20.50
  -1   3  -6  437.56   15.90
  -1  -3   6  429.66   17.60
   1  -3  -6  420.46   17.80
  -1   3  -6  393.46   19.30
   1   3   6  425.06   18.80
  -1   3  -6  426.36   20.20
   1   3   6  431.66   20.90
   1  -3  -6  419.86   18.50
  -1  -3   6  426.96   20.40
   1  -3  -6  430.06   20.30
  -1  -3  -6  435.66   20.70
  -1   3   6  426.06   21.20
   1  -3   6  408.26   20.40
   1   3  -6  409.36   16.10
   1   3  -6  415.96   20.50
  -1  -3  -6  410.76   21.30
  -1   3   6  414.86   20.20
  -1  -3  -6  438.46   18.50
   1   3  -6  390.96   18.80
  -1  -3  -6  412.76   17.60
  -1   3   6  416.86   18.70
   1   3  -6  458.25   20.10
   1   3  -6  425.96   16.20
  -1  -3  -6  421.46   18.90
  -1   3   6  420.36   18.50
   1  -3   6  376.96   19.70
   2  -3  -6   13.00    3.20
   2   3   6   10.40    3.60
  -2  -3   6    6.30    1.30
  -2   3  -6    8.90    1.60
   2   3   6    4.50    1.60
  -2  -3   6   13.40    3.00
  -2  -3   6    7.10    2.90
   2  -3  -6    6.10    2.60
   2  -3  -6    8.10    3.40
  -2   3  -6    4.50    1.50
   2  -3  -6    7.00    2.00
  -2   3  -6    8.50    2.10
  -2   3  -6    9.40    2.70
  -2   3  -6    8.40    3.00
   2   3   6    5.10    2.60
   2   3  -6    9.90    3.00
  -2  -3  -6    4.80    2.20
  -2   3   6    9.20    3.00
  -2  -3  -6    7.60    3.00
  -2  -3  -6    8.70    2.90
  -2  -3  -6    6.50    2.70
  -2   3   6    9.50    3.80
   2   3  -6    8.30    2.10
   2   3  -6    7.30    3.10
  -2  -3  -6    5.30    2.10
  -2   3   6    6.60    2.60
  -2   3   6    5.90    2.60
   2  -3   6    7.10    2.70
   2   3  -6    8.10    1.50
  -3   3  -6   19.20    4.50
  -3  -3   6   15.50    4.60
  -3   3  -6   18.00    3.20
   3   3   6   16.30    5.00
   3  -3  -6   19.30    3.30
  -3   3  -6   14.90    4.20
   3  -3  -6   23.90    4.90
   3   3   6   17.80    4.20
   3  -3  -6   17.00    3.60
  -3   3  -6   18.90    2.90
   3  -3  -6   17.00    4.50
   3   3  -6   16.60    4.20
  -3   3   6   26.30    5.10
  -3   3   6   17.00    3.90
   3   3  -6   22.50    5.70
  -3  -3  -6   22.50    4.60
  -3   3   6   16.00    3.90
  -3  -3  -6   18.30    4.30
  -3  -3  -6   19.50    5.30
  -3   3   6   14.60    4.30
  -3  -3  -6   21.00    3.20
  -3  -3  -6   20.40    3.90
  -3  -3  -6   13.30    3.70
   3   3  -6   21.10    3.50
   4  -3  -6   33.80    6.10
   4  -3  -6   43.00    7.20
  -4   3  -6   35.80    6.60
   4   3   6   37.60    7.10
   4  -3  -6   34.50    4.70
   4   3   6   33.50    5.90
  -4   3  -6   34.30    4.70
   4  -3  -6   37.30    5.50
  -4  -3   6   40.90    7.30
  -4   3  -6   29.80    5.70
  -4   3   6   36.70    7.10
   4   3  -6   32.40    6.80
  -4   3   6   35.80    5.70
  -4   3   6   30.30    6.10
   4   3  -6   32.50    5.10
  -4  -3  -6   23.70    6.10
  -4  -3  -6   33.10    6.10
  -4  -3  -6   34.90    5.60
  -4  -3  -6   39.10    6.30
  -4  -3  -6   31.00    6.30
  -4   3   6   39.90    6.40
   4   3  -6   26.40    5.60
   5  -3  -6   95.49   11.20
  -5   3  -6   98.99   11.40
  -5   3  -6  104.69   13.20
  -5  -3   6   74.89   11.00
  -5   3  -6  106.79   12.80
   5   3   6  113.79   12.10
  -5   3  -6   94.29    7.10
   5  -3  -6   92.99   10.70
  -5  -3  -6  124.49   12.10
   5   3  -6   97.59   11.50
   5   3  -6  111.19   13.50
   5   3  -6  100.99   10.00
  -5  -3  -6   94.19   10.30
  -5   3   6   87.49   10.00
  -5  -3  -6   77.39    9.50
  -5  -3  -6  104.19   13.90
  -5   3   6   76.49   10.10
  -6   3  -6   29.30    5.40
   6  -3  -6   37.10    7.20
  -6   3  -6   31.40    7.40
  -6   3  -6   29.10    6.50
   6   3   6   26.70    5.70
  -6  -3   6   34.30    7.70
  -6   3  -6   35.70    6.90
   6  -3  -6   48.00    7.90
   6   3  -6   31.70    5.80
  -6   3   6   38.10    7.60
  -6  -3  -6   26.00    5.70
   6   3  -6   39.80    7.80
  -6  -3  -6   51.89    7.90
   6   3  -6   40.10    7.60
  -6  -3  -6   36.50    7.10
  -6   3   6   31.50    6.00
   7  -3  -6   28.30    6.70
  -7   3  -6   15.80    4.60
  -7   3  -6   13.80    4.80
   7   3   6   20.20    5.40
  -7   3  -6   16.80    4.60
  -7   3  -6   15.00    5.00
  -7   3   6   14.60    5.20
   7   3  -6   22.50    5.60
  -7   3   6   19.00    5.40
  -7  -3  -6   18.70    5.20
   7   3  -6   17.50    5.90
  -7  -3  -6   23.40    5.90
  -7  -3  -6   22.40    6.10
   8  -3  -6    2.00    3.10
  -8   3  -6   -0.70    1.40
  -8   3  -6    0.90    2.90
  -8   3  -6    6.80    3.10
  -8  -3  -6    4.60    3.20
  -8  -3  -6   11.40    5.20
  -8   3   6    5.20    4.60
   8   3  -6    4.30    3.00
  -9   3  -6    3.00    2.60
  -9   3  -6    4.60    3.80
  -9  -3  -6    1.40    3.20
  -9   3   6    4.50    3.50
   9   3  -6    0.10    3.30
  -9  -3  -6    4.00    3.20
   0   3  -7  231.58   13.60
   0   3  -7  211.98   13.40
   0  -3  -7  221.38   13.90
   0   3  -7  233.28   14.00
   0  -3  -7  231.28   12.40
   0   3   7  208.78   12.20
   0  -3   7  205.78   13.60
   0   3   7  242.38   15.00
   0  -3  -7  211.48   11.90
   0  -3   7  227.18   12.90
   0   3  -7  215.18    9.80
   0   3  -7  221.58    9.90
   0  -3  -7  240.58   14.60
   1   3   7   63.39    4.80
  -1  -3   7   56.09    5.20
  -1  -3   7   59.69    8.10
  -1   3  -7   74.49    9.00
   1   3   7   69.39    9.60
  -1   3  -7   59.29    3.90
  -1   3  -7   61.89    4.30
   1   3   7   81.29    8.80
   1  -3  -7   68.39    7.20
   1  -3  -7   55.79    7.40
   1   3   7   66.09    5.70
   1  -3  -7   86.59   10.90
   1  -3  -7   59.49    7.00
  -1   3  -7   72.19    8.90
  -1   3  -7   73.89    8.90
   1  -3   7   45.40    7.20
  -1   3   7   58.99    6.80
  -1   3   7   77.99   10.40
  -1   3   7   65.99    7.90
   1   3  -7   67.39    4.60
  -1  -3  -7   82.59    8.40
  -1  -3  -7   70.19    9.50
  -1  -3  -7   65.39    5.60
   1   3  -7   71.89    8.60
  -1  -3  -7   59.99    7.20
  -1  -3  -7   73.49    9.50
   1   3  -7   74.39    9.20
  -2  -3   7   28.80    5.80
  -2   3  -7   34.60    6.40
   2  -3  -7   34.90    5.50
   2  -3  -7   39.50    7.10
  -2   3  -7   36.10    4.20
  -2   3  -7   30.30    5.30
   2   3   7   42.60    7.30
  -2   3  -7   40.40    6.90
   2  -3  -7   40.40    5.10
   2   3   7   37.90    5.30
   2   3   7   31.20    5.40
   2  -3  -7   34.80    5.60
  -2  -3   7   29.50    3.80
  -2  -3  -7   35.30    5.90
  -2  -3  -7   30.00    6.10
  -2  -3  -7   40.50    6.10
  -2   3   7   28.90    5.20
   2   3  -7   35.00    6.30
   2   3  -7   26.80    3.90
  -2   3   7   41.00    7.20
  -2  -3  -7   45.00    7.40
  -2   3   7   47.50    6.50
   2   3  -7   30.30    5.60
   2  -3   7   38.00    6.60
  -2   3   7   41.30    7.70
  -2  -3  -7   30.00    4.80
   3  -3  -7   75.49    6.80
  -3   3  -7   73.79    5.30
   3   3   7   61.09    9.10
   3  -3  -7   76.49   10.40
  -3  -3   7   76.09    9.90
  -3   3  -7   69.69    6.10
   3  -3  -7   70.19    5.90
   3  -3  -7   66.69    8.10
  -3   3  -7   69.09    9.10
  -3   3  -7   90.89   10.30
   3   3   7   61.09    7.80
  -3   3   7   83.69    9.60
  -3   3   7   77.89    9.40
   3   3  -7   73.39   10.30
   3   3  -7   69.39    5.70
  -3  -3  -7   75.69    8.10
  -3  -3  -7   70.39    9.00
  -3   3   7   74.79    7.10
   3  -3   7   59.79    8.50
  -3  -3  -7   78.29   11.30
  -3  -3  -7   71.69    8.30
   3   3  -7   70.39    9.00
  -3  -3  -7   89.09   10.60
  -3   3   7  105.19   12.70
   4  -3  -7   20.30    4.80
  -4   3  -7   19.70    4.50
  -4   3  -7   23.70    5.60
  -4   3  -7   18.30    3.50
   4  -3  -7   26.00    6.20
  -4  -3   7   19.70    5.40
   4   3   7   31.10    5.90
   4   3  -7   20.40    4.00
   4   3  -7   24.30    6.30
   4   3  -7   31.80    6.20
  -4   3   7   17.10    4.50
  -4  -3  -7   18.00    4.90
  -4  -3  -7   31.00    7.10
  -4   3   7   22.00    4.80
  -4  -3  -7   32.10    5.90
  -4  -3  -7   17.90    4.00
  -4  -3  -7   31.50    6.10
   5  -3  -7   19.20    5.20
  -5   3  -7    9.00    3.40
  -5   3  -7   14.00    3.40
  -5   3  -7    8.80    4.00
  -5  -3   7   15.50    4.90
   5   3   7   15.70    4.20
   5  -3  -7   15.90    4.60
   5   3  -7   17.60    5.70
  -5   3   7   12.10    4.10
  -5  -3  -7   17.00    4.20
   5   3  -7   16.30    4.90
  -5  -3  -7   18.00    4.80
  -5   3   7   10.80    4.10
  -5  -3  -7   14.70    4.80
   5   3  -7   15.20    4.00
  -5  -3  -7   22.20    5.80
  -6   3  -7   64.09    7.80
  -6   3  -7   73.19   11.00
   6  -3  -7   69.19    9.80
  -6  -3   7   49.50    9.30
  -6   3  -7   60.09    9.80
  -6   3  -7   55.39    9.60
   6  -3  -7   52.09    8.50
   6   3   7   53.89    8.60
  -6   3   7   64.89    9.70
   6   3  -7   47.30    8.40
  -6  -3  -7   53.99    8.30
  -6  -3  -7   61.19    9.90
  -6  -3  -7   67.69    9.70
   6   3  -7   70.69    9.00
   6   3  -7   62.99   11.00
  -6   3   7   68.99   10.40
  -7   3  -7   26.80    6.70
  -7   3  -7   29.40    5.20
  -7   3  -7   29.10    8.10
   7  -3  -7   26.90    6.00
  -7   3   7   29.80    7.10
  -7  -3  -7   33.80    7.70
   7   3  -7   36.20    8.70
   7   3  -7   30.40    6.90
   7   3  -7   31.10    6.10
  -7  -3  -7   15.50    4.60
  -8   3  -7   10.70    4.30
  -8   3  -7   13.30    4.80
   8  -3  -7    2.10    4.00
  -8   3  -7    7.50    3.20
  -8   3   7   14.80    5.00
   8   3  -7   11.00    4.10
  -8  -3  -7   10.50    4.70
  -8  -3  -7   15.60    5.20
  -9   3  -7    7.90    3.20
  -9   3  -7    9.50    4.10
  -9  -3  -7    6.40    2.90
   9   3  -7    8.40    4.50
  -9   3   7    4.70    4.20
  -9  -3  -7    4.00    3.30
   0  -3   8    2.50    2.20
   0   3   8   -0.60    1.90
   0  -3  -8   -0.40    0.90
   0   3   8    0.70    1.10
   0   3  -8   -0.40    1.50
   0   3  -8    1.70    1.00
   0  -3  -8    0.90    1.10
   0   3  -8    3.30    1.80
   0   3  -8   -1.50    2.00
   0  -3  -8    0.90    2.00
   0   3   8   -0.50    1.60
   0  -3  -8   -0.20    0.90
   0  -3   8   -0.10    1.40
  -1  -3   8   70.89   10.80
   1  -3  -8   59.59    8.20
   1   3   8   38.50    6.20
  -1   3  -8   47.80    3.90
  -1   3  -8   58.39    8.70
   1   3   8   49.30    5.10
  -1   3  -8   46.10    7.20
   1  -3  -8   57.99    7.60
  -1  -3   8   37.60    7.00
   1  -3  -8   49.80    6.30
   1   3   8   32.90    5.30
  -1   3  -8   53.89    7.80
   1  -3  -8   40.10    7.60
   1   3   8   50.09    8.60
  -1   3   8   61.59    7.80
  -1  -3  -8   69.19    9.80
   1   3  -8   61.09    8.60
   1   3  -8   76.99   10.20
  -1  -3  -8   59.79    9.20
  -1  -3  -8   50.69    6.90
   1   3  -8   48.80    5.30
   1  -3   8   61.59    8.70
  -1  -3  -8   59.09    7.70
  -1  -3  -8   52.79    6.50
  -1   3   8   48.30    8.10
  -1   3   8   70.49    8.10
   2  -3  -8   47.50    6.90
   2  -3  -8   52.09    8.90
  -2   3  -8   46.80    7.60
   2  -3  -8   37.00    6.00
  -2   3  -8   46.70    5.10
   2  -3  -8   43.40    5.90
  -2   3  -8   54.29    8.40
  -2   3  -8   52.19    7.90
  -2  -3   8   40.50    7.60
   2   3   8   37.90    6.30
   2   3   8   47.60    6.40
   2   3  -8   51.39    7.80
  -2  -3  -8   37.00    5.50
  -2  -3  -8   60.09    9.30
  -2   3   8   51.09    7.90
   2   3  -8   50.89    5.50
  -2   3   8   39.80    6.50
  -2  -3  -8   42.40    6.70
   2  -3   8   40.30    7.20
   2   3  -8   37.90    7.20
  -2  -3  -8   44.00    6.60
  -2  -3  -8   51.89    9.20
  -3  -3   8  237.28   16.10
   3  -3  -8  238.18   16.50
  -3   3  -8  252.47   16.20
   3  -3  -8  189.58   18.40
  -3   3  -8  270.67   16.60
  -3   3  -8  235.38   14.40
   3   3   8  279.67   15.30
   3  -3  -8  262.67   14.90
  -3   3  -8  253.37   12.00
   3  -3  -8  246.38   13.40
  -3  -3  -8  245.18   15.90
   3   3  -8  249.88   15.80
   3  -3   8  239.08   16.00
  -3   3   8  288.97   16.50
  -3  -3  -8  227.28   17.20
   3   3  -8  255.07   17.00
  -3   3   8  259.47   15.10
  -3  -3  -8  292.27   15.10
   3   3  -8  275.97   13.20
  -3  -3  -8  254.47   14.30
  -3  -3  -8  254.57   15.90
  -4   3  -8   21.00    3.60
   4   3   8   33.20    6.30
  -4   3  -8   19.00    5.20
   4  -3  -8   26.10    5.60
   4   3   8   29.60    5.00
   4  -3  -8   27.30    7.10
  -4   3  -8   39.10    7.60
  -4  -3   8   20.10    5.30
   4  -3   8   26.40    6.30
   4   3  -8   34.00    7.90
  -4  -3  -8   30.60    6.50
  -4  -3  -8   20.90    5.30
  -4   3   8   29.80    6.20
  -4   3   8   25.00    5.80
  -4  -3  -8   27.70    5.40
   4   3  -8   31.30    5.20
  -4  -3  -8   41.50    7.20
   4   3  -8   23.50    5.80
  -5  -3   8   18.30    4.80
  -5   3  -8   16.50    3.60
   5   3   8   17.00    4.60
   5  -3  -8   21.00    5.60
   5  -3  -8   15.30    5.10
  -5   3  -8   21.20    5.60
  -5   3  -8   22.30    6.30
   5   3  -8   18.00    5.10
  -5   3   8   25.70    5.90
  -5  -3  -8   12.70    4.30
  -5  -3  -8   21.50    5.20
  -5  -3  -8   25.30    5.30
  -5  -3  -8   16.00    4.80
  -5   3   8   17.40    5.00
   5   3  -8   22.60    4.80
   5   3  -8   18.10    5.90
   6  -3  -8   10.50    4.50
  -6   3  -8   16.70    4.90
  -6   3  -8    9.60    3.20
   6  -3  -8   10.10    3.90
  -6   3  -8   20.40    5.60
  -6   3  -8   10.70    4.90
   6   3  -8   10.30    5.60
  -6   3   8    6.30    2.90
  -6  -3  -8   12.10    4.60
   6   3  -8   11.60    4.90
  -6   3   8   11.40    4.70
   6   3  -8   14.00    4.60
  -6  -3  -8   12.10    4.90
  -7   3  -8    4.80    3.80
  -7   3  -8    4.20    2.60
   7  -3  -8    1.80    3.00
  -7   3  -8    2.30    3.20
   7   3  -8    2.10    3.10
  -7  -3  -8    4.20    3.70
  -7  -3  -8    6.30    4.20
  -7   3   8   -0.30    2.70
   7   3  -8    0.80    2.90
   7   3  -8    1.80    3.20
  -8   3  -8   11.60    4.00
  -8   3  -8   22.50    6.90
   8  -3  -8   23.60    6.60
  -8   3  -8   15.80    5.10
   8   3  -8   19.40    5.40
  -8  -3  -8   17.40    5.70
   8   3  -8   16.90    6.40
  -8  -3  -8   19.60    6.20
  -8   3   8   16.30    6.00
  -9   3  -8   12.30    4.80
   9  -3  -8    5.40    3.50
  -9  -3  -8    8.10    3.40
  -9  -3  -8    5.80    3.70
   0  -3  -9  231.88   13.80
   0   3   9  233.08   13.70
   0   3  -9  238.88   15.70
   0   3  -9  240.98   15.30
   0  -3  -9  204.98   13.10
   0   3  -9  218.78   10.80
   0   3  -9  199.08   14.50
   0   3   9  230.58   14.00
   0  -3   9  232.08   15.40
   0  -3  -9  234.08   16.10
   0  -3  -9  230.18   15.40
   1   3   9   14.20    3.60
   1  -3  -9   11.20    3.50
  -1  -3   9    6.90    3.50
  -1   3  -9    8.00    3.40
  -1   3  -9    8.20    1.90
   1  -3  -9    9.80    3.30
   1  -3  -9   10.90    2.60
  -1   3  -9    7.10    2.60
  -1   3  -9    9.70    3.90
   1  -3  -9    7.90    3.60
  -1  -3  -9    5.10    2.60
   1  -3   9    8.60    3.10
   1   3  -9    6.80    2.80
  -1   3   9    8.00    2.50
   1   3  -9   10.50    3.80
  -1  -3  -9    4.50    3.00
  -1  -3  -9    3.70    2.20
   1   3  -9    7.00    2.00
  -1  -3  -9   13.00    3.70
  -1  -3  -9    8.70    3.40
  -1   3   9    7.10    3.50
  -2   3  -9  126.69   13.80
  -2   3  -9  116.59    7.20
   2  -3  -9  130.79   10.20
  -2  -3   9   96.29   12.10
   2   3   9  100.39   10.80
   2  -3  -9  138.89   15.90
   2  -3  -9  117.39    8.80
  -2   3  -9  111.79   12.40
  -2   3  -9  115.19    9.80
   2  -3  -9  122.99   12.10
  -2  -3  -9  108.89    9.00
  -2  -3  -9  141.39   12.40
   2   3  -9  118.59    7.50
  -2  -3  -9  108.79   11.80
  -2   3   9  110.79   11.60
  -2  -3  -9  115.69   10.40
   2   3  -9  125.99   14.90
   2   3  -9  125.69   13.10
  -2  -3  -9  107.69    8.80
  -2   3   9  119.09    9.80
   2  -3   9  113.79   13.00
  -3   3  -9  293.27   13.70
  -3   3  -9  292.77   18.40
   3  -3  -9  277.07   16.30
  -3  -3   9  294.47   18.80
   3   3   9  229.08   15.10
  -3   3  -9  299.37   18.40
   3  -3  -9  266.57   18.50
  -3   3  -9  306.97   17.40
   3   3   9  306.37   17.10
  -3   3   9  259.87   16.30
  -3  -3  -9  287.17   16.20
   3   3  -9  303.47   14.50
  -3   3   9  334.07   18.50
   3  -3   9  248.48   17.40
   3   3  -9  301.17   19.40
   3   3  -9  280.17   17.60
  -3  -3  -9  296.97   18.60
  -3  -3  -9  318.87   16.60
  -3  -3  -9  271.07   17.50
   4  -3  -9   19.00    5.40
  -4   3  -9   19.60    5.40
   4   3   9   13.00    4.10
  -4   3  -9   15.20    5.50
   4  -3  -9   11.60    5.00
  -4  -3   9   10.50    4.50
   4   3  -9   14.80    3.90
  -4  -3  -9    5.40    3.40
  -4   3   9   17.00    5.00
  -4  -3  -9   16.20    4.70
  -4   3   9   24.60    5.50
  -4  -3  -9   13.80    3.90
   4   3  -9   24.50    7.20
   4   3  -9   19.70    5.20
   4  -3   9   15.50    4.50
  -5   3  -9   13.60    5.20
   5  -3  -9    9.40    4.30
  -5   3  -9    7.50    3.50
   5  -3  -9    7.90    4.20
  -5   3  -9   10.80    2.70
  -5  -3   9   11.30    4.70
   5  -3   9   15.60    5.30
   5   3  -9   11.90    3.90
  -5   3   9   13.40    4.20
   5   3  -9   13.40    4.90
  -5  -3  -9   17.20    5.40
  -5  -3  -9   15.80    5.80
  -5   3   9   10.60    4.50
   5   3  -9   13.00    5.50
  -5  -3  -9   13.00    3.90
  -6   3  -9   14.80    4.10
   6  -3  -9    8.90    4.10
  -6   3  -9   14.80    5.50
  -6   3  -9    5.30    1.90
   6  -3  -9   10.30    5.00
   6   3  -9   18.80    7.90
  -6   3   9   14.00    5.10
  -6  -3  -9    2.10    3.90
  -6  -3  -9   16.50    5.50
   6   3  -9   14.20    5.20
  -6   3   9   13.70    5.10
   6   3  -9   16.20    4.50
   7  -3  -9   68.29   10.40
  -7   3  -9   49.80   10.60
  -7   3  -9   53.69    6.90
  -7   3  -9   56.39   10.60
   7   3  -9   54.29    9.50
   7   3  -9   61.99    9.10
  -7  -3  -9   60.29    9.90
   7   3  -9   64.09   11.80
  -7  -3  -9   72.69   12.20
  -8   3  -9   51.59   10.10
  -8   3  -9   47.10   10.40
   8  -3  -9   41.80    8.70
  -8   3  -9   40.30    6.40
   8   3  -9   52.39    8.40
   8   3  -9   51.89   10.40
  -8  -3  -9   25.70    6.90
  -8  -3  -9   42.60    8.10
   0   3 -10    2.20    2.80
   0  -3 -10    1.00    1.40
   0   3 -10   -0.30    2.10
   0   3 -10    1.60    1.20
   0   3 -10    2.70    2.10
   0   3  10    0.50    1.60
   0   3  10    0.20    1.70
   0  -3  10    1.90    1.70
   0  -3 -10    1.20    2.10
   0  -3 -10    0.50    2.50
   0  -3 -10    1.10    2.60
   1  -3 -10  115.89   10.30
  -1   3 -10  123.79   11.30
   1  -3 -10  149.19   10.80
  -1   3 -10  135.29   11.80
  -1  -3  10  135.09   11.70
  -1   3 -10  139.29    7.90
   1   3  10  115.89    9.40
   1  -3 -10  140.99   10.50
   1   3  10  125.99   10.40
   1  -3 -10  129.49   15.80
  -1   3 -10  130.09   14.20
   1   3 -10  159.98   13.00
  -1  -3 -10  104.49   11.60
   1   3 -10  133.59    8.20
  -1  -3 -10  128.19   11.60
   1   3 -10  135.09   14.30
  -1  -3 -10  143.99   16.70
  -1   3  10  126.49   10.20
  -1   3  10  125.99   10.40
   1  -3  10  145.09   12.30
  -2   3 -10   19.70    3.60
   2   3  10   24.80    5.50
  -2   3 -10   19.90    5.60
   2  -3 -10   21.40    6.40
   2  -3 -10   17.00    4.40
  -2   3 -10   21.50    4.80
  -2  -3  10   23.20    5.20
  -2   3 -10   19.00    5.60
   2  -3 -10   17.70    5.00
  -2  -3 -10   16.30    4.90
  -2   3  10   24.00    5.00
   2   3 -10   31.20    4.80
   2   3 -10   12.60    4.80
  -2  -3 -10   21.10    5.70
  -2   3  10   22.40    5.10
   2   3 -10   14.80    4.90
   2  -3  10   29.50    6.40
  -2  -3 -10   17.90    4.80
  -3  -3  10   77.99   11.40
  -3   3 -10  105.39   12.90
   3  -3 -10  113.79   12.40
  -3   3 -10   80.79   10.60
   3  -3 -10  108.19   15.00
  -3   3 -10   92.39   12.30
  -3   3 -10   98.99    6.90
   3   3 -10   94.19   11.70
  -3  -3 -10  107.09   13.40
  -3   3  10   81.69   10.40
  -3  -3 -10   96.69   10.90
  -3   3  10  104.59   12.60
   3   3 -10   92.79   13.50
   3   3 -10   88.19    6.70
   3  -3  10   74.99   11.00
  -3  -3 -10   95.99   12.10
  -4   3 -10   27.90    4.40
  -4  -3  10   17.20    5.30
   4  -3 -10   21.70    5.50
   4  -3 -10   30.40    8.10
  -4   3 -10   20.00    6.00
  -4   3 -10   16.80    5.20
  -4   3  10   24.40    5.10
   4  -3  10   24.40    5.40
  -4  -3 -10   15.30    4.70
   4   3 -10   24.30    7.60
   4   3 -10   22.20    5.90
   4   3 -10   17.30    4.30
  -4  -3 -10   26.30    6.90
  -4   3  10   21.40    6.20
  -4  -3 -10   24.20    6.00
   5  -3 -10    3.10    4.00
   5  -3 -10   15.10    5.10
  -5   3 -10   21.50    5.90
  -5   3 -10   17.70    5.80
  -5   3 -10   12.00    3.20
   5   3 -10   14.70    6.70
  -5   3  10   19.20    4.70
  -5  -3 -10    7.30    3.70
  -5  -3 -10    6.90    2.80
   5  -3  10    7.90    3.00
   5   3 -10   18.80    5.40
   5   3 -10   14.20    4.10
  -5  -3 -10   12.50    4.30
   6  -3 -10    8.10    4.30
  -6   3 -10   12.30    4.80
   6  -3 -10   12.10    5.40
  -6   3 -10    9.20    2.90
  -6  -3 -10    9.00    4.50
  -6  -3 -10    7.00    3.90
   6   3 -10    8.80    4.20
   6   3 -10    9.10    4.60
   6   3 -10    7.70    4.90
  -7   3 -10   26.60    6.70
  -7   3 -10   37.20    5.60
  -7   3 -10   33.50    7.30
   7  -3 -10   33.80    7.10
   7   3 -10   34.10    7.10
  -7  -3 -10   28.50    7.10
   7   3 -10   28.10    8.40
  -7  -3 -10   28.80    7.80
  -8   3 -10   17.50    4.80
   8  -3 -10   12.00    4.90
  -8   3 -10    9.10    4.40
  -8  -3 -10    7.60    4.60
   8   3 -10    8.50    5.50
  -8  -3 -10   14.50    6.20
   0  -3 -11  119.29   12.80
   0   3 -11  121.59   15.50
   0  -3 -11  114.79   15.40
   0  -3 -11  137.59   11.50
   0   3 -11  111.59    7.50
   0  -3 -11  124.09   13.20
   0  -3  11  121.39   14.30
   0   3 -11  106.29   13.50
   0   3 -11  104.79   13.30
   1  -3 -11  145.79   11.40
  -1   3 -11  116.89   13.90
  -1  -3  11  163.18   13.50
  -1   3 -11  137.59    8.50
   1  -3 -11  138.99   11.00
   1  -3 -11  148.89   17.90
  -1   3 -11  141.39   15.50
  -1   3 -11  140.59   12.80
   1   3 -11  150.28    8.90
  -1   3  11  149.79   12.20
   1  -3  11  139.19   12.60
  -1  -3 -11  164.48   11.80
  -1  -3 -11  163.98   18.50
   1   3 -11  143.39   12.90
   1   3 -11  135.19   14.90
  -2   3 -11   42.30    8.50
  -2   3 -11   31.00    6.80
  -2   3 -11   50.99    9.10
   2  -3 -11   44.00   10.20
   2  -3 -11   35.60    6.60
   2  -3 -11   48.90   10.30
  -2  -3  11   31.70    6.60
  -2   3 -11   49.40    5.70
  -2  -3 -11   46.40    8.10
  -2  -3 -11   54.89    9.40
   2   3 -11   28.50    7.00
   2   3 -11   40.70    9.30
  -2   3  11   42.10    7.20
   2  -3  11   53.09    8.90
  -2  -3 -11   37.70    8.30
   2   3 -11   53.49    6.50
   3  -3 -11   14.00    5.40
  -3   3 -11    3.60    1.50
  -3  -3  11   11.70    3.60
  -3   3 -11    4.40    3.60
  -3   3 -11    2.60    3.20
   3  -3 -11    4.20    4.10
  -3   3 -11    3.30    1.50
  -3  -3 -11    0.90    2.90
  -3  -3 -11    8.70    2.80
  -3  -3 -11    2.30    3.20
   3   3 -11    3.20    4.60
  -3   3  11   -0.10    1.30
   3  -3  11    5.60    2.10
   3   3 -11    5.00    3.90
   3   3 -11    5.30    1.80
  -4   3 -11   38.40    5.70
   4  -3 -11   39.10    9.70
   4  -3 -11   45.40    8.70
  -4   3 -11   43.50    9.40
  -4   3 -11   45.10    9.10
  -4  -3 -11   39.70    8.80
  -4   3  11   35.80    6.70
  -4  -3 -11   42.90    7.70
  -4  -3 -11   35.70    8.10
   4   3 -11   43.80    8.40
   4   3 -11   30.20    8.50
   4  -3  11   42.80    8.00
   4   3 -11   34.40    5.40
   5  -3 -11   10.60    4.00
   5  -3 -11    4.60    5.10
  -5   3 -11   13.70    5.00
  -5   3 -11   23.20    3.90
   5   3 -11   14.70    5.30
   5   3 -11   15.00    6.50
  -5  -3 -11   19.90    5.40
  -5  -3 -11   12.40    5.60
   5   3 -11   20.10    5.20
  -5  -3 -11   13.50    4.90
  -6   3 -11    0.00    1.50
   6  -3 -11    1.40    3.90
   6  -3 -11    0.00    3.10
  -6   3 -11    6.10    4.00
  -6  -3 -11    3.20    3.50
   6   3 -11   -1.00    2.90
  -6  -3 -11    0.50    2.30
   6   3 -11   -4.40    3.20
   6   3 -11   -0.30    2.60
  -7   3 -11   11.00    2.80
   7  -3 -11   14.50    4.70
  -7   3 -11    4.90    4.20
  -7   3 -11    7.70    3.70
   7   3 -11   10.90    4.30
  -7  -3 -11   19.20    6.50
  -7  -3 -11   12.30    4.50
   7   3 -11   16.10    6.50
   0   3 -12    1.00    1.60
   0  -3  12    1.00    2.10
   0   3 -12    2.20    1.40
   0  -3 -12    5.50    3.10
   0  -3 -12   -1.50    2.60
   0   3 -12    4.10    3.20
   0  -3 -12   -2.40    2.10
  -1   3 -12   17.20    5.80
  -1   3 -12   13.90    5.30
   1  -3 -12   13.60    6.10
  -1  -3  12   14.50    4.40
  -1   3 -12   15.40    5.40
   1  -3 -12   12.60    4.10
  -1   3 -12   17.00    3.30
   1  -3 -12   13.40    4.70
  -1  -3 -12   18.10    5.40
  -1  -3 -12   15.00    5.50
  -1  -3 -12   14.00    4.50
   1   3 -12   13.50    4.80
   1  -3  12   11.90    3.80
   1   3 -12   16.90    3.40
   1   3 -12   27.60    7.30
   2  -3 -12   13.60    4.70
  -2   3 -12   10.60    3.80
  -2   3 -12    7.90    3.80
  -2   3 -12   14.50    5.60
   2  -3 -12   10.20    5.80
  -2   3 -12   10.00    2.60
   2   3 -12    5.60    3.90
   2   3 -12    5.90    3.50
   2   3 -12   10.30    3.00
  -2  -3 -12    7.90    4.10
  -2  -3 -12    2.50    3.70
   2  -3  12    8.20    3.00
  -2  -3 -12    3.60    2.40
  -3   3 -12   17.40    5.90
  -3   3 -12   21.20    3.70
  -3   3 -12   21.00    5.00
   3  -3 -12   18.20    7.20
   3  -3 -12   20.60    5.40
  -3  -3 -12   18.80    5.50
  -3  -3 -12   12.10    4.80
   3   3 -12   13.60    5.10
  -3  -3 -12   23.40    6.50
   3   3 -12   19.80    7.30
   3   3 -12   24.40    4.20
  -4   3 -12    6.10    2.00
   4  -3 -12    1.30    5.40
   4  -3 -12    3.40    3.90
  -4   3 -12    5.50    3.30
   4   3 -12   -1.20    2.10
  -4  -3 -12   -1.20    3.10
   4   3 -12    2.30    3.30
   4   3 -12    1.90    3.10
  -4  -3 -12    5.70    2.70
  -4  -3 -12    3.00    3.50
   5  -3 -12   68.39   11.10
   5  -3 -12   65.19   12.70
  -5   3 -12   81.89    6.50
  -5   3 -12   68.19   12.30
  -5  -3 -12   67.89   10.30
   5   3 -12   91.19   15.70
  -5  -3 -12   66.49   11.60
   5   3 -12   88.49    9.90
  -5  -3 -12   72.99   12.10
   5   3 -12   66.49   11.20
  -6   3 -12   -0.20    3.10
   6  -3 -12    9.00    3.90
   6  -3 -12   11.00    6.20
  -6   3 -12    8.20    2.40
  -6  -3 -12    5.40    3.90
   6   3 -12    8.60    5.40
  -6  -3 -12    9.90    4.60
   6   3 -12    6.30    3.30
   0   3 -13   28.20    7.40
   0  -3 -13   40.30    8.10
   0   3 -13   28.80    7.60
   0   3 -13   39.60    5.10
   0  -3 -13   28.50    6.30
   0  -3 -13   28.70    8.00
   1  -3 -13  137.29   18.50
  -1   3 -13  143.59    8.70
  -1   3 -13  135.69   17.00
   1  -3 -13  155.88   15.20
  -1   3 -13  168.68   14.90
  -1  -3 -13  129.09   17.20
   1   3 -13  139.99    8.80
  -1  -3 -13  149.29   12.30
   1   3 -13  156.28   17.70
   1   3 -13  169.08   20.40
  -1  -3 -13  147.39   16.40
  -2   3 -13   46.90    9.90
   2  -3 -13   40.30    9.80
  -2   3 -13   37.80    9.00
  -2   3 -13   40.30    5.40
   2  -3 -13   30.90    6.90
   2   3 -13   30.30    8.30
   2   3 -13   43.40    5.90
  -2  -3 -13   37.90    7.40
  -2  -3 -13   40.30    8.20
  -2  -3 -13   42.20    8.90
   2   3 -13   30.20    7.60
  -3   3 -13   14.50    3.00
  -3   3 -13    9.20    4.50
   3  -3 -13    8.20    6.40
  -3   3 -13    9.60    5.00
   3  -3 -13    9.70    4.60
   3   3 -13   11.80    5.90
  -3  -3 -13   15.50    4.90
   3   3 -13   13.30    5.70
   3   3 -13   15.80    3.40
  -3  -3 -13    8.20    4.60
  -3  -3 -13    9.70    4.00
   4  -3 -13    9.50    4.20
  -4   3 -13   11.50    5.00
  -4   3 -13    6.00    2.10
   4  -3 -13   10.90    6.30
   4   3 -13    8.70    5.20
   4   3 -13    4.50    2.40
  -4  -3 -13    4.40    3.00
  -4  -3 -13    5.60    4.30
   4   3 -13    2.90    3.40
  -4  -3 -13   10.20    4.40
   5  -3 -13   22.90    7.10
   5  -3 -13   13.40    7.50
  -5   3 -13   12.70    5.70
  -5   3 -13   19.90    3.50
  -5  -3 -13   12.30    4.90
   5   3 -13   25.00    8.10
   5   3 -13   19.20    4.60
  -5  -3 -13   15.60    6.80
   0  -3 -14    2.80    1.90
   0  -3 -14    9.60    3.80
   0   3 -14   -0.60    1.40
   0  -3 -14    0.80    2.60
   0   3 -14   -0.90    3.00
   0   3 -14    5.80    3.30
  -1   3 -14   18.60    5.60
   1  -3 -14   17.10    6.80
  -1   3 -14    3.40    3.80
  -1   3 -14   19.20    3.60
   1  -3 -14   19.00    5.40
   1   3 -14   19.30    3.60
  -1  -3 -14   12.80    4.70
   1   3 -14    6.30    4.90
  -1  -3 -14   10.70    5.30
  -1  -3 -14   17.20    5.30
   1   3 -14   16.20    5.60
  -2   3 -14   29.70    4.40
   2  -3 -14   16.60    7.30
  -2   3 -14   26.70    7.10
  -2   3 -14   16.30    4.60
   2  -3 -14   29.80    6.70
   2   3 -14   15.50    6.20
  -2  -3 -14   12.60    5.40
  -2  -3 -14   18.50    6.30
   2   3 -14   18.80    6.10
  -2  -3 -14   10.70    4.50
   2   3 -14   21.00    4.00
  -3   3 -14   18.50    7.60
  -3   3 -14   22.60    3.70
  -3   3 -14   16.00    5.80
   3  -3 -14   21.00    8.80
   3  -3 -14   18.80    6.30
   3   3 -14   16.10    6.00
   3   3 -14   23.90    8.10
  -3  -3 -14   16.40    6.40
  -3  -3 -14   19.50    5.50
   3   3 -14   24.40    3.90
  -3  -3 -14   28.40    7.20
  -4   3 -14   26.30    7.30
   4  -3 -14   29.20    7.20
  -4   3 -14   23.20    3.70
   4  -3 -14   33.00    9.70
  -4  -3 -14   14.70    6.50
  -4  -3 -14   35.30    7.30
   4   3 -14   28.70    4.40
  -4  -3 -14   12.10    3.50
   4   3 -14   20.40    7.40
   4   3 -14   27.50    7.20
   0   3 -15    5.90    3.20
   0  -3 -15    2.70    3.30
   0  -3 -15   10.80    4.40
   0   3 -15    2.90    3.50
   0   3 -15    9.40    1.90
  -1   3 -15   22.50    6.10
  -1   3 -15   21.60    3.40
   1  -3 -15   23.20    6.20
  -1   3 -15   21.40    6.90
   1  -3 -15   19.70    7.40
   1   3 -15   19.10    6.10
  -1  -3 -15   18.50    6.70
   1   3 -15   18.20    3.30
  -1  -3 -15   17.70    6.00
  -1  -3 -15   19.80    6.40
   1   3 -15   21.20    6.80
  -2   3 -15    3.20    2.30
  -2   3 -15    5.80    1.80
   2  -3 -15    4.70    4.40
  -2   3 -15    9.50    4.80
   2  -3 -15    5.70    3.50
   2   3 -15    7.40    4.30
  -2  -3 -15    8.30    4.30
  -2  -3 -15    6.40    3.30
   2   3 -15    7.60    4.20
  -2  -3 -15    6.20    3.70
   0   4   0  269.67   10.40
   0   4   0  266.97   12.60
   0   4   0  277.47   10.80
   0   4   0  292.77   11.90
   0  -4   0  290.77   13.00
   0  -4   0  274.57   10.80
   1  -4   0  225.58   10.00
  -1  -4   0  243.38   11.10
  -1   4   0  239.38   10.10
   1   4   0  237.58   10.50
  -1  -4   0  244.08    9.60
  -1  -4   0  218.98    9.40
   1   4   0  240.98    9.50
   1  -4   0  233.18   11.70
   1   4   0  243.28   11.10
  -1   4   0  234.98    9.70
   1   4   0  225.58    9.80
   1   4   0  234.78   11.20
  -1   4   0  228.48   11.60
   1   4   0  230.18   10.50
   1   4   0  233.88    7.80
  -1  -4   0  228.88   10.40
  -2   4   0    5.10    1.50
  -2   4   0    3.90    1.80
  -2   4   0    5.20    1.00
   2  -4   0    7.60    2.60
  -2  -4   0    3.60    1.90
   2   4   0    3.20    1.30
  -2   4   0    5.10    2.00
  -2   4   0    3.50    1.10
   2   4   0    0.70    1.90
  -2  -4   0    2.10    1.40
   2   4   0    3.20    1.20
   2   4   0    4.10    1.00
   2   4   0    4.50    2.10
  -3   4   0    1.10    1.80
   3   4   0    0.60    1.00
   3   4   0    0.50    1.90
  -3  -4   0    3.40    2.10
   3  -4   0    1.40    1.30
  -3  -4   0    0.30    1.70
  -3   4   0    2.40    0.70
  -3   4   0    3.90    0.90
   3  -4   0   -0.60    1.20
  -3  -4   0    2.20    1.90
   3   4   0    4.20    2.40
  -3   4   0    3.40    1.30
   3   4   0    2.60    1.60
  -3   4   0    0.00    1.50
  -3  -4   0    4.70    1.70
   4   4   0  325.37   17.70
   4  -4   0  311.67   17.70
   4  -4   0  318.87   15.00
  -4  -4   0  350.66   16.90
   4  -4   0  312.37   16.90
   4   4   0  334.87   17.10
  -4  -4   0  361.16   15.80
  -4  -4   0  338.27   16.80
  -4  -4   0  338.87   17.70
  -4   4   0  350.26   17.90
   4   4   0  341.07   16.80
   4   4   0  333.67   15.20
  -4   4   0  350.26   15.00
  -4   4   0  353.86   17.60
  -5   4   0    6.20    2.40
  -5  -4   0   14.40    3.60
   5   4   0   12.90    3.50
  -5   4   0    7.30    3.30
  -5  -4   0   16.00    4.20
   5   4   0    9.40    2.70
   5  -4   0   15.40    3.70
   5   4   0    8.40    4.10
   5   4   0   14.90    4.20
   5  -4   0   12.40    3.40
  -5   4   0   12.90    4.60
  -6   4   0   43.80    8.30
  -6  -4   0   32.30    6.70
  -6   4   0   26.90    5.70
  -6   4   0   47.70    7.00
   6   4   0   37.40    7.60
   6   4   0   42.60    6.50
   6   4   0   31.80    6.10
   6  -4   0   41.40    7.30
  -6  -4   0   32.00    5.70
   7   4   0  122.19   12.40
  -7   4   0  128.39   10.00
   7  -4   0  130.59   11.70
   7   4   0  147.59   17.20
  -7   4   0  112.79   13.70
   7   4   0  135.89   11.10
  -7  -4   0  136.39   14.50
  -7   4   0  145.19   13.50
  -8   4   0    3.10    2.80
  -8  -4   0    1.10    2.80
  -8   4   0   -0.90    2.60
   8   4   0    2.70    2.70
   9   4   0    9.50    5.20
  -9   4   0   17.80    5.40
 -10   4   0    6.50    3.80
  10   4   0   -0.40    2.80
   0   4   1   -0.30    1.20
   0   4   1    0.10    0.60
   0   4   1    1.10    1.70
   0  -4   1   -0.20    1.00
   0   4   1    0.80    1.20
   0   4  -1   -0.30    1.30
   0  -4   1    0.20    1.30
   0  -4  -1   -0.40    0.60
   0   4  -1   -0.80    1.00
   0   4  -1   -0.40    1.00
   0   4   1   -0.20    0.50
   0  -4   1   -0.30    0.90
   0   4  -1   -0.50    0.70
   0   4  -1   -0.70    0.80
   0  -4  -1   -0.60    1.20
   0   4   1   -0.30    0.50
   0   4  -1   -0.30    0.80
  -1   4  -1  584.24   22.00
  -1  -4   1  602.74   21.70
  -1  -4   1  618.94   21.90
   1   4   1  551.44   22.60
   1   4   1  580.54   21.90
  -1   4  -1  563.04   20.20
   1  -4  -1  613.04   23.80
   1   4   1  588.14   20.20
   1   4   1  592.54   23.20
  -1   4  -1  551.94   20.30
   1   4   1  574.74   19.80
   1   4   1  595.84   21.90
   1  -4  -1  585.14   21.00
  -1  -4   1  581.74   21.80
   1   4   1  579.04   20.10
  -1  -4   1  589.14   21.60
  -1   4   1  571.24   19.80
   1   4  -1  582.44   20.70
  -1  -4  -1  601.14   23.30
   1  -4   1  575.34   23.30
  -1   4   1  598.14   21.00
  -1  -4  -1  591.24   21.90
   1   4  -1  562.54   21.60
  -1   4   1  567.24   19.90
   1   4  -1  573.64   20.70
  -1   4   1  526.95   21.50
   1   4  -1  580.04   22.20
   1   4  -1  576.94   22.70
  -1  -4  -1  582.74   19.80
   1   4  -1  597.84   21.70
  -1   4   1  588.84   23.40
   2   4   1   31.80    4.80
   2   4   1   40.80    3.30
  -2   4  -1   42.70    4.70
  -2   4  -1   38.10    3.10
   2   4   1   41.60    3.20
  -2  -4   1   41.70    3.70
  -2   4  -1   39.40    2.10
   2   4   1   50.09    5.90
   2   4   1   36.20    4.90
  -2   4  -1   36.70    3.30
   2  -4  -1   44.70    5.90
  -2   4  -1   41.10    2.20
  -2   4  -1   36.40    4.60
  -2  -4   1   42.70    4.80
   2   4  -1   42.60    5.40
  -2   4   1   44.30    5.70
  -2  -4  -1   41.00    3.50
   2   4  -1   33.50    2.60
  -2   4   1   33.90    2.60
  -2   4   1   43.50    4.90
  -2  -4  -1   40.80    4.70
   2  -4   1   30.10    4.80
  -2   4   1   34.90    4.70
   2   4  -1   46.20    5.30
  -2  -4  -1   37.00    5.20
  -2  -4  -1   42.40    3.50
   2   4  -1   39.40    3.50
   2   4  -1   42.00    5.20
   2   4  -1   44.50    3.70
  -2   4   1   39.10    3.10
   2   4  -1   40.30    2.60
  -3   4  -1   20.50    4.30
  -3   4  -1   22.90    3.10
  -3  -4   1   24.40    3.80
  -3   4  -1   27.80    3.00
   3   4   1   22.70    4.20
   3   4   1   17.00    4.00
  -3  -4   1   19.10    3.90
   3  -4  -1   29.70    4.10
   3   4   1   24.80    3.80
   3   4   1   25.80    4.80
  -3   4  -1   18.30    3.70
  -3   4  -1   24.80    3.10
   3  -4  -1   24.10    4.70
  -3  -4   1   27.40    3.90
   3   4  -1   22.50    4.40
   3   4  -1   24.40    3.40
   3   4  -1   23.00    4.70
   3   4  -1   23.30    4.30
  -3  -4  -1   31.70    5.30
  -3   4   1   22.20    4.50
  -3   4   1   22.10    4.10
   3   4  -1   21.10    3.30
  -3  -4  -1   21.00    3.50
  -3  -4  -1   31.10    5.50
  -3  -4  -1   24.90    3.90
  -3   4   1   27.00    3.70
   4  -4  -1   42.60    6.70
   4   4   1   38.90    6.10
  -4  -4   1   40.00    6.50
  -4  -4   1   49.70    6.20
  -4  -4   1   36.50    5.20
   4   4   1   49.20    6.00
   4  -4  -1   34.40    5.70
  -4   4  -1   40.90    3.20
   4  -4  -1   32.20    4.60
   4   4   1   45.00    7.40
  -4   4  -1   41.20    6.30
  -4   4  -1   36.00    4.50
  -4   4  -1   35.90    5.90
  -4  -4   1   43.50    6.60
   4   4   1   38.20    5.90
  -4   4   1   26.30    5.90
  -4   4   1   29.70    5.20
  -4  -4  -1   39.30    6.50
  -4  -4  -1   50.89    6.50
   4   4  -1   38.90    6.80
   4   4  -1   39.00    4.90
  -4   4   1   28.40    4.30
   4   4  -1   30.20    5.40
   4   4  -1   35.20    4.80
  -4  -4  -1   38.00    5.20
  -4  -4  -1   41.20    6.70
   4  -4   1   43.10    5.20
   5   4   1  229.28   13.80
   5   4   1  230.18   15.40
  -5  -4   1  242.28   13.00
   5   4   1  230.68   12.90
  -5   4  -1  229.38   15.20
  -5  -4   1  244.08   14.80
  -5   4  -1  220.58   14.50
   5  -4  -1  210.38   12.30
  -5   4  -1  245.48   12.20
   5  -4  -1  226.78   14.80
  -5   4   1  233.08   14.70
   5   4  -1  239.78   15.60
  -5   4   1  214.68   15.00
   5   4  -1  229.68   14.10
  -5  -4  -1  239.38   14.90
  -5   4   1  243.18   12.70
   5   4  -1  225.38   13.00
   5  -4   1  235.78   12.70
  -5  -4  -1  216.38   17.40
  -5  -4  -1  237.88   13.20
  -5  -4  -1  223.08   13.70
   5   4  -1  240.68   12.80
   6  -4  -1   16.30    4.00
   6   4   1    8.50    4.40
   6   4   1   12.80    3.70
  -6  -4   1    9.10    4.00
  -6   4  -1   12.70    4.60
  -6   4  -1    6.60    3.40
  -6   4  -1    8.10    3.20
   6   4   1   17.00    4.60
  -6   4   1    9.50    3.40
  -6   4   1   14.30    3.80
  -6  -4  -1   14.90    4.30
  -6   4   1   13.40    5.20
   6   4  -1    8.90    4.60
   6   4  -1   11.60    3.70
  -6  -4  -1   10.30    3.40
   6   4  -1    8.80    3.30
   7  -4  -1  111.79   10.30
  -7   4  -1  107.39    8.80
   7   4   1  115.29    9.90
   7   4   1  128.09   16.30
   7   4   1  121.49   12.40
  -7   4  -1  103.49   13.50
  -7  -4   1  139.69   15.20
  -7   4  -1   95.69   12.40
  -7   4   1  121.39   14.80
  -7  -4  -1  124.19   13.50
   7   4  -1  136.99   16.90
  -7   4   1   99.79   12.70
   7   4  -1  108.39   11.70
   7   4  -1  126.59   10.80
  -7   4   1  106.19   11.20
  -8  -4   1    9.80    4.20
  -8   4  -1    9.80    3.90
  -8   4  -1   15.30    5.80
   8   4   1   13.20    5.10
   8   4  -1    8.20    4.20
  -8   4   1   16.40    5.20
  -8   4   1   14.00    5.40
  -8  -4  -1    6.30    4.00
  -9   4  -1   12.20    4.40
   9   4   1   15.20    5.50
  -9   4   1    6.80    3.40
   9   4  -1   13.50    4.70
 -10   4  -1   12.90    4.70
  10   4   1    6.90    4.10
 -10   4   1    6.00    3.60
  10   4  -1    1.10    3.80
   0   4  -2 2614.74   82.49
   0  -4   2 2643.64   84.19
   0   4   2 2506.35   83.59
   0  -4  -2 2646.24   87.39
   0   4  -2 2623.84   85.59
   0   4   2 2315.87   86.69
   0   4   2 2642.64   85.69
   0   4   2 2423.56   81.99
   0   4  -2 2624.74   85.59
   0   4  -2 2550.04   84.09
   0  -4   2 2525.15   85.39
   0  -4   2 2624.54   87.69
   0   4   2 2462.95   81.99
   0  -4  -2 2648.73   82.19
   0  -4   2 2640.64   85.59
   0   4  -2 2561.34   85.19
   0   4  -2 2567.04   85.39
   1   4   2  121.99    6.90
  -1  -4   2  123.29    6.30
  -1   4  -2  128.79    6.90
  -1  -4   2  138.29    6.90
  -1   4  -2  119.89    5.60
  -1  -4   2  123.89    7.30
   1  -4  -2  113.29    7.90
   1  -4  -2  116.89    6.90
   1   4   2  121.09    6.20
   1  -4  -2  117.39    6.00
   1   4   2  126.89    7.50
   1  -4  -2  124.49    6.50
   1   4   2  117.19    4.70
  -1   4  -2  120.99    7.30
   1   4   2  115.39    8.00
   1   4  -2  115.59    7.10
  -1  -4  -2  123.19    6.90
   1   4  -2  124.39    7.70
   1   4  -2  124.49    6.20
  -1  -4  -2  120.69    6.30
  -1   4   2  113.79    6.00
   1   4  -2  128.09    6.10
  -1   4   2  119.79    6.10
   1   4  -2  117.29    6.00
  -1  -4  -2  134.99    8.60
  -1   4   2  116.29    7.30
  -1  -4  -2  126.89    4.80
  -1   4   2  122.59    8.10
   2   4   2  501.35   19.60
   2  -4  -2  550.94   20.50
  -2  -4   2  586.14   19.70
   2   4   2  529.95   20.40
  -2   4  -2  543.45   21.00
   2  -4  -2  531.35   23.00
   2   4   2  533.95   22.60
  -2   4  -2  541.55   20.80
  -2   4  -2  491.35   20.50
   2   4   2  544.45   23.30
   2  -4  -2  559.94   20.40
   2   4   2  545.25   22.70
  -2  -4   2  565.54   22.20
  -2   4  -2  543.75   22.20
   2   4  -2  552.04   18.80
   2   4  -2  556.34   19.40
   2   4  -2  531.85   18.70
  -2   4   2  561.14   23.10
  -2  -4  -2  528.35   23.50
   2   4  -2  530.75   21.30
  -2   4   2  512.55   22.20
  -2  -4  -2  525.15   20.50
   2   4  -2  520.15   21.10
   2   4  -2  522.75   22.50
  -2   4   2  522.05   21.10
   2   4  -2  524.65   21.90
  -2   4   2  557.44   20.30
  -2  -4  -2  495.65   20.80
   3   4   2  503.85   23.30
  -3  -4   2  493.25   20.00
  -3   4  -2  504.45   21.80
  -3   4  -2  518.05   21.60
   3   4   2  521.95   20.60
  -3  -4   2  519.05   19.50
  -3   4  -2  499.15   22.30
  -3   4  -2  516.95   18.60
  -3  -4   2  577.14   23.00
   3  -4  -2  487.75   20.40
   3   4   2  517.65   23.00
   3  -4  -2  503.45   19.60
  -3   4  -2  520.85   18.70
   3  -4  -2  501.25   22.80
  -3   4  -2  520.75   20.80
   3   4   2  507.75   22.40
  -3   4  -2  529.75   18.80
   3   4  -2  496.25   22.20
   3   4  -2  532.15   22.50
  -3   4   2  517.25   23.00
   3   4  -2  503.15   19.50
  -3   4   2  496.15   20.30
  -3  -4  -2  505.15   23.50
   3   4  -2  491.35   19.20
  -3  -4  -2  524.15   20.70
  -3   4   2  543.05   23.30
   3   4  -2  532.75   19.30
   3   4  -2  504.45   22.80
  -3  -4  -2  502.55   20.70
  -3   4   2  498.35   21.80
  -4  -4   2   75.79    5.90
   4   4   2   71.09    8.30
   4   4   2   75.19    9.50
   4  -4  -2   76.39    5.00
  -4   4  -2   75.69    5.90
   4  -4  -2   75.99    7.20
   4  -4  -2   73.99    6.20
  -4   4  -2   82.59    4.90
  -4   4  -2   70.29    8.50
  -4   4  -2   83.49    9.10
  -4  -4   2   62.79    7.90
  -4   4  -2   83.59    5.40
   4   4   2   76.69    6.30
  -4   4   2   85.39   10.30
  -4   4   2   85.99    9.20
   4   4  -2   72.69    5.30
   4   4  -2   88.29    6.10
  -4  -4  -2   82.29    8.10
   4  -4   2   75.89    5.70
  -4  -4  -2   82.69    8.20
  -4  -4  -2   81.99    6.70
  -4  -4  -2   95.39   10.90
   4   4  -2   72.09    8.20
   4   4  -2   81.99    7.90
  -4   4   2   74.79    6.10
   4   4  -2   87.19    7.70
   5   4   2  105.79    8.20
  -5   4  -2  112.49    8.00
  -5  -4   2  104.99    8.00
   5  -4  -2  103.39    8.00
  -5   4  -2  101.79    9.60
  -5   4  -2  109.29    7.30
  -5  -4   2  113.89    9.80
   5   4   2  105.69    8.80
   5   4   2  117.79   10.70
  -5   4  -2  103.69   11.50
   5  -4  -2  100.59    8.90
  -5   4   2  103.49    9.10
  -5  -4  -2  109.39    9.00
  -5   4   2  108.09   10.20
  -5   4   2  117.29    8.30
   5   4  -2  102.79    9.00
  -5  -4  -2   98.19    7.90
  -5  -4  -2  105.49   12.20
   5   4  -2  104.19   10.00
   5   4  -2   96.09    7.50
  -5  -4  -2  107.69    9.80
   6   4   2   19.00    5.90
   6   4   2   23.30    5.00
   6  -4  -2   17.80    4.40
  -6   4  -2   11.50    4.20
   6   4   2   14.90    4.40
  -6  -4   2   28.10    6.60
  -6   4  -2   20.00    3.90
  -6   4  -2   22.50    4.10
  -6   4  -2   15.60    5.00
  -6   4   2   17.10    4.70
   6   4  -2   19.70    6.10
   6   4  -2   25.00    5.60
  -6  -4  -2   25.70    5.90
   6   4  -2   30.10    5.80
  -6   4   2   15.80    6.00
  -6   4   2   22.40    4.90
  -6  -4  -2   28.00    5.30
  -7  -4   2   65.49   10.30
  -7   4  -2   44.90    8.80
  -7   4  -2   43.30    8.20
  -7   4  -2   56.49    7.50
   7   4   2   61.09    9.20
   7   4   2   65.89    9.30
  -7   4  -2   51.09    7.00
   7  -4  -2   62.59    9.20
  -7   4   2   75.09    9.80
  -7  -4  -2   48.60    7.80
  -7   4   2   42.10    8.00
   7   4  -2   59.29   10.40
   7   4  -2   75.29    9.70
  -7  -4  -2   44.80    8.50
  -7   4   2   64.79   11.40
   7   4  -2   73.89   10.50
  -8   4  -2   53.39   10.80
  -8  -4   2   59.79   10.40
   8   4   2   34.00    6.80
  -8   4  -2   54.89    8.00
  -8  -4  -2   43.30    8.10
  -8   4   2   37.90    7.10
   8   4  -2   61.19    9.40
   9   4   2    8.60    4.10
  -9   4  -2   12.50    4.10
  -9   4   2    9.60    4.80
   9   4  -2    9.00    4.10
  10   4   2    6.40    4.20
 -10   4  -2    7.60    3.40
  10   4  -2   11.50    4.80
 -10   4   2   13.70    5.10
   0  -4  -3   -0.20    1.10
   0  -4  -3   -0.60    1.10
   0   4  -3    2.60    1.30
   0   4   3   -0.70    0.50
   0   4   3    0.80    1.60
   0  -4  -3    0.00    0.60
   0  -4   3   -2.20    1.00
   0   4   3    1.10    1.30
   0   4  -3   -0.80    0.70
   0  -4  -3    0.50    1.50
   0   4  -3    0.70    0.60
   0   4  -3   -0.20    1.20
   0   4   3    0.20    1.50
   0   4   3    0.60    0.50
   0  -4   3    0.80    1.10
   1   4   3    9.30    1.40
  -1  -4   3   10.30    2.00
   1  -4  -3    7.90    2.20
  -1  -4   3    9.60    2.80
  -1   4  -3    8.20    1.60
   1   4   3   11.60    3.20
   1   4   3    7.00    2.10
   1   4   3   11.00    1.30
   1  -4  -3   12.00    3.00
  -1   4  -3    6.80    2.10
   1   4   3    7.30    2.00
   1   4   3   11.50    3.30
   1  -4  -3   11.00    3.00
  -1   4  -3    6.90    2.40
  -1   4  -3    9.80    1.90
   1  -4  -3    8.60    1.80
   1   4  -3   11.20    2.20
  -1  -4  -3    7.90    2.20
  -1   4   3    8.10    2.80
  -1   4   3    7.80    1.80
   1   4  -3   10.50    2.80
   1  -4   3   11.60    3.10
  -1   4   3    9.20    2.40
   1   4  -3    8.20    2.30
  -1  -4  -3   11.50    3.20
  -1  -4  -3    9.40    1.30
  -2  -4   3  177.38   10.50
   2   4   3  178.68   10.90
   2  -4  -3  177.78    9.60
   2   4   3  173.18   11.30
  -2   4  -3  172.58    9.50
   2  -4  -3  169.78    8.90
   2   4   3  182.48    8.10
  -2   4  -3  171.28    9.00
   2   4   3  184.88    9.30
   2  -4  -3  191.08   11.00
  -2   4  -3  173.08   10.30
  -2  -4  -3  186.68   11.90
   2   4  -3  179.18    9.80
  -2  -4  -3  178.48    9.10
  -2  -4  -3  182.78    8.20
   2   4  -3  173.58    7.20
   2   4  -3  164.48   10.40
   2   4  -3  176.68    9.40
  -2   4   3  185.18    9.70
  -2   4   3  174.28    9.00
   2   4  -3  176.08    7.30
  -2   4   3  172.78   10.80
   2   4  -3  172.68   10.20
  -2   4   3  171.98   10.70
  -2  -4  -3  174.38    9.20
  -3   4  -3 1030.60   39.10
  -3   4  -3  907.01   37.20
   3   4   3  991.20   39.70
  -3   4  -3  975.60   34.10
   3   4   3  985.60   36.80
   3  -4  -3  973.60   39.00
  -3  -4   3 1061.29   39.30
  -3  -4   3 1022.80   36.10
  -3   4  -3  961.50   38.00
  -3   4  -3  975.30   37.20
   3  -4  -3  995.30   36.70
   3  -4  -3  989.10   36.40
  -3   4  -3  996.70   34.10
  -3   4   3  986.10   36.40
   3   4  -3  990.80   38.50
   3   4  -3 1017.80   38.60
  -3   4   3  992.90   39.00
   3   4  -3 1049.20   33.00
  -3  -4  -3 1011.00   36.80
   3   4  -3  986.30   35.00
   3   4  -3 1013.70   35.00
  -3  -4  -3 1034.90   41.00
   3   4  -3  958.20   38.90
  -3   4   3 1023.40   38.10
  -3  -4  -3 1029.40   36.40
  -3   4   3  947.81   39.20
  -3  -4  -3 1036.10   37.00
  -4  -4   3   25.10    4.20
   4  -4  -3   26.20    4.60
  -4   4  -3   22.30    3.50
  -4   4  -3   23.30    5.00
   4   4   3   25.60    6.00
  -4  -4   3   20.30    4.70
  -4   4  -3   21.10    3.00
  -4   4  -3   19.40    3.60
  -4   4  -3   18.60    4.50
   4  -4  -3   22.10    3.60
   4   4   3   25.50    4.60
   4  -4  -3   27.50    5.20
  -4   4   3   17.40    3.80
   4   4  -3   23.20    5.20
  -4  -4  -3   15.70    3.70
   4   4  -3   22.20    5.60
   4  -4   3   19.90    3.60
   4   4  -3   21.50    2.10
  -4   4   3   25.60    4.80
   4   4  -3   27.50    5.60
  -4  -4  -3   10.00    3.10
  -4  -4  -3   29.30    6.50
  -4  -4  -3   17.50    4.80
   4   4  -3   22.10    3.80
  -4   4   3   26.50    6.10
  -5   4  -3   59.29    6.50
   5   4   3   68.09   10.70
   5   4   3   82.49   10.00
   5  -4  -3   57.59    7.90
   5   4   3   80.29    9.00
  -5   4  -3   66.29    7.90
  -5   4  -3   71.39    7.10
  -5   4  -3   55.59    8.10
  -5   4  -3   52.89    8.10
   5  -4  -3   60.89    7.60
   5  -4  -3   63.89    5.10
  -5  -4   3   68.69    9.60
  -5   4   3   72.99    8.10
  -5  -4  -3   46.00    6.60
   5   4  -3   73.69    9.70
  -5   4   3   61.29    9.40
   5   4  -3   70.29   10.20
  -5  -4  -3   60.49    7.60
  -5  -4  -3   59.49    9.60
   5   4  -3   57.49    6.80
  -5  -4  -3   67.29   11.20
  -5   4   3   54.69    8.10
  -6   4  -3   17.40    5.10
  -6  -4   3   22.10    5.90
  -6   4  -3   12.40    5.00
  -6   4  -3   10.80    3.10
   6   4   3   13.20    4.60
   6  -4  -3   13.60    3.60
   6  -4  -3   15.30    4.00
  -6   4  -3   11.50    2.90
   6   4   3   11.50    3.80
  -6   4   3    8.50    3.40
   6   4  -3   26.00    5.70
   6   4  -3    8.20    3.90
  -6   4   3   16.80    6.40
  -6  -4  -3    9.90    3.70
  -6   4   3   17.40    5.00
   6   4  -3   11.60    3.40
  -6  -4  -3   13.70    3.80
   7   4   3   50.59    8.20
  -7   4  -3   62.89    8.60
  -7   4  -3   36.10    8.00
  -7  -4   3   49.80    9.20
  -7   4  -3   41.10    8.40
  -7   4  -3   47.30    6.90
   7   4  -3   67.59    9.10
   7   4  -3   62.89    9.90
  -7  -4  -3   44.90    7.70
  -7  -4  -3   42.80    7.30
  -7   4   3   40.50    8.80
  -7   4   3   64.99    9.00
  -7   4   3   47.50    8.70
   7   4  -3   71.49   12.50
  -8   4  -3   13.70    5.70
  -8   4  -3   18.90    4.80
  -8   4  -3   16.40    3.80
   8   4   3   12.70    4.60
  -8   4   3   14.80    5.30
   8   4  -3   20.20    5.80
  -8  -4  -3   12.20    4.10
  -8  -4  -3   18.80    5.80
  -9   4  -3   10.50    3.90
   9   4   3    9.20    3.90
   9   4  -3    9.60    4.90
  -9   4   3    3.80    3.40
 -10   4  -3    4.70    3.50
  10   4   3    1.70    3.80
  10   4  -3    7.40    4.50
 -10   4   3   10.40    4.00
   0  -4   4  256.97   10.00
   0  -4  -4  244.78   10.00
   0   4  -4  234.18   12.20
   0   4  -4  237.08   10.70
   0  -4   4  236.58   12.60
   0  -4  -4  239.18   10.70
   0  -4  -4  250.87   13.70
   0   4  -4  247.38   12.80
   0   4   4  246.68    9.90
   0   4   4  234.08   11.20
   0   4   4  231.68    9.90
   0  -4  -4  243.78   11.30
   0   4   4  240.78   13.10
   0   4   4  247.38   13.80
   0  -4  -4  230.08   12.50
   0   4  -4  233.68   12.20
   1   4   4  260.47   10.40
   1  -4  -4  269.07   11.70
   1   4   4  260.67   12.30
  -1   4  -4  264.87   13.20
   1  -4  -4  264.17   12.10
  -1   4  -4  249.08   10.10
   1   4   4  245.78   10.50
  -1   4  -4  250.97   11.50
   1  -4  -4  251.47   10.70
   1   4   4  256.37   11.90
   1   4   4  259.87   14.70
   1  -4  -4  246.98   13.30
  -1   4  -4  267.47   12.50
  -1  -4   4  281.07   11.30
   1  -4  -4  273.77   14.20
  -1   4  -4  283.37   13.90
   1   4   4  255.77   13.80
  -1  -4   4  276.47   13.90
  -1  -4  -4  261.87   14.80
  -1  -4  -4  266.07   10.50
  -1   4   4  275.97   14.30
   1   4  -4  265.07   12.00
   1  -4   4  272.67   13.90
   1   4  -4  264.17   13.80
  -1   4   4  261.17   14.20
   1   4  -4  269.77   13.40
  -1   4   4  260.97   12.20
  -1  -4  -4  260.37   12.10
   1   4  -4  259.57   13.50
  -1   4   4  273.17   11.80
  -2   4  -4  151.48    8.20
  -2   4  -4  152.78    9.40
   2   4   4  162.08   10.80
  -2   4  -4  145.49    9.90
   2  -4  -4  155.88    8.80
  -2  -4   4  163.78   10.40
   2   4   4  157.58    8.90
   2  -4  -4  152.38    7.10
   2  -4  -4  163.98    9.70
   2  -4  -4  180.48   10.90
  -2   4  -4  183.48    9.40
  -2   4  -4  160.08    5.90
  -2   4   4  140.19    8.90
   2   4  -4  159.98    6.90
   2   4  -4  147.19   10.20
  -2  -4  -4  149.69    8.80
  -2  -4  -4  153.08    8.40
  -2  -4  -4  159.28    7.90
   2   4  -4  149.49    9.00
  -2   4   4  148.49    8.80
   2   4  -4  164.18    6.90
  -2  -4  -4  171.08   11.80
  -2   4   4  159.48   10.30
  -2   4   4  157.18   10.60
   2   4  -4  167.68   10.10
  -3   4  -4  324.17   16.00
  -3   4  -4  318.87   16.00
   3   4   4  348.47   18.20
  -3   4  -4  325.97   13.70
   3   4   4  320.17   15.50
  -3   4  -4  328.37   17.20
   3  -4  -4  366.06   16.20
  -3   4  -4  320.37   12.70
  -3  -4   4  309.27   14.50
  -3  -4   4  358.06   17.90
   3  -4  -4  307.27   15.20
  -3   4  -4  330.47   12.80
   3  -4  -4  340.77   17.10
   3  -4  -4  336.17   13.00
  -3   4   4  331.27   16.90
  -3  -4  -4  319.67   18.80
  -3   4   4  348.67   18.20
  -3  -4  -4  302.57   14.60
  -3   4   4  356.86   16.70
   3   4  -4  311.37   13.60
  -3  -4  -4  326.07   15.50
   3   4  -4  321.67   16.80
  -3  -4  -4  341.87   14.90
  -3   4   4  340.97   15.50
   3   4  -4  309.47   17.10
   3   4  -4  322.37   13.50
   3   4  -4  334.07   17.00
  -3  -4  -4  354.66   15.80
  -4  -4   4   46.60    7.40
  -4   4  -4   39.60    6.80
   4   4   4   67.49    9.80
   4   4   4   57.39    7.20
  -4  -4   4   37.70    5.70
   4  -4  -4   46.60    6.10
  -4   4  -4   43.00    4.60
  -4   4  -4   47.80    7.50
   4  -4  -4   38.60    6.10
   4  -4  -4   37.20    5.70
  -4   4  -4   45.10    6.30
  -4   4   4   38.60    5.60
  -4   4   4   55.59    9.20
   4   4  -4   44.10    6.70
  -4   4   4   35.20    6.10
  -4  -4  -4   39.80    6.20
   4   4  -4   45.50    5.30
   4   4  -4   42.10    7.40
   4   4  -4   63.89    8.90
  -4  -4  -4   47.70    6.20
  -4  -4  -4   42.50    8.00
   5   4   4   74.99    9.00
  -5   4  -4   58.29    8.50
   5  -4  -4   49.90    7.10
  -5   4  -4   49.30    5.90
   5  -4  -4   60.49    7.10
  -5   4  -4   65.29    8.20
  -5  -4   4   50.99    8.00
  -5   4  -4   60.29    9.30
   5   4   4   56.99    9.10
   5  -4  -4   62.49    8.40
   5   4  -4   40.50    7.20
   5   4  -4   48.40    8.30
  -5  -4  -4   47.40    7.10
  -5   4   4   63.39    7.90
  -5   4   4   49.60    7.30
  -5   4   4   45.70    8.80
   5   4  -4   49.20    6.40
  -5  -4  -4   52.39    7.40
  -5  -4  -4   45.70    8.20
   5   4  -4   67.79   10.40
   6  -4  -4   28.00    5.60
  -6   4  -4   26.80    4.60
   6   4   4   24.50    5.70
  -6   4  -4   27.00    6.50
  -6  -4   4   34.30    7.40
  -6   4  -4   35.00    6.20
  -6   4  -4   29.70    4.80
   6  -4  -4   37.00    7.00
  -6   4  -4   20.80    5.40
  -6   4   4   30.80    6.90
  -6   4   4   35.40    6.20
   6   4  -4   27.30    6.30
  -6   4   4   35.00    7.70
  -6  -4  -4   30.00    5.90
   6   4  -4   35.60    6.10
  -6  -4  -4   24.10    5.10
   6   4  -4   33.50    7.20
  -7  -4   4   13.30    4.40
  -7   4  -4    8.40    2.90
   7   4   4   18.30    5.70
  -7   4  -4    5.70    4.30
  -7   4  -4    7.60    4.20
  -7   4  -4    7.50    2.90
  -7   4  -4   13.70    3.90
   7   4  -4    6.30    4.00
  -7  -4  -4   13.60    4.70
  -7   4   4   10.60    3.90
   7   4  -4    3.40    3.00
  -7   4   4   11.20    3.70
   7   4  -4    8.70    4.00
  -7  -4  -4    7.70    3.60
  -8   4  -4   11.20    3.80
  -8   4  -4   19.10    5.20
  -8   4  -4    8.40    4.40
   8   4   4   20.60    5.70
  -8   4  -4   14.10    4.20
  -8  -4  -4   16.40    5.00
   8   4  -4   13.00    5.80
   8   4  -4   14.90    5.00
  -8   4   4   13.90    5.10
  -8  -4  -4   16.80    5.60
   9   4   4   38.10    8.40
  -9   4  -4   32.70    8.20
  -9   4  -4   44.30    7.40
  -9   4  -4   39.90    7.10
   9   4  -4   33.50    7.60
  -9   4   4   37.80    8.00
  10   4   4    7.20    3.90
 -10   4   4    8.70    4.20
  10   4  -4    5.10    3.90
   0  -4   5   -1.20    1.30
   0   4  -5    0.20    1.50
   0  -4  -5    1.20    1.40
   0  -4  -5    2.50    1.10
   0   4   5   -0.10    1.60
   0  -4   5    1.40    1.40
   0   4  -5    1.90    1.30
   0  -4  -5   -0.60    1.50
   0   4   5    0.70    0.50
   0   4  -5    1.40    0.80
   0   4  -5    2.20    1.40
   0  -4  -5    0.90    1.10
   0   4   5    0.20    1.70
   0  -4  -5    0.00    1.40
   0  -4   5   -0.20    0.90
   0   4   5    1.00    1.80
   0   4   5    1.90    1.10
   1  -4  -5  284.87   12.10
   1   4   5  281.87   13.50
   1   4   5  274.37   12.80
   1   4   5  288.77   12.10
   1   4   5  273.57   15.30
   1  -4  -5  286.67   13.30
  -1   4  -5  263.97   14.20
   1  -4  -5  251.97   14.40
  -1  -4   5  289.97   12.40
  -1   4  -5  286.77   13.30
  -1  -4   5  301.37   15.40
   1   4   5  285.27   11.80
  -1   4  -5  275.27   13.90
   1  -4  -5  283.17   15.40
  -1   4  -5  291.57   15.00
  -1  -4  -5  275.27   13.40
  -1  -4  -5  281.17   15.00
   1   4  -5  290.27   10.10
  -1   4   5  293.07   13.60
   1   4  -5  317.07   15.60
   1   4  -5  278.07   13.40
   1   4  -5  280.07   14.60
   1   4  -5  266.97   14.80
  -1   4   5  281.27   13.00
   1  -4   5  291.97   15.30
  -1  -4  -5  283.57   11.90
  -1   4   5  263.07   15.10
   1   4  -5  281.57   10.00
  -1   4   5  271.77   15.40
  -1  -4  -5  270.77   13.20
  -1  -4  -5  291.27   16.50
   2  -4  -5  155.48   10.30
   2   4   5  148.29    7.90
   2  -4  -5  155.88    9.10
  -2   4  -5  151.68    6.00
  -2  -4   5  140.19    5.60
  -2  -4   5  154.28   10.70
  -2   4  -5  119.99    8.10
  -2   4  -5  152.98    6.00
   2   4   5  151.78    9.10
   2  -4  -5  147.29    7.20
  -2   4  -5  132.49    9.90
   2   4   5  141.49    7.60
  -2   4  -5  143.09    9.60
   2   4   5  152.38   11.00
   2  -4  -5  156.88   10.20
  -2  -4  -5  147.29   10.10
  -2  -4  -5  154.98    8.00
   2  -4   5  149.69   10.40
   2   4  -5  152.18    6.90
   2   4  -5  130.69    9.90
  -2   4   5  134.49    8.80
  -2   4   5  146.49   10.20
   2   4  -5  139.69    9.70
  -2  -4  -5  134.49    8.70
  -2   4   5  139.19    9.00
  -2  -4  -5  155.98   11.60
   2   4  -5  128.69    8.80
   2   4  -5  148.69    6.70
  -2   4   5  141.39   10.60
   3  -4  -5   56.39    7.20
   3  -4  -5   54.39    3.90
  -3  -4   5   46.30    5.60
  -3   4  -5   50.09    4.10
  -3   4  -5   52.19    3.30
   3  -4  -5   62.49    7.50
  -3   4  -5   48.70    3.50
   3   4   5   40.40    7.20
   3   4   5   46.50    6.20
  -3   4  -5   53.59    6.80
  -3  -4   5   45.80    6.90
   3  -4  -5   55.59    6.80
  -3   4  -5   70.59    8.70
  -3   4   5   51.69    8.00
  -3  -4  -5   56.49    8.60
   3   4  -5   48.70    3.90
  -3   4   5   45.20    6.50
   3   4  -5   52.79    3.90
  -3  -4  -5   55.29    6.00
   3   4  -5   53.09    8.00
   3   4  -5   49.10    7.00
  -3   4   5   42.50    5.80
  -3  -4  -5   53.39    6.80
  -3   4   5   49.99    6.90
   4  -4  -5  137.09    9.50
  -4  -4   5  127.09   10.80
  -4   4  -5  133.79    9.80
  -4   4  -5  125.19   10.50
  -4   4  -5  129.79    7.10
  -4   4  -5  107.69    9.80
   4  -4  -5  127.59    9.00
   4   4   5  118.99   11.00
   4  -4  -5  133.19    9.70
   4   4   5  120.79    9.10
   4  -4  -5  149.59   10.00
  -4  -4  -5  118.49    8.50
   4   4  -5  119.59   10.40
  -4  -4  -5  124.69    9.10
  -4  -4  -5  134.29    9.30
   4   4  -5  113.39    7.60
  -4  -4  -5  110.39   11.00
   4   4  -5  120.09    9.90
  -4   4   5  117.69    9.50
  -4   4   5  135.39   11.50
  -4   4   5  122.19    9.00
  -5   4  -5   56.09    9.40
  -5  -4   5   49.10    8.60
   5   4   5   40.80    8.60
   5  -4  -5   54.99    7.40
   5  -4  -5   50.69    7.10
  -5   4  -5   52.19    8.40
   5   4   5   34.60    6.10
  -5   4  -5   55.39    7.90
  -5   4  -5   57.69    6.30
   5  -4  -5   53.19    7.60
   5   4  -5   57.29    8.80
   5   4  -5   64.59   10.10
  -5  -4  -5   51.69    7.80
  -5   4   5   49.10    7.60
  -5   4   5   63.09   10.30
  -5  -4  -5   50.19    7.10
  -5   4   5   51.39    8.00
   5   4  -5   46.50    6.40
  -5  -4  -5   60.99   10.10
  -5  -4  -5   43.90    6.90
  -6   4  -5   47.60    7.40
  -6   4  -5   47.20    6.30
   6   4   5   54.19    8.40
  -6  -4   5   60.19   10.00
   6  -4  -5   44.30    7.40
  -6   4  -5   62.39   10.10
  -6   4  -5   54.79    9.50
   6   4  -5   45.80    8.90
  -6  -4  -5   61.39    9.00
   6   4  -5   47.20    8.20
   6   4  -5   60.59    7.60
   6   4  -5   45.50    8.40
  -6   4   5   73.29   11.90
  -6   4   5   48.90    7.90
  -6   4   5   57.89    8.60
  -6  -4  -5   49.40    7.40
  -7  -4   5   14.80    5.10
  -7   4  -5   15.50    4.40
   7   4   5   24.10    5.80
  -7   4  -5   22.50    4.90
  -7   4  -5   17.00    5.50
  -7   4  -5   10.00    4.20
  -7  -4  -5   14.70    4.70
  -7  -4  -5   16.40    5.20
  -7   4   5   19.50    5.10
  -7   4   5   18.40    5.40
   7   4  -5   14.30    4.60
   7   4  -5   17.30    5.90
   7   4  -5   18.20    7.20
  -8   4  -5   20.10    7.20
   8   4   5   25.00    6.20
  -8   4  -5   25.00    5.40
  -8   4  -5   21.50    5.40
   8   4  -5   25.20    6.20
   8   4  -5   31.40    9.80
  -8  -4  -5   27.10    6.70
  -8   4   5   25.10    6.10
   8   4  -5   31.80    7.70
   9   4   5   14.50    4.90
  -9   4  -5   12.70    4.00
  -9   4  -5   23.70    7.00
  -9   4  -5   10.30    4.70
  -9  -4  -5   10.70    4.00
   9   4  -5    9.00    4.20
  -9   4   5   13.20    4.40
   0   4  -6  116.69    8.60
   0   4  -6  120.09    4.70
   0  -4  -6  106.49    7.60
   0   4   6  112.29    7.00
   0  -4   6  101.19    8.70
   0  -4  -6  106.29    8.90
   0  -4   6  117.69    8.30
   0  -4  -6  105.39    7.20
   0   4  -6  110.59    4.60
   0  -4  -6  116.29    9.50
   0   4  -6  118.89    9.20
   0   4   6  113.99    8.00
   0   4  -6  118.89    8.70
   0   4  -6  109.69    7.60
   0   4   6  113.99    9.60
   0  -4   6  116.29    5.70
  -1   4  -6  265.67   15.20
  -1   4  -6  293.57   10.30
   1  -4  -6  295.37   16.10
   1   4   6  305.57   13.40
   1  -4  -6  256.57   13.80
   1   4   6  299.97   13.30
  -1   4  -6  282.87   10.30
  -1   4  -6  285.47   14.90
   1  -4  -6  291.37   16.10
   1   4   6  285.87   14.30
  -1   4  -6  278.57   15.60
  -1   4  -6  267.27   13.90
  -1  -4   6  324.67   13.50
   1  -4  -6  281.37   13.10
   1   4   6  288.57   16.50
  -1  -4   6  312.27   16.60
  -1  -4  -6  267.67   16.70
  -1   4   6  283.17   16.50
   1   4  -6  273.57   15.20
   1  -4   6  289.77   15.90
   1  -4   6  265.57   15.70
  -1  -4  -6  285.37   14.40
  -1   4   6  289.27   14.30
  -1  -4  -6  271.47   15.60
   1   4  -6  308.47   16.30
   1   4  -6  281.37   10.80
  -1  -4  -6  294.87   12.90
  -1   4   6  286.37   13.80
   1   4  -6  291.77   14.50
  -1  -4  -6  287.67   14.10
   1   4  -6  284.97   10.90
  -2  -4   6   30.70    2.40
   2  -4  -6   43.60    6.50
  -2  -4   6   36.90    6.70
  -2   4  -6   29.90    5.80
   2  -4  -6   32.70    4.00
  -2   4  -6   34.10    2.30
   2  -4  -6   37.20    6.30
   2   4   6   35.40    4.40
  -2   4  -6   33.50    5.50
   2  -4  -6   33.90    5.20
   2   4   6   26.10    5.50
  -2   4  -6   39.60    5.40
  -2   4  -6   34.40    2.50
   2   4   6   33.10    5.30
   2   4  -6   38.80    2.70
   2   4  -6   33.30    5.80
  -2  -4  -6   26.80    5.40
  -2   4   6   28.90    6.50
  -2  -4  -6   39.00    4.70
   2   4  -6   32.40    5.70
   2   4  -6   36.20    2.90
  -2  -4  -6   27.40    4.90
  -2  -4  -6   31.80    6.10
  -2   4   6   28.20    4.90
  -2  -4  -6   36.10    5.40
  -3   4  -6   23.40    3.80
  -3   4  -6   19.70    2.80
   3  -4  -6   24.10    3.40
  -3   4  -6   14.60    3.80
   3  -4  -6   12.60    3.90
   3   4   6   14.60    4.70
   3   4   6   21.80    4.80
   3  -4  -6   19.60    4.00
  -3   4  -6   16.10    4.40
   3  -4  -6   15.20    3.60
  -3  -4   6   19.40    4.60
  -3   4   6   16.90    5.00
  -3   4   6   17.80    4.00
  -3  -4  -6   25.00    5.60
  -3  -4  -6   17.20    2.90
  -3  -4  -6   14.10    3.70
   3   4  -6   18.60    3.20
  -3   4   6   20.50    4.70
  -3  -4  -6   19.10    4.40
  -3  -4  -6   19.00    3.60
  -3  -4  -6   20.70    4.80
   3   4  -6   26.10    5.30
   3   4  -6   15.90    4.80
   4  -4  -6   41.80    6.80
   4  -4  -6   34.60    6.40
  -4   4  -6   29.50    6.50
   4   4   6   38.20    6.40
   4  -4  -6   28.40    5.10
   4   4   6   42.10    8.40
  -4   4  -6   35.30    6.10
  -4   4  -6   34.70    4.30
  -4  -4   6   50.89    8.50
  -4   4   6   27.20    5.30
   4   4  -6   37.30    7.00
  -4  -4  -6   37.30    5.60
   4   4  -6   40.80    8.20
   4   4  -6   35.80    4.90
  -4   4   6   34.50    6.00
  -4   4   6   45.30    8.90
  -4  -4  -6   45.70    6.90
  -4  -4  -6   45.80    7.00
  -4  -4  -6   32.90    7.30
  -5   4  -6   58.49    9.40
   5  -4  -6   83.99   10.10
  -5   4  -6   67.89    9.10
  -5  -4   6   68.99   10.30
   5   4   6   81.39   10.00
   5  -4  -6   78.29    9.80
  -5   4  -6   94.99   12.70
  -5   4  -6   70.89    5.40
  -5  -4  -6   52.29    7.80
  -5  -4  -6   69.89    9.00
   5   4  -6   75.59    8.50
   5   4  -6   64.79    9.40
   5   4  -6   87.09   11.60
  -5  -4  -6   57.39    7.60
  -5   4   6   56.39    8.90
  -5   4   6   81.29   11.90
  -5   4   6   58.59    8.20
  -5  -4  -6   99.49   11.40
  -6   4  -6   85.89   13.00
   6  -4  -6   77.49   10.00
  -6   4  -6   75.99    6.30
   6   4   6   90.19   10.60
  -6   4  -6   81.89   11.60
  -6   4  -6   83.69   11.00
  -6  -4   6   69.49   11.00
  -6  -4  -6   97.39   11.90
   6   4  -6  126.99   15.30
  -6   4   6   64.29    9.10
  -6  -4  -6   66.99    9.10
  -6   4   6   74.59   11.10
  -6  -4  -6   58.89    8.20
  -6  -4  -6   67.69    9.10
   6   4  -6   80.49   11.40
   6   4  -6   88.19    9.60
   7   4   6   11.70    4.70
  -7   4  -6   20.40    4.60
  -7   4  -6   22.80    7.00
  -7   4  -6   20.90    8.70
  -7   4  -6   18.00    5.00
   7   4  -6   12.60    4.40
  -7  -4  -6   15.40    5.40
  -7   4   6   14.80    4.90
   7   4  -6   18.00    5.80
  -7   4   6   12.30    5.00
  -7  -4  -6   13.80    4.80
  -8   4  -6    9.10    2.90
   8   4   6   10.50    4.10
  -8   4  -6    9.40    3.80
  -8   4  -6    8.30    4.60
   8   4  -6   13.90    4.50
  -8  -4  -6    6.20    3.80
  -8  -4  -6   11.50    5.00
   8   4  -6    7.00    4.20
  -8   4   6    8.50    4.80
  -9   4  -6    6.10    3.10
  -9   4  -6    7.10    3.30
   9   4   6   -1.90    3.90
  -9   4  -6    4.70    3.40
  -9  -4  -6    2.50    3.20
  -9  -4  -6    4.40    4.30
   9   4  -6    5.10    4.10
  -9   4   6    7.30    3.70
   0   4  -7    0.90    1.10
   0  -4   7    2.30    1.50
   0   4   7    0.70    2.00
   0   4  -7    0.90    0.60
   0   4   7   -0.70    0.70
   0   4  -7    1.00    0.50
   0   4   7   -0.70    1.50
   0  -4   7    0.10    0.70
   0  -4  -7   -0.30    1.10
   0  -4  -7    0.60    1.40
   0  -4  -7   -0.50    1.50
   0  -4   7   -1.30    1.30
   0   4  -7   -0.40    1.20
   0  -4  -7   -0.20    1.80
   0   4  -7   -1.10    1.30
  -1  -4   7  391.26   17.60
   1  -4  -7  395.16   20.90
   1  -4  -7  395.26   18.70
   1  -4  -7  395.56   20.90
  -1   4  -7  401.36   20.10
   1   4   7  384.06   17.60
   1   4   7  423.56   19.30
  -1  -4   7  422.56   21.30
   1   4   7  372.66   17.00
   1  -4  -7  399.96   17.90
  -1   4  -7  406.66   14.90
  -1   4  -7  398.66   20.70
  -1   4  -7  419.66   14.80
   1   4   7  383.56   21.10
  -1   4  -7  402.96   20.40
   1   4  -7  404.06   20.90
  -1   4   7  405.46   19.00
  -1  -4  -7  402.56   17.60
  -1  -4  -7  412.06   21.20
  -1   4   7  440.96   19.00
   1   4  -7  415.96   15.40
   1   4  -7  413.36   15.20
  -1  -4  -7  392.16   19.00
   1  -4   7  426.96   21.20
   1   4  -7  371.96   19.80
  -1  -4  -7  422.76   22.30
  -1   4   7  371.66   21.10
  -1  -4  -7  408.96   18.70
   2  -4  -7  100.09   11.60
  -2   4  -7   70.89    4.20
   2  -4  -7   76.09    8.10
  -2   4  -7   66.99    8.50
   2   4   7   76.69    9.00
   2   4   7   72.49    5.80
  -2   4  -7   73.19    4.10
   2   4   7   72.59   10.10
   2  -4  -7   64.59    5.40
   2  -4  -7   67.99    6.80
  -2   4  -7   78.79    9.80
  -2  -4   7   78.79   10.40
  -2   4  -7   76.59    6.70
  -2   4   7   72.69    6.60
  -2  -4  -7   68.69   10.00
  -2  -4  -7   90.89    9.30
   2   4  -7   76.99    4.90
  -2   4   7   89.99    9.60
   2   4  -7   90.39   11.30
  -2  -4  -7   64.09    5.70
  -2   4   7   55.69    8.60
  -2  -4  -7   88.39    9.40
   2   4  -7   69.89    8.90
   2  -4   7   75.09    9.60
  -2  -4  -7   63.99    9.10
   3   4   7    6.80    2.00
  -3  -4   7    5.80    3.00
   3  -4  -7    5.10    3.20
  -3   4  -7    5.90    1.50
  -3   4  -7    5.40    2.00
  -3   4  -7    9.50    2.00
   3   4   7   13.00    4.50
   3   4   7    8.30    3.00
   3  -4  -7    5.20    1.40
  -3   4  -7    3.90    3.10
   3  -4  -7   10.00    2.30
   3  -4  -7    7.00    2.90
  -3  -4  -7    4.70    2.40
   3   4  -7    8.80    3.60
   3   4  -7    7.80    2.10
  -3   4   7   10.10    3.50
  -3  -4  -7   11.40    3.70
   3   4  -7    8.80    3.90
  -3   4   7    5.70    3.30
  -3  -4  -7    5.10    3.10
  -3  -4  -7    3.80    1.90
  -3   4   7    8.30    2.80
   3  -4   7    3.40    1.90
  -3  -4  -7    4.70    2.10
  -4   4  -7  125.19   10.40
   4  -4  -7  128.49    9.70
  -4   4  -7  120.29    7.00
   4  -4  -7   81.79   11.40
  -4  -4   7   91.69   11.70
   4  -4  -7  116.79   10.30
  -4   4  -7  122.89   13.30
   4   4   7   99.79   10.90
   4   4  -7  127.79   14.40
  -4  -4  -7  130.69   10.80
  -4   4   7  131.39   10.60
   4   4  -7  114.39    7.90
  -4   4   7  117.29    9.70
  -4  -4  -7  117.69    8.90
  -4  -4  -7  120.49   10.00
  -4   4   7  123.89   15.10
   4   4  -7  113.39   12.20
  -4  -4  -7  121.29   11.90
  -4  -4  -7  131.59    9.80
   5   4   7   42.40    7.10
  -5   4  -7   42.00    8.10
   5  -4  -7   45.00    7.90
  -5   4  -7   64.69    9.80
  -5   4  -7   40.70    8.00
  -5  -4   7   33.30    7.40
   5  -4  -7   40.10    7.30
  -5   4  -7   40.10    5.20
  -5  -4  -7   44.60    7.40
  -5  -4  -7   36.60    6.30
  -5  -4  -7   57.59    8.80
   5   4  -7   43.70    6.40
  -5  -4  -7   45.90    8.10
  -5   4   7   39.30    7.30
   5   4  -7   39.70    8.40
   5   4  -7   55.99    9.00
  -5   4   7   48.10    7.90
   6  -4  -7   33.70    6.70
  -6   4  -7   49.30    9.90
  -6  -4   7   21.60    6.50
  -6   4  -7   27.40    6.40
  -6   4  -7   31.90    7.80
  -6   4  -7   30.00    4.70
   6   4   7   30.40    6.30
  -6   4   7   30.00    6.90
   6   4  -7   31.30    5.90
  -6   4   7   36.90    7.30
  -6  -4  -7   26.30    6.80
   6   4  -7   24.50    6.70
  -6  -4  -7   36.60    7.20
   6   4  -7   40.60    9.00
  -6  -4  -7   23.00    4.70
  -7   4  -7   21.40    4.10
  -7   4  -7   20.20    5.20
  -7   4  -7   15.00    5.20
   7  -4  -7   16.10    5.10
   7   4   7   14.80    5.20
   7   4  -7   15.60    6.20
  -7  -4  -7   21.30    6.40
  -7   4   7   17.60    5.30
   7   4  -7   23.10    5.20
   7   4  -7   21.80    6.20
  -7  -4  -7   25.70    6.50
  -8   4  -7   -1.80    2.30
  -8   4  -7   11.50    4.60
  -8   4  -7    7.30    2.10
  -8  -4  -7    9.90    4.60
   8   4  -7    6.40    4.40
  -8   4   7    9.30    4.90
  -8  -4  -7   16.30    6.10
   8   4  -7    9.80    5.70
  -9   4  -7    2.80    2.50
  -9   4  -7    2.70    2.20
  -9   4  -7    3.50    3.90
   9   4  -7    0.60    3.50
  -9   4   7    9.50    5.10
  -9  -4  -7    4.50    3.20
  -9  -4  -7    6.90    3.50
   0  -4  -8  172.18   13.00
   0   4  -8  191.98    8.10
   0  -4  -8  162.98   10.80
   0  -4   8  162.88   11.50
   0   4  -8  189.08   12.70
   0   4  -8  175.48   12.50
   0   4   8  159.58   11.00
   0   4   8  178.08   10.60
   0  -4  -8  165.88   12.70
   0  -4  -8  193.18   11.40
   0  -4   8  154.98   12.20
   0   4  -8  157.88   12.30
   0   4   8  179.48   13.70
   1   4   8  358.26   16.90
   1  -4  -8  319.97   19.20
  -1   4  -8  364.66   13.70
   1   4   8  374.46   18.30
  -1  -4   8  368.76   20.10
   1   4   8  345.87   20.30
  -1   4  -8  376.46   20.20
   1  -4  -8  341.57   20.10
   1   4   8  378.96   15.80
  -1   4  -8  330.77   18.80
   1  -4  -8  328.27   16.70
   1  -4  -8  360.66   17.80
   1  -4   8  346.27   19.50
  -1   4   8  339.27   17.70
  -1  -4  -8  365.26   18.20
  -1   4   8  311.57   19.70
   1   4  -8  361.16   14.10
  -1  -4  -8  335.57   16.40
   1   4  -8  317.67   18.60
  -1  -4  -8  363.86   17.70
   1   4  -8  356.46   20.00
  -1  -4  -8  321.37   19.30
  -1  -4  -8  369.96   21.10
  -2   4  -8   69.49    9.50
  -2   4  -8   88.29    5.10
  -2   4  -8   83.99   10.90
  -2  -4   8   92.09   11.30
   2  -4  -8   84.69    8.00
   2   4   8   71.69    6.50
   2   4   8   90.59   13.30
   2  -4  -8  101.09    8.20
   2   4   8   85.09    9.50
  -2   4  -8   86.59    7.70
   2  -4  -8   85.59   11.50
   2  -4  -8   90.09    6.80
  -2  -4  -8  102.19   13.10
  -2   4   8   99.69   12.50
   2   4  -8   87.89    5.60
  -2  -4  -8   72.59    9.20
  -2   4   8   79.39    9.10
   2   4  -8   78.59   10.80
   2  -4   8  104.59   12.40
   2   4  -8   95.59   10.80
  -2  -4  -8   81.69    9.50
  -2  -4  -8   87.79    7.10
  -2   4   8   73.89    8.80
  -2  -4  -8   98.69   12.30
   3  -4  -8   38.10    6.20
   3  -4  -8   47.00    8.60
   3  -4  -8   35.20    6.10
  -3   4  -8   32.40    6.90
  -3  -4   8   25.80    5.80
   3   4   8   29.60    5.80
   3   4   8   46.30    6.20
  -3   4  -8   36.80    5.60
  -3   4  -8   48.40    7.70
  -3   4  -8   45.00    3.60
  -3  -4  -8   45.00    8.60
  -3   4   8   31.60    5.90
   3   4  -8   40.90    5.10
  -3  -4  -8   41.10    5.90
  -3  -4  -8   41.10    6.70
   3   4  -8   47.50    8.10
   3   4  -8   48.80    8.90
  -3  -4  -8   55.69    9.00
  -3   4   8   35.10    6.30
  -3  -4  -8   32.70    6.70
   3  -4   8   43.50    7.40
   4   4   8    8.30    3.90
  -4   4  -8   12.70    4.40
  -4   4  -8   11.10    4.00
   4  -4  -8    9.20    4.10
  -4  -4   8   10.80    4.60
  -4   4  -8   12.00    2.70
   4  -4  -8   16.30    4.40
   4   4  -8   14.10    4.60
  -4  -4  -8   18.40    4.80
  -4   4   8   10.90    3.80
  -4  -4  -8   19.30    5.40
   4   4  -8    7.90    3.90
   4   4  -8   12.30    2.90
  -4  -4  -8   19.10    5.60
  -4   4   8   17.60    5.10
   4  -4   8   15.80    4.40
   5   4   8   40.50    7.70
   5  -4  -8   42.30    7.80
  -5   4  -8   33.90    7.60
  -5  -4   8   30.00    7.30
  -5   4  -8   48.30    8.60
   5  -4  -8   46.60    8.50
  -5   4  -8   46.60    5.70
  -5  -4  -8   43.90    7.40
  -5  -4  -8   39.70    7.40
   5   4  -8   32.60    5.70
  -5   4   8   33.70    6.80
   5   4  -8   53.99   10.80
  -5   4   8   34.20    6.90
   5   4  -8   36.30    7.40
  -5  -4  -8   41.90    8.20
  -6   4  -8    8.70    4.20
  -6   4  -8   10.50    4.80
   6  -4  -8   19.00    5.50
  -6   4  -8   10.90    5.00
  -6   4  -8   16.30    3.20
   6   4   8    8.60    4.50
   6  -4  -8   12.60    4.80
   6   4  -8   12.10    5.40
  -6  -4  -8   10.00    4.10
   6   4  -8   26.30    7.60
  -6  -4  -8   16.50    5.40
  -6   4   8    8.50    2.70
   6   4  -8   12.20    3.70
  -6   4   8   13.70    5.10
  -6  -4  -8   16.80    4.90
   7  -4  -8   23.30    6.00
  -7   4  -8   10.10    4.80
  -7   4  -8   20.90    4.20
  -7   4  -8   25.80    6.30
  -7   4   8   23.80    6.10
  -7  -4  -8   26.10    6.50
  -7  -4  -8   25.70    6.90
   7   4  -8   32.50    6.40
   7   4  -8   34.30    8.10
   7   4  -8   16.70    7.40
  -8   4  -8   22.20    4.30
  -8   4  -8   19.80    6.20
  -8   4  -8   22.90    5.80
   8   4  -8   17.80    6.70
  -8  -4  -8   23.20    6.20
  -8   4   8   10.40    4.50
  -8  -4  -8   30.60    7.20
   8   4  -8   30.20    6.60
   0   4  -9    2.40    0.90
   0  -4  -9    1.30    1.70
   0  -4  -9    2.30    1.70
   0   4   9    1.50    2.40
   0   4  -9   -2.40    1.60
   0   4   9    1.10    1.10
   0   4  -9    2.20    1.70
   0  -4  -9   -0.70    2.00
   0   4  -9   -1.20    1.70
   0  -4   9    0.20    1.80
   0  -4  -9    3.00    1.30
  -1   4  -9   13.60    4.20
   1  -4  -9   14.30    3.60
   1   4   9    9.10    2.40
   1   4   9    7.30    3.40
   1  -4  -9   12.60    4.20
  -1   4  -9    6.70    3.40
  -1   4  -9   12.10    2.10
  -1  -4   9   14.70    4.60
  -1   4  -9    7.00    2.90
   1  -4  -9    7.20    2.50
   1  -4  -9    9.90    4.40
  -1   4   9   13.10    4.10
   1  -4   9   15.60    4.30
   1   4  -9   13.20    2.30
   1   4  -9    9.30    3.90
  -1  -4  -9   15.90    4.30
  -1  -4  -9   10.20    3.90
  -1   4   9    5.00    2.20
  -1  -4  -9   12.50    4.20
  -1  -4  -9   17.60    4.80
   1   4  -9   19.10    4.90
   2   4   9   34.40    6.40
  -2   4  -9   39.50    7.30
   2  -4  -9   51.59    6.70
   2  -4  -9   54.89    7.90
  -2   4  -9   44.60    7.20
  -2   4  -9   46.70    8.00
  -2   4  -9   40.70    3.40
  -2  -4   9   53.29    9.30
   2  -4  -9   52.09    9.40
   2  -4  -9   42.60    7.00
   2   4  -9   42.90    4.90
  -2   4   9   54.29    7.50
  -2  -4  -9   49.99    8.00
  -2  -4  -9   44.90    8.50
  -2  -4  -9   45.80    7.00
   2   4  -9   44.70    8.80
  -2   4   9   38.10    6.50
   2  -4   9   45.90    7.90
  -2  -4  -9   49.20    8.80
   2   4  -9   44.60    7.70
   3  -4  -9  125.69   15.50
  -3   4  -9  110.79   13.30
   3   4   9  101.39   11.80
  -3   4  -9   81.29   11.10
   3  -4  -9  102.09   11.50
  -3   4  -9   99.19    6.00
  -3  -4   9   95.09   12.60
  -3   4  -9   96.29    8.40
   3   4  -9   88.79    6.50
   3   4  -9  101.49   13.60
  -3  -4  -9  109.79   13.50
  -3   4   9  108.29   11.70
  -3  -4  -9  115.79   12.00
   3  -4   9  142.49   15.50
  -3   4   9  102.39   11.40
  -3  -4  -9   85.09   10.70
   3   4  -9   93.49   11.90
  -4   4  -9   51.89    9.20
  -4   4  -9   55.09    4.50
   4   4   9   69.29    9.70
  -4  -4   9   42.70    8.10
   4  -4  -9   67.69    9.50
   4  -4  -9   55.69   10.10
  -4   4  -9   41.00    7.90
  -4   4   9   54.39    8.40
  -4  -4  -9   65.09   10.00
   4  -4   9   43.60    8.00
  -4   4   9   50.89    8.60
   4   4  -9   84.19   13.10
   4   4  -9   47.50    8.70
  -4  -4  -9   70.99   10.80
  -4  -4  -9   54.49    8.30
  -5   4  -9    5.70    3.90
  -5   4  -9    8.20    2.20
  -5   4  -9    9.40    4.60
   5  -4  -9    9.40    4.60
  -5  -4   9    8.90    4.80
   5   4   9   16.00    4.80
   5  -4  -9    7.10    3.60
   5   4  -9    9.60    4.50
   5  -4   9   14.80    4.50
  -5  -4  -9   10.80    4.70
  -5   4   9    9.50    2.90
  -5  -4  -9   10.50    4.00
   5   4  -9   10.50    5.30
   5   4  -9   15.80    3.40
  -5  -4  -9   10.90    4.90
  -5   4   9   12.60    5.00
   6  -4  -9   41.70    7.60
  -6   4  -9   19.00    3.80
  -6   4  -9   19.10    6.50
  -6   4  -9   22.30    6.30
   6  -4  -9   25.80    6.40
  -6  -4  -9   24.20    6.40
  -6   4   9   15.90    4.40
   6   4  -9   21.70    5.90
   6   4  -9   20.60    4.70
  -6  -4  -9   18.60    6.60
  -6   4   9   18.70    5.40
   6   4  -9   26.10    7.50
  -7   4  -9   17.40    3.60
   7  -4  -9   12.00    5.00
  -7   4  -9   18.20    6.30
  -7   4  -9   12.20    4.70
   7   4  -9   10.00    4.90
  -7  -4  -9   14.10    5.20
   7   4  -9   13.40    6.50
  -7   4   9    6.90    4.60
  -7  -4  -9   19.80    6.50
   7   4  -9   21.50    4.40
   8  -4  -9   21.70    7.20
  -8   4  -9   16.10    3.50
  -8   4  -9   19.80    5.80
  -8   4  -9   16.90    5.90
  -8   4   9   13.00    4.70
  -8  -4  -9   14.70    4.90
   8   4  -9   22.80    5.70
   8   4  -9   19.70    7.10
  -8  -4  -9   17.70    5.60
   0  -4 -10  117.49   12.20
   0   4 -10  122.99   14.50
   0   4  10  126.39   13.40
   0   4 -10  140.29   15.80
   0   4 -10  127.59    6.80
   0  -4 -10  121.99   12.60
   0   4 -10  124.99   13.90
   0  -4  10  115.89   13.70
   0  -4 -10  136.09   16.20
   0  -4 -10  106.79   10.40
  -1   4 -10   13.10    2.30
   1  -4 -10   10.00    3.40
   1  -4 -10   12.50    4.00
  -1   4 -10   13.10    4.70
   1   4  10   10.10    3.70
  -1  -4  10    5.10    3.10
  -1   4 -10   10.70    3.30
   1  -4 -10   10.50    4.90
   1  -4 -10    9.70    2.70
  -1   4 -10    8.20    3.90
   1   4 -10    8.50    4.10
   1   4 -10   12.50    2.20
  -1   4  10   14.20    3.50
   1   4 -10   11.40    3.80
  -1   4  10    7.90    3.60
  -1  -4 -10   16.50    4.70
  -1  -4 -10   14.80    4.50
  -1  -4 -10   13.90    5.20
  -1  -4 -10   12.20    4.40
   1  -4  10    7.50    3.40
  -2   4 -10   41.00    4.50
  -2   4 -10   35.10    7.40
   2   4  10   29.20    6.00
   2  -4 -10   27.20    7.60
  -2  -4  10   28.70    6.80
  -2   4 -10   27.70    5.90
  -2   4 -10   30.80    7.20
   2  -4 -10   29.10    6.10
  -2   4  10   29.20    5.80
  -2  -4 -10   35.40    6.90
   2   4 -10   40.20    4.80
  -2   4  10   29.30    5.40
   2   4 -10   33.10    7.10
  -2  -4 -10   37.30    8.00
   2  -4  10   28.10    5.90
  -2  -4 -10   24.10    5.50
   2   4 -10   38.70    8.60
   3   4  10   13.50    4.40
   3  -4 -10    4.30    4.60
  -3   4 -10    1.40    2.30
  -3   4 -10    4.40    1.60
  -3   4 -10    3.70    1.70
   3  -4 -10    9.80    4.30
  -3   4 -10    5.70    3.70
  -3  -4  10    5.70    2.50
  -3   4  10    6.60    2.10
   3   4 -10   11.90    3.00
  -3  -4 -10    4.50    3.40
  -3   4  10    2.20    2.80
   3   4 -10    0.10    3.50
   3  -4  10    4.50    3.10
  -3  -4 -10    5.00    3.20
   3   4 -10    6.30    4.20
  -3  -4 -10    9.10    4.10
   4  -4 -10    5.20    3.80
   4  -4 -10    1.60    3.30
  -4   4 -10    1.30    3.10
  -4  -4  10    3.00    2.60
  -4   4 -10    2.90    2.20
  -4   4 -10    5.50    2.10
   4   4 -10   -0.50    2.50
  -4  -4 -10    2.90    3.30
  -4   4  10    3.20    3.10
   4   4 -10    1.80    1.70
   4   4 -10    6.10    4.40
  -4   4  10    3.80    2.70
  -4  -4 -10   11.30    4.50
   4  -4  10    4.80    2.80
  -5   4 -10   10.20    2.50
   5  -4 -10    9.90    4.30
  -5   4 -10    5.70    2.70
   5  -4 -10    9.40    4.50
  -5  -4 -10   11.00    3.50
  -5   4  10   13.00    4.10
  -5  -4 -10   11.10    4.60
   5   4 -10    6.20    4.40
   5   4 -10    6.30    4.90
  -5   4  10   11.50    4.70
  -5  -4 -10   11.10    4.50
   5   4 -10    6.50    2.80
  -6   4 -10    5.30    2.90
   6  -4 -10   11.00    4.10
   6  -4 -10   10.30    5.30
  -6   4 -10    7.20    2.30
  -6   4 -10   10.20    3.70
  -6  -4 -10    2.30    3.20
  -6   4  10    5.20    3.70
   6   4 -10   10.20    5.00
  -6  -4 -10    9.10    5.10
   6   4 -10   17.40    3.80
   6   4 -10   13.70    6.20
  -7   4 -10   18.70    5.10
  -7   4 -10   22.70    3.90
  -7   4 -10   29.60    8.00
   7  -4 -10   27.40    7.20
   7   4 -10   19.70    6.50
   7   4 -10   26.40    9.00
  -7  -4 -10   18.90    6.30
   7   4 -10   28.20    5.20
  -7  -4 -10   21.20    6.60
   0   4 -11   -0.90    2.30
   0   4 -11   -0.30    2.70
   0   4 -11    4.00    2.00
   0  -4 -11    3.90    3.00
   0   4  11    0.20    2.30
   0   4 -11    2.30    1.20
   0  -4 -11    2.00    2.60
   0  -4 -11   -1.20    1.70
   0  -4  11    3.00    2.10
   1  -4 -11   18.90    5.10
   1  -4 -11   22.10    5.00
  -1   4 -11   28.40    7.00
  -1   4 -11   21.50    6.10
   1   4  11   18.40    5.10
  -1  -4  11   27.50    5.70
  -1   4 -11   28.00    6.00
  -1   4 -11   27.60    3.50
   1  -4 -11   18.70    6.30
   1   4 -11   37.10    8.10
  -1  -4 -11   20.70    5.40
   1   4 -11   23.30    6.70
   1   4 -11   20.90    3.20
  -1  -4 -11   21.40    5.40
  -1   4  11   21.90    5.60
   1  -4  11   23.30    5.70
  -1  -4 -11   22.40    6.30
  -2   4 -11   32.80    6.90
   2  -4 -11   23.40    7.20
  -2  -4  11   29.50    6.40
  -2   4 -11   27.40    3.60
  -2   4 -11   35.10    7.10
  -2   4 -11   27.00    7.00
   2  -4 -11   27.30    5.90
  -2  -4 -11   43.20    9.00
  -2  -4 -11   29.40    6.30
   2  -4  11   26.20    5.90
   2   4 -11   33.90    4.50
   2   4 -11   27.20    6.70
  -2  -4 -11   26.70    6.10
   2   4 -11   25.50    6.80
  -2   4  11   26.40    6.30
  -3   4 -11   58.19    4.50
   3  -4 -11   64.09   12.90
   3  -4 -11   40.60    8.00
  -3   4 -11   53.19    9.90
  -3   4 -11   55.19    8.60
  -3   4 -11   48.60    8.90
   3   4 -11   51.89   10.60
   3   4 -11   50.09    6.00
  -3  -4 -11   53.29    8.30
   3   4 -11   43.90    8.80
  -3  -4 -11   51.09   10.10
  -3   4  11   79.09   11.20
  -3  -4 -11   51.89    9.40
   3  -4  11   49.40    8.80
   4  -4 -11   33.50    7.40
  -4   4 -11   42.60    5.10
   4  -4 -11   32.30    8.90
  -4   4 -11   36.50    8.30
  -4  -4 -11   36.10    7.50
  -4  -4 -11   25.40    6.80
   4   4 -11   28.70    7.10
  -4  -4 -11   27.80    6.80
   4   4 -11   44.90    6.20
   4   4 -11   26.50    8.40
  -5   4 -11   57.49    6.10
   5  -4 -11   66.49   10.40
   5  -4 -11   51.99   10.30
  -5   4 -11   53.99   10.20
  -5  -4 -11   47.80    9.40
   5   4 -11   39.80    8.30
  -5  -4 -11   52.29    9.80
   5   4 -11   55.79    7.20
   5   4 -11   51.99   11.50
  -5  -4 -11   51.89    9.30
   6  -4 -11    4.60    3.60
   6  -4 -11    6.10    5.30
  -6   4 -11    5.90    2.00
  -6   4 -11   -1.60    2.10
   6   4 -11    7.60    3.00
   6   4 -11    1.10    2.90
   6   4 -11    2.30    4.90
  -6  -4 -11    4.10    4.10
  -6  -4 -11    2.80    3.90
   7  -4 -11   26.50    7.10
  -7   4 -11   19.10    5.60
  -7   4 -11   20.20    3.60
  -7   4 -11   17.50    6.70
  -7  -4 -11   11.50    4.90
   7   4 -11   27.60    8.10
   7   4 -11   27.40    4.90
  -7  -4 -11   18.80    7.30
   0   4 -12   30.70    3.90
   0   4 -12   15.00    4.90
   0  -4 -12   21.10    7.20
   0  -4  12   23.30    6.00
   0  -4 -12   25.40    6.00
   0   4 -12   13.80    5.10
   0  -4 -12   30.70    7.00
  -1   4 -12   52.19    9.90
   1  -4 -12   47.40    8.10
  -1   4 -12   49.50    9.30
   1  -4 -12   59.59   11.90
  -1   4 -12   53.09    4.00
  -1   4 -12   37.40    7.70
  -1  -4 -12   51.49   10.20
   1   4 -12   48.80    9.50
  -1  -4 -12   47.30    8.30
  -1  -4 -12   50.29    8.30
   1   4 -12   44.80    8.80
   1  -4  12   51.19   10.00
   1   4 -12   46.40    5.10
   2  -4 -12   -0.60    2.40
   2  -4 -12   -0.80    2.50
  -2   4 -12   -2.40    1.40
  -2   4 -12    2.70    1.00
  -2   4 -12    0.50    2.40
  -2  -4 -12    1.70    3.40
   2   4 -12    2.10    1.50
  -2  -4 -12   -0.60    1.80
  -2  -4 -12    2.20    3.40
   2   4 -12    2.50    3.70
   2   4 -12   -1.10    1.50
   3  -4 -12    8.50    5.80
   3  -4 -12   11.90    4.70
  -3   4 -12   13.60    4.00
  -3   4 -12   12.30    2.40
  -3   4 -12    8.00    4.20
  -3  -4 -12    3.90    3.80
   3   4 -12    9.00    4.80
  -3  -4 -12   16.00    5.30
   3   4 -12   15.50    5.20
   3   4 -12   16.20    3.10
  -3  -4 -12   11.30    5.10
   4  -4 -12    6.90    4.00
  -4   4 -12    9.80    5.10
  -4   4 -12   10.50    2.00
   4  -4 -12    3.20    5.10
  -4  -4 -12    0.00    2.70
  -4  -4 -12    3.80    4.30
   4   4 -12    6.10    2.20
   4   4 -12    7.60    4.50
  -4  -4 -12    5.70    2.70
   4   4 -12    4.60    4.80
   5  -4 -12    0.10    3.20
  -5   4 -12    5.70    3.50
   5  -4 -12    3.50    4.60
  -5   4 -12    3.00    1.30
   5   4 -12    2.30    2.10
  -5  -4 -12    6.20    2.50
   5   4 -12    2.60    3.50
  -5  -4 -12    1.60    2.90
  -5  -4 -12    0.10    3.30
   6  -4 -12   38.10    9.70
  -6   4 -12   25.30    3.90
  -6   4 -12   23.30    6.90
   6  -4 -12   31.50    7.20
   6   4 -12   35.80   10.30
   6   4 -12   37.00    8.30
   6   4 -12   34.10    5.60
  -6  -4 -12   36.60    7.70
  -6  -4 -12   17.00    6.50
   0  -4 -13    0.70    1.80
   0   4 -13   -4.40    2.20
   0  -4 -13    2.50    2.50
   0  -4 -13   -0.60    3.20
   0   4 -13    0.20    1.10
   0   4 -13    2.50    2.30
   1  -4 -13    1.00    3.40
  -1   4 -13    6.60    4.00
  -1   4 -13    8.40    1.80
  -1   4 -13    4.50    2.40
   1  -4 -13    1.50    3.60
  -1  -4 -13    2.00    2.50
   1   4 -13    7.60    4.70
   1   4 -13   12.00    5.70
  -1  -4 -13    5.80    3.90
  -1  -4 -13    5.40    4.10
   1   4 -13    5.80    1.50
  -2   4 -13   21.00    6.60
   2  -4 -13   13.40    6.40
  -2   4 -13   19.80    5.50
   2  -4 -13   18.80    5.60
  -2   4 -13   17.60    2.60
   2   4 -13   18.20    3.00
  -2  -4 -13    6.10    4.00
  -2  -4 -13   23.40    6.60
   2   4 -13   22.20    6.30
   2   4 -13   20.30    6.20
  -2  -4 -13   16.10    5.50
  -3   4 -13    8.20    1.80
   3  -4 -13    6.70    6.10
  -3   4 -13    7.20    4.00
   3  -4 -13   10.70    4.00
   3   4 -13    8.80    1.90
  -3  -4 -13    5.00    3.90
   3   4 -13    8.00    4.80
  -3  -4 -13    5.00    3.50
   3   4 -13   -3.70    3.30
  -3  -4 -13    4.50    3.80
   4  -4 -13    2.30    6.40
   4  -4 -13   14.80    5.70
  -4   4 -13    6.00    4.40
  -4   4 -13    9.00    1.90
   4   4 -13    8.30    2.50
  -4  -4 -13   14.50    5.40
  -4  -4 -13    8.00    3.20
   4   4 -13    6.40    4.90
   4   4 -13   10.20    5.10
  -4  -4 -13   13.50    4.70
  -5   4 -13   41.00    4.40
   5  -4 -13   46.70    9.50
   5  -4 -13   24.20    9.10
  -5  -4 -13   26.00    8.00
  -5  -4 -13   42.30    8.70
   5   4 -13   40.60    5.50
  -5  -4 -13   33.80    8.00
   5   4 -13   51.99   12.40
   5   4 -13   43.40    9.70
   0  -4 -14   14.90    5.30
   0   4 -14   19.30    6.10
   0  -4 -14   21.20    5.80
   0   4 -14   26.80    7.50
   0   4 -14   21.10    3.00
   1  -4 -14   20.60    6.30
   1  -4 -14   23.30    8.00
  -1   4 -14   24.90    6.70
  -1   4 -14   29.20    3.20
  -1   4 -14   23.80    7.40
   1   4 -14   25.30    3.40
  -1  -4 -14   31.10    7.40
   1   4 -14   14.40    5.70
  -1  -4 -14    9.70    4.10
   1   4 -14   22.30    5.60
  -1  -4 -14   19.50    5.50
  -2   4 -14   19.10    5.60
  -2   4 -14   13.40    2.00
   2  -4 -14   17.80    6.80
  -2   4 -14   16.30    5.70
   2  -4 -14   14.10    5.10
  -2  -4 -14   17.70    5.00
   2   4 -14    5.60    3.20
  -2  -4 -14   15.30    5.40
  -2  -4 -14   12.50    4.60
   2   4 -14    9.90    5.10
   2   4 -14   17.80    2.70
  -3   4 -14    4.30    4.20
  -3   4 -14    5.40    1.50
   3  -4 -14   13.80    6.40
   3  -4 -14    5.10    4.20
  -3  -4 -14    7.90    2.80
   3   4 -14    5.70    1.90
  -3  -4 -14    7.60    4.10
   3   4 -14   10.20    5.10
  -3  -4 -14    9.40    4.40
   3   4 -14   -0.90    3.10
   4  -4 -14   -1.90    5.50
  -4   4 -14   14.20    5.70
   4  -4 -14   17.80    5.40
   4   4 -14    8.90    2.50
  -4  -4 -14   13.30    3.40
  -4  -4 -14    3.30    3.70
   4   4 -14   20.30    8.50
   4   4 -14   10.00    5.00
  -4  -4 -14   10.20    4.50
   0  -4 -15    3.90    3.10
   0   4 -15    8.30    2.40
   0  -4 -15    4.60    3.80
   0   4 -15   -0.80    3.30
  -1   4 -15   10.90    4.80
  -1   4 -15   10.20    5.40
   1  -4 -15    7.90    3.90
   1  -4 -15   13.00    6.40
   1   4 -15    8.80    4.50
  -1  -4 -15   17.20    5.90
  -1  -4 -15   12.10    4.70
   1   4 -15   15.30    5.30
   2  -4 -15   11.30    6.80
   2  -4 -15   15.40    5.10
  -2   4 -15   14.30    5.50
  -2   4 -15    6.00    4.30
  -2  -4 -15   15.00    5.20
  -2  -4 -15   12.80    4.70
  -2  -4 -15    9.60    4.40
   2   4 -15   19.10    7.00
   2   4 -15   14.20    2.00
   2   4 -15    7.80    4.90
   0   5   0   -1.60    0.80
   0  -5   0    0.10    0.80
   0   5   0   -0.10    0.30
   0   5   0    0.30    0.80
   0   5   0    0.70    0.90
   0   5   0    0.00    1.40
   0   5   0   -0.30    1.20
   0  -5   0   -1.60    0.70
   0  -5   0    1.50    1.70
  -1  -5   0  117.89    7.00
   1   5   0  111.09    7.40
   1   5   0  127.19    7.20
   1   5   0  124.99    7.70
   1   5   0  127.49    7.10
  -1  -5   0   94.79    7.10
  -1   5   0  117.39    6.10
   1  -5   0  120.29    6.50
  -1  -5   0  132.69    6.20
  -1   5   0  103.69    6.20
  -1  -5   0  127.29    6.10
  -1   5   0  115.79    8.10
   1   5   0  125.89    6.00
   1  -5   0  123.39    8.30
   1   5   0  121.59    6.40
   2   5   0  133.99    7.20
  -2  -5   0  121.09    7.80
  -2   5   0  134.89    7.80
   2   5   0  134.09    5.90
   2   5   0  123.39    8.70
  -2   5   0  135.69    5.20
   2   5   0  138.59    8.10
  -2   5   0  138.89    6.10
  -2   5   0  128.59    7.90
  -2   5   0  126.69    7.30
  -2   5   0  143.89    9.50
   2  -5   0  117.49    8.90
  -2  -5   0  134.09    8.40
  -2   5   0  138.49    5.30
   2   5   0  154.98    8.60
  -2  -5   0  143.29    7.60
   2   5   0  134.19    6.00
  -3   5   0   23.70    2.70
  -3   5   0   17.10    4.10
  -3  -5   0   18.10    3.60
  -3   5   0   16.20    3.00
  -3  -5   0   12.80    3.40
   3   5   0   18.30    2.40
  -3   5   0   22.20    2.60
  -3  -5   0   17.10    3.10
   3   5   0   15.90    3.90
  -3   5   0   13.40    3.20
   3   5   0   15.80    4.10
   3  -5   0   10.20    3.20
  -3   5   0   17.90    2.50
   3   5   0   14.90    2.60
  -4  -5   0    2.80    2.00
   4   5   0    4.70    2.00
   4  -5   0    7.00    2.10
  -4   5   0    4.00    1.10
   4  -5   0    3.00    2.00
  -4  -5   0    3.40    1.60
  -4   5   0    3.60    2.20
   4   5   0    3.40    2.20
   4   5   0    2.00    1.60
  -4   5   0    1.30    1.60
  -4   5   0    1.40    0.70
  -4  -5   0    2.70    2.10
   4   5   0   -0.30    2.20
  -4   5   0    4.40    1.50
  -4  -5   0    2.00    1.70
  -5   5   0  141.99    8.90
  -5  -5   0  155.98   11.00
  -5  -5   0  148.29   10.70
  -5   5   0  145.79    8.40
  -5   5   0  138.39   11.40
   5   5   0  139.79   10.90
   5  -5   0  152.28   12.00
   5   5   0  162.38   11.40
  -5  -5   0  134.69    9.40
   5   5   0  155.18   12.10
  -5   5   0  144.69   11.10
   5   5   0  150.48    9.50
   6   5   0  114.99    9.10
  -6   5   0  118.89   13.30
  -6  -5   0  119.49   10.50
   6   5   0  115.59   10.10
   6  -5   0  113.69   10.60
  -6   5   0  116.29    8.40
  -6   5   0  120.29   11.40
   6   5   0  125.89   11.90
  -7   5   0   20.50    6.40
   7   5   0   19.60    4.90
  -7   5   0   19.30    4.90
   7   5   0   17.70    5.70
  -7  -5   0   19.80    5.40
   7   5   0   29.00    6.30
  -7   5   0   23.80    5.70
  -8   5   0    2.20    3.80
   8   5   0    2.90    3.30
  -8   5   0    3.90    3.10
  -8  -5   0    3.50    2.90
   9   5   0    7.90    3.80
  -9   5   0    4.20    2.80
  10   5   0    8.20    4.00
 -10   5   0    2.80    3.20
   0   5   1   42.90    2.60
   0   5  -1   41.30    3.60
   0  -5  -1   54.79    6.50
   0   5  -1   47.20    2.10
   0   5  -1   54.59    5.90
   0   5  -1   51.99    5.00
   0   5   1   54.79    5.80
   0  -5   1   38.70    3.40
   0  -5   1   42.20    3.70
   0   5  -1   45.20    5.00
   0   5  -1   42.20    3.60
   0  -5  -1   44.70    2.60
   0   5   1   38.40    3.40
   0   5   1   40.10    5.40
   0  -5   1   50.79    5.70
   1  -5  -1  639.04   27.60
   1   5   1  676.13   23.20
   1   5   1  752.92   26.30
   1   5   1  692.03   23.30
  -1  -5   1  706.23   25.90
  -1  -5   1  728.73   26.30
   1   5   1  701.33   27.10
  -1   5  -1  712.33   27.60
  -1   5  -1  662.23   25.70
  -1  -5   1  692.63   25.40
  -1   5  -1  676.43   24.70
  -1  -5   1  720.73   25.50
   1   5   1  699.43   23.30
   1   5   1  708.53   27.50
   1  -5  -1  664.33   24.60
  -1   5  -1  672.33   23.60
  -1   5  -1  682.93   23.80
   1   5   1  647.34   25.50
   1  -5   1  676.43   27.50
  -1   5   1  681.53   27.70
  -1   5   1  691.83   22.80
  -1  -5  -1  703.73   27.50
   1   5  -1  647.34   24.20
   1   5  -1  690.23   25.20
   1   5  -1  651.93   24.20
  -1  -5  -1  689.73   26.00
  -1  -5  -1  708.83   23.40
  -1   5   1  702.33   24.70
   1   5  -1  689.93   26.90
  -1   5   1  684.23   25.40
  -1   5   1  701.43   22.90
  -1  -5  -1  659.33   23.30
   2   5   1  147.79    6.70
  -2  -5   1  154.58    8.20
  -2   5  -1  148.09    7.20
   2   5   1  134.49    8.60
  -2   5  -1  142.99    8.50
  -2   5  -1  142.39    7.50
   2  -5  -1  138.39    9.50
   2   5   1  133.49    9.00
  -2   5  -1  133.59    7.70
  -2  -5   1  140.59    8.10
   2   5   1  124.09    6.70
   2   5   1  138.99    8.90
   2   5   1  141.89    6.80
  -2  -5  -1  113.29    7.60
   2   5  -1  140.09    8.10
  -2   5   1  145.99    8.10
   2   5  -1  132.69    8.50
  -2  -5  -1  141.69    9.40
  -2   5   1  146.99    9.90
   2   5  -1  137.99    5.60
   2   5  -1  130.19    9.00
  -2  -5  -1  159.68    7.40
   2   5  -1  130.29    7.60
   2   5  -1  146.49    8.00
  -2   5   1  155.28    8.50
  -2   5   1  147.79    6.50
  -2   5   1  148.29    8.60
  -2   5   1  141.19    6.20
   2  -5   1  146.09    9.90
  -3   5  -1   86.29    7.00
   3   5   1   92.79    7.50
  -3   5  -1   94.79    4.70
  -3  -5   1  107.59    7.40
  -3   5  -1   95.59    7.40
   3  -5  -1   93.49    8.00
   3   5   1   97.69    7.90
  -3   5  -1   93.79    4.60
  -3   5  -1   76.89    6.10
   3   5   1   86.49    5.90
  -3   5  -1   92.09    5.60
   3  -5  -1   83.69    5.70
   3   5   1   93.99    7.70
  -3  -5   1   94.59    6.70
  -3  -5  -1   95.09    6.20
  -3  -5  -1   93.39    7.80
   3   5  -1   93.49    5.10
   3   5  -1   89.99    6.20
   3   5  -1   97.09    7.50
  -3   5   1   90.99    5.50
   3   5  -1   92.19    7.40
  -3   5   1   94.99    5.20
   3  -5   1   99.89    8.50
  -3   5   1   91.79    5.60
  -3  -5  -1   92.19    6.50
   3   5  -1   84.99    7.50
  -3   5   1   93.59    7.20
  -3  -5  -1   96.59    7.50
  -3   5   1   88.69    7.50
   3   5  -1   83.99    5.30
   4   5   1  132.29    9.80
   4   5   1  140.09    8.40
  -4  -5   1  124.89    8.60
  -4  -5   1  152.98   10.20
  -4   5  -1  128.49    9.70
  -4   5  -1  123.39    7.50
   4   5   1  132.69    9.90
   4   5   1  144.99   10.70
  -4   5  -1  148.19   10.40
  -4  -5   1  138.09    9.80
  -4   5  -1  128.19    7.10
  -4   5  -1  119.59    6.60
   4  -5  -1  139.69   10.60
  -4  -5   1  147.59    8.60
   4  -5  -1  121.79    8.00
   4   5  -1  131.89   10.10
   4  -5   1  123.19   10.50
  -4   5   1  120.29    7.70
  -4  -5  -1  123.89    9.80
   4   5  -1  119.69    7.60
  -4  -5  -1  146.69    9.20
   4   5  -1  130.49    8.30
  -4   5   1  125.09   10.00
   4  -5   1  134.69    8.00
  -4  -5  -1  123.39    9.70
   4   5  -1  139.49   10.40
  -4  -5  -1  153.38    8.90
  -4   5   1  148.79   10.30
  -5  -5   1  288.97   16.90
  -5   5  -1  281.47   17.20
   5   5   1  321.97   15.60
   5   5   1  347.17   19.30
  -5   5  -1  332.37   14.40
  -5   5  -1  283.67   17.60
   5   5   1  306.47   17.30
  -5   5  -1  312.77   14.70
   5  -5  -1  311.47   18.50
  -5  -5  -1  317.67   16.90
  -5  -5  -1  302.87   15.70
  -5   5   1  298.47   17.50
   5  -5   1  297.57   18.60
   5   5  -1  289.07   14.70
  -5  -5  -1  321.37   17.90
  -5   5   1  303.27   18.30
  -5   5   1  311.07   14.90
   5   5  -1  317.67   18.70
   5   5  -1  296.97   15.70
   5   5  -1  286.37   17.10
   6   5   1   29.20    6.10
  -6   5  -1   22.70    5.20
   6  -5  -1   20.30    5.10
   6   5   1   22.40    6.40
   6   5   1   30.40    5.70
  -6   5  -1   28.90    4.60
  -6   5  -1   23.90    6.60
  -6  -5   1   23.10    6.00
  -6   5  -1   19.70    4.00
  -6   5   1   23.40    5.90
   6  -5   1   18.80    5.00
  -6   5   1   22.90    4.70
  -6   5   1   23.10    6.10
   6   5  -1   18.60    4.30
   6   5  -1   30.70    7.60
   6   5  -1   19.80    5.10
  -6  -5  -1   24.60    5.70
   7   5   1   31.10    6.30
  -7   5  -1   27.90    7.10
   7  -5  -1   25.60    4.90
   7   5   1   37.40    8.70
  -7   5  -1   15.50    4.80
  -7  -5   1   33.40    7.50
   7   5   1   29.10    6.00
  -7   5  -1   25.20    5.10
   7   5  -1   34.70    8.30
  -7   5   1   21.30    5.40
  -7   5   1   22.10    5.00
   7   5  -1   24.10    5.50
   7   5  -1   40.30    7.70
  -7   5   1   21.60    6.40
  -7  -5  -1   30.50    6.90
  -8   5  -1   15.80    4.60
   8   5   1   12.90    5.00
  -8  -5   1   14.80    5.20
  -8   5  -1   19.80    6.60
  -8  -5  -1   17.10    5.20
  -8   5   1   16.40    5.00
   8   5  -1   19.60    5.30
  -8   5   1   18.60    5.90
  -9   5  -1    6.40    5.00
  -9   5  -1    7.90    3.70
   9   5   1   11.60    4.80
  -9   5   1    4.40    3.40
   9   5  -1    5.00    3.60
  10   5   1   28.30    7.60
 -10   5  -1   16.60    5.00
  10   5  -1   10.70    4.30
 -10   5   1   14.70    5.00
   0   5  -2   -0.50    0.90
   0   5  -2   -2.00    0.80
   0  -5  -2    0.30    1.50
   0  -5   2   -1.40    1.10
   0   5   2   -1.00    0.70
   0   5   2    0.10    0.30
   0   5   2    0.60    1.50
   0   5  -2    1.10    1.20
   0  -5  -2   -0.10    0.40
   0   5  -2   -1.20    0.70
   0   5   2    0.90    1.90
   0  -5   2    0.40    1.40
   0   5   2    1.20    0.60
  -1   5  -2   72.89    4.90
   1   5   2   63.29    6.10
   1   5   2   72.99    5.70
   1   5   2   67.99    4.40
  -1   5  -2   64.59    3.60
   1   5   2   69.69    5.90
  -1  -5   2   74.59    5.20
  -1  -5   2   72.59    5.10
  -1  -5   2   64.99    5.30
   1   5   2   78.59    5.60
   1   5   2   68.39    4.20
   1  -5  -2   67.89    6.30
  -1   5  -2   70.99    4.70
  -1   5  -2   67.99    5.40
  -1   5   2   68.79    3.90
  -1   5   2   63.59    4.00
  -1   5   2   62.89    5.30
  -1  -5  -2   68.99    6.40
   1   5  -2   65.29    4.80
   1   5  -2   59.39    5.10
  -1   5   2   70.09    4.30
   1   5  -2   70.19    4.20
   1  -5   2   69.29    6.20
   1   5  -2   56.09    6.40
  -1   5   2   60.39    5.90
   1   5  -2   66.09    4.10
   2   5   2   26.80    5.00
   2   5   2   37.80    4.30
   2  -5  -2   33.70    4.20
  -2   5  -2   35.30    4.10
   2  -5  -2   26.30    4.90
   2   5   2   32.40    2.60
  -2  -5   2   35.00    3.40
   2  -5  -2   29.50    3.70
   2   5   2   30.90    5.10
   2   5   2   40.30    6.10
  -2   5  -2   34.40    4.20
  -2  -5   2   43.20    5.40
  -2   5  -2   42.30    5.30
  -2   5  -2   35.70    3.10
  -2   5   2   35.30    5.90
  -2  -5  -2   29.20    4.20
  -2   5   2   27.60    2.30
  -2  -5  -2   34.20    2.80
   2   5  -2   37.30    4.70
  -2   5   2   37.00    5.50
   2   5  -2   23.70    3.90
   2   5  -2   29.00    2.80
   2   5  -2   36.70    4.80
  -2  -5  -2   34.60    4.10
  -2   5   2   30.20    3.90
  -2   5   2   37.80    3.90
   2   5  -2   51.79    6.80
  -2  -5  -2   34.00    5.70
  -3   5  -2   75.29    6.40
   3  -5  -2   79.99    5.30
   3   5   2   71.89    8.60
  -3   5  -2   79.99    5.90
   3   5   2   79.59    7.20
   3  -5  -2   80.19    7.40
  -3  -5   2   86.39    7.20
  -3   5  -2   81.39    3.90
  -3   5  -2   80.39    5.70
   3  -5  -2   81.79    5.80
  -3  -5   2   87.99    5.70
   3   5   2   82.59    7.40
  -3   5  -2   90.09    4.10
   3   5   2   82.79    5.90
  -3   5  -2   76.39    6.90
  -3   5   2   80.09    9.00
  -3  -5  -2   81.89    7.70
  -3  -5  -2   86.29    9.40
  -3   5   2   81.39    5.60
   3   5  -2   88.69    7.30
   3   5  -2   80.79    6.30
  -3   5   2   91.99    7.00
   3   5  -2   77.79    4.80
  -3  -5  -2   86.49    7.50
   3   5  -2   81.19    5.20
  -3  -5  -2   78.59    5.80
  -3   5   2   76.89    7.30
   3   5  -2   77.69    4.50
   3   5  -2   91.39    7.70
   3   5  -2   97.49    7.70
  -3  -5  -2   86.59    5.90
  -4   5  -2  144.69    7.50
   4   5   2  148.59   10.80
  -4  -5   2  147.89    8.90
  -4   5  -2  156.88    7.40
  -4  -5   2  154.28    8.70
   4  -5  -2  162.78   11.40
   4  -5  -2  152.08    7.80
  -4   5  -2  134.29    8.70
  -4   5  -2  136.89   10.40
   4  -5  -2  157.38    9.30
  -4   5  -2  145.39    7.60
   4   5   2  147.39    9.10
  -4  -5   2  172.88   11.30
   4   5   2  159.58   11.90
   4   5  -2  169.48    8.70
  -4  -5  -2  155.68   11.60
  -4  -5  -2  168.88   11.70
   4  -5   2  162.28    9.80
  -4   5   2  156.38   11.60
   4   5  -2  133.19   10.40
  -4   5   2  165.38    9.30
  -4  -5  -2  135.69    9.10
  -4  -5  -2  143.79    9.40
   4   5  -2  170.48   11.60
  -4   5   2  150.68   10.40
   4   5  -2  163.38    8.50
   4   5  -2  166.68   11.40
   5   5   2   11.50    3.90
  -5   5  -2   14.20    3.10
  -5   5  -2    8.70    3.30
   5   5   2    9.10    3.30
  -5   5  -2   12.20    4.20
   5   5   2   10.80    4.10
   5  -5  -2   10.60    3.00
   5  -5  -2    8.90    2.60
  -5   5  -2   10.40    2.60
  -5  -5   2    7.90    3.90
   5   5  -2    8.20    2.70
  -5   5   2    9.00    2.90
  -5  -5  -2    9.50    2.80
   5   5  -2    7.60    3.90
   5   5  -2    6.20    3.70
  -5   5   2    9.20    3.90
  -5  -5  -2    9.80    3.40
  -5   5   2    8.90    3.10
  -5  -5  -2   10.40    4.20
   6   5   2   25.10    5.70
  -6  -5   2   26.00    6.40
  -6   5  -2   18.10    5.40
   6  -5  -2   22.90    5.30
   6   5   2   32.10    7.80
  -6   5  -2   19.50    3.80
  -6   5  -2   21.80    4.00
   6   5   2   24.90    5.60
  -6   5  -2   27.40    6.90
  -6  -5  -2   29.30    5.70
  -6   5   2   21.90    4.50
   6   5  -2   24.40    5.20
   6   5  -2   21.60    5.80
  -6   5   2   18.10    4.70
   6   5  -2   30.90    7.20
  -6   5   2   31.30    7.80
  -7   5  -2   22.80    6.50
  -7   5  -2   35.90    6.60
   7   5   2   18.60    5.90
  -7   5  -2   14.70    4.00
  -7   5  -2   22.90    6.40
  -7  -5   2   29.30    7.40
   7   5   2   27.70    6.40
   7   5   2   24.80    6.00
   7  -5  -2   24.60    5.40
  -7  -5  -2   19.70    5.50
  -7   5   2   29.20    7.80
   7   5  -2   28.80    6.50
  -7   5   2   18.40    4.40
  -7   5   2   19.40    5.40
   7   5  -2   16.90    6.00
   7   5  -2   30.40    6.00
  -8  -5   2   18.30    5.90
  -8   5  -2   14.00    5.30
   8   5   2   14.00    4.70
  -8   5  -2    8.70    3.30
   8   5  -2   21.70    6.40
  -8   5   2   17.00    6.30
  -8  -5  -2    6.80    3.30
  -8   5   2    8.40    3.60
   8   5  -2   15.80    5.50
  -9   5  -2    5.10    3.50
   9   5   2   -2.20    2.80
  -9   5  -2    1.70    2.30
  -9   5   2    3.90    3.20
   9   5  -2    2.10    3.40
  10   5   2    7.10    4.90
 -10   5  -2   12.80    4.20
 -10   5   2   10.30    4.60
  10   5  -2   10.00    4.70
   0  -5   3    6.10    2.40
   0  -5   3    7.80    2.40
   0   5  -3    8.50    2.40
   0   5   3   10.70    3.40
   0   5   3   12.00    3.60
   0   5   3    8.10    2.10
   0  -5   3    7.70    2.20
   0  -5  -3    8.80    1.20
   0   5  -3    5.90    1.70
   0  -5  -3   11.10    2.30
   0   5  -3   12.70    3.10
   0   5   3    7.90    1.00
   0   5  -3   10.40    1.70
   0  -5  -3    5.00    2.50
   0   5  -3    5.80    2.40
   0   5   3    8.10    1.00
   1   5   3   83.89    6.70
  -1   5  -3   80.29    4.80
  -1   5  -3   79.59    5.80
   1  -5  -3   74.29    4.80
   1  -5  -3   74.99    5.20
   1  -5  -3   84.59    6.30
  -1  -5   3   83.09    5.40
  -1  -5   3   74.19    5.40
   1   5   3   82.69    3.30
  -1  -5   3   80.09    6.40
  -1   5  -3   84.49    6.50
   1   5   3   84.89    6.00
   1  -5  -3   80.59    7.20
   1   5   3   80.69    7.40
   1   5   3   71.69    5.10
  -1   5  -3   78.79    4.50
  -1   5   3   88.19    7.50
  -1   5   3   77.59    6.70
   1   5  -3   85.99    6.60
  -1  -5  -3   87.19    5.50
   1   5  -3   83.59    4.90
   1   5  -3   84.59    6.30
  -1   5   3   82.69    5.30
  -1   5   3   71.19    4.60
  -1  -5  -3   71.09    7.00
   1  -5   3   90.19    6.90
   1   5  -3   89.69    6.60
  -2   5  -3  235.28   11.80
  -2  -5   3  257.57   10.00
   2  -5  -3  250.57   12.00
   2   5   3  230.98   11.10
   2   5   3  236.08   13.90
   2  -5  -3  220.08   11.00
  -2   5  -3  241.88   12.90
  -2   5  -3  232.58   10.90
   2  -5  -3  244.18   13.70
  -2  -5   3  240.48   12.80
  -2   5  -3  231.08   10.40
   2   5   3  209.58    9.50
   2   5   3  240.68   13.40
   2   5  -3  222.98   12.50
   2   5  -3  233.48    9.60
  -2   5   3  216.08   12.80
   2   5  -3  222.88   13.00
   2   5  -3  219.68   11.30
  -2  -5  -3  244.38   11.40
  -2  -5  -3  248.88   14.60
  -2  -5  -3  247.88    9.80
  -2   5   3  229.08   13.40
  -2  -5  -3  239.38   11.70
  -2   5   3  224.48   10.80
   2   5  -3  231.48   11.70
  -3   5  -3  221.18    8.10
   3   5   3  226.38   13.80
   3  -5  -3  210.88   11.00
   3   5   3  205.28   13.00
   3  -5  -3  228.48   11.30
  -3   5  -3  238.28   11.90
  -3  -5   3  222.98    9.20
  -3   5  -3  229.08   12.30
  -3   5  -3  222.28    8.10
  -3  -5   3  230.08   13.30
  -3   5  -3  211.88   11.50
   3   5   3  214.98   11.30
   3  -5  -3  228.48   13.70
  -3   5  -3  199.08   12.50
   3   5  -3  220.28   13.00
  -3   5   3  193.48   11.70
  -3  -5  -3  229.18   10.80
  -3   5   3  185.78   10.70
  -3  -5  -3  230.68   13.20
  -3   5   3  217.48   13.30
   3   5  -3  213.38    9.40
   3   5  -3  226.08   13.50
  -3   5   3  220.48   15.10
   3   5  -3  220.78    8.80
   3   5  -3  217.78    9.30
   3   5  -3  232.68   12.80
  -3  -5  -3  216.78   14.00
   3   5  -3  220.18   12.00
  -3  -5  -3  214.18   11.30
   4  -5  -3   29.50    4.30
   4  -5  -3   23.90    4.50
  -4   5  -3   23.10    5.30
   4  -5  -3   25.80    5.20
  -4   5  -3   29.30    2.30
  -4   5  -3   28.80    5.50
  -4   5  -3   38.70    3.90
  -4   5  -3   32.50    4.90
  -4  -5   3   34.80    6.30
   4   5   3   31.70    6.10
   4   5   3   27.60    4.50
   4   5   3   33.00    7.20
   4   5  -3   29.40    2.60
   4   5  -3   25.10    3.90
  -4  -5  -3   30.60    5.20
   4   5  -3   34.50    6.60
   4   5  -3   27.50    5.70
  -4  -5  -3   24.50    5.70
  -4  -5  -3   26.20    4.30
  -4   5   3   28.80    6.40
   4   5  -3   24.40    5.10
  -4   5   3   22.10    4.40
  -4   5   3   31.00    5.00
  -4  -5  -3   27.80    6.30
  -5   5  -3   16.00    2.90
   5   5   3   17.40    5.80
   5  -5  -3   16.10    3.80
  -5  -5   3   14.90    4.90
   5   5   3   18.70    4.90
  -5   5  -3   11.90    4.50
  -5   5  -3   22.30    4.30
   5  -5  -3   12.20    3.20
  -5   5  -3   15.20    4.70
   5   5   3   12.50    3.80
  -5   5  -3   13.20    2.70
  -5   5   3   13.90    3.90
  -5  -5  -3   16.80    4.20
   5   5  -3    8.60    3.90
   5   5  -3    8.50    3.30
  -5   5   3   16.80    4.30
  -5  -5  -3   11.90    4.40
   5   5  -3   15.10    3.60
   5   5  -3   11.30    4.40
  -5   5   3   10.20    4.00
  -5  -5  -3   11.00    3.30
  -6   5  -3   36.30    6.00
  -6  -5   3   36.90    7.80
  -6   5  -3   28.20    6.90
   6  -5  -3   29.10    5.80
  -6   5  -3   26.40    4.40
  -6   5  -3   26.40    4.70
   6   5   3   40.20    7.60
   6   5   3   25.60    5.50
   6   5   3   29.80    6.90
  -6   5  -3   23.10    6.30
   6   5  -3   23.30    6.10
   6   5  -3   24.10    6.30
  -6  -5  -3   33.20    6.90
  -6  -5  -3   30.80    6.30
  -6   5   3   22.70    5.90
   6   5  -3   28.50    5.40
  -6   5   3   44.00    7.20
  -6  -5  -3   24.30    5.10
  -6   5   3   28.20    5.50
  -7   5  -3   36.40    5.70
  -7   5  -3   31.70    7.70
   7   5   3   32.10    6.70
  -7   5  -3   28.80    5.40
  -7  -5   3   48.40    9.00
  -7   5  -3   24.10    6.20
  -7   5   3   20.10    6.40
  -7   5   3   17.60    4.90
   7   5  -3   30.20    6.00
   7   5  -3   36.90    8.00
  -7  -5  -3   25.60    5.80
   7   5  -3   36.20    7.40
  -7   5   3   41.10    7.30
   8   5   3   31.40    7.30
  -8   5  -3   35.70    8.80
  -8   5  -3   39.40    6.50
  -8   5   3   32.00    6.40
   8   5  -3   49.60   10.40
  -8  -5  -3   34.60    7.40
   8   5  -3   34.00    7.10
   8   5  -3   51.49    9.40
  -9   5  -3  132.59   17.80
  -9   5  -3   87.79   10.20
   9   5   3   97.89   12.70
  -9   5  -3  108.49   11.60
  -9   5   3   79.39   10.90
   9   5  -3  106.39   12.40
  10   5   3    8.90    4.40
  10   5  -3    5.70    4.10
 -10   5   3   13.30    4.20
   0   5   4   -0.20    0.20
   0   5   4   -0.20    1.60
   0  -5  -4    0.50    0.60
   0  -5   4   -0.10    1.40
   0  -5  -4   -2.20    0.80
   0   5   4    0.70    1.30
   0  -5  -4    1.30    1.40
   0   5  -4    0.90    0.70
   0  -5   4    0.20    1.10
   0   5  -4   -0.20    0.90
   0   5   4    0.90    0.60
   0   5  -4    0.00    1.00
   0   5  -4   -0.30    1.00
   0  -5  -4    0.80    1.10
   0  -5  -4   -1.40    1.50
   0   5   4    0.30    1.70
   1   5   4  203.98    7.90
   1  -5  -4  187.18    8.30
  -1   5  -4  187.38    8.40
   1   5   4  174.08    9.70
   1  -5  -4  169.38   11.60
   1   5   4  187.38   11.60
   1  -5  -4  193.98   11.20
   1  -5  -4  186.38    9.80
   1   5   4  208.58    7.80
  -1   5  -4  196.68    9.10
   1   5   4  235.08   19.50
  -1   5  -4  209.58   11.10
  -1  -5   4  186.68    9.50
  -1   5  -4  175.08   10.90
  -1   5  -4  207.88   10.60
  -1  -5   4  207.48   11.70
   1  -5  -4  185.38    9.10
   1   5   4  181.48   10.00
  -1  -5   4  210.18    9.60
  -1   5   4  208.28   12.10
   1   5  -4  184.48   11.20
  -1  -5  -4  185.58    9.80
   1   5  -4  208.98   11.90
   1  -5   4  194.48   11.60
   1   5  -4  188.58    9.40
  -1  -5  -4  175.08   12.30
   1   5  -4  200.48   11.30
  -1  -5  -4  189.58    7.60
  -1   5   4  205.28   12.50
  -1   5   4  211.38   10.10
  -2   5  -4   47.30    6.00
  -2   5  -4   26.60    3.80
   2  -5  -4   35.10    5.90
   2   5   4   31.20    4.50
   2  -5  -4   24.50    4.10
  -2   5  -4   29.60    5.00
   2   5   4   32.70    6.20
  -2   5  -4   38.00    3.30
   2   5   4   31.30    2.50
  -2  -5   4   36.30    5.70
  -2  -5   4   35.20    2.60
   2   5   4   30.40    4.50
   2  -5  -4   29.60    4.90
   2   5  -4   28.40    5.10
  -2   5   4   25.60    4.10
  -2   5   4   23.30    3.70
   2   5  -4   45.10    6.50
  -2  -5  -4   27.20    3.20
  -2   5   4   31.20    6.00
   2   5  -4   36.00    4.80
  -2  -5  -4   39.90    5.20
  -2   5   4   29.10    5.40
  -2  -5  -4   33.50    4.50
  -2  -5  -4   23.80    5.40
  -2  -5  -4   29.20    4.50
  -3   5  -4   34.60    6.10
   3   5   4   43.20    5.90
  -3   5  -4   36.70    5.40
  -3  -5   4   27.00    5.30
  -3   5  -4   30.90    4.50
   3  -5  -4   33.80    4.80
   3  -5  -4   38.20    6.10
  -3   5  -4   36.80    2.90
   3   5   4   39.70    7.20
  -3   5  -4   33.00    1.90
  -3   5  -4   33.80    1.80
   3  -5  -4   44.50    5.90
  -3   5  -4   38.80    5.90
   3   5  -4   37.70    3.70
   3   5  -4   25.20    5.20
  -3  -5  -4   22.60    5.80
  -3  -5  -4   33.90    4.30
   3   5  -4   33.40    5.70
  -3  -5  -4   33.50    5.40
   3   5  -4   33.80    2.60
   3   5  -4   32.80    6.00
  -3   5   4   34.50    6.60
   3   5  -4   40.00    6.30
  -3  -5  -4   28.90    5.00
  -3   5   4   47.80    6.10
  -3   5   4   36.40    5.40
  -4   5  -4  141.89    7.00
  -4   5  -4  137.79   10.50
  -4   5  -4  154.48   10.20
   4   5   4  123.69   11.40
   4  -5  -4  164.28   10.20
  -4  -5   4  160.18   11.70
  -4   5  -4  137.99    7.20
   4   5   4  147.09    9.80
   4  -5  -4  154.68    9.50
   4  -5  -4  141.89   10.70
  -4   5  -4  137.79   10.70
  -4  -5  -4  149.09    9.20
  -4   5   4  154.28    9.80
  -4   5   4  147.69   10.50
   4   5  -4  141.09   11.40
   4   5  -4  136.49   10.90
   4   5  -4  145.09   11.00
   4   5  -4  145.89    8.00
  -4   5   4  148.89   11.90
  -4  -5  -4  138.49   12.00
  -4  -5  -4  126.89    9.20
   5   5   4  119.79    9.50
  -5   5  -4  141.69   11.70
  -5   5  -4  125.39   11.00
   5   5   4  128.89   11.90
   5  -5  -4  130.39   10.50
  -5   5  -4  136.19    9.90
   5  -5  -4  118.69    9.40
  -5  -5   4  126.89   11.40
  -5   5  -4  131.79    7.50
   5  -5  -4  129.49    8.70
  -5  -5  -4  135.19    9.90
  -5   5   4  128.19    9.60
  -5   5   4  139.09   12.20
  -5   5   4  132.99   10.90
  -5  -5  -4  119.29   11.70
   5   5  -4  124.89   11.50
   5   5  -4  136.79   11.10
   5   5  -4  130.69    8.30
   5   5  -4  117.79   11.00
  -5  -5  -4  142.59   10.10
  -6   5  -4    4.70    3.50
   6  -5  -4    5.90    2.30
  -6  -5   4    1.00    2.50
   6   5   4    1.90    2.70
  -6   5  -4    3.90    1.80
  -6   5  -4    6.30    2.60
  -6   5  -4    7.70    3.50
   6   5   4   10.70    4.30
  -6   5   4    2.00    2.50
   6   5  -4    9.10    3.90
  -6   5   4    3.90    3.00
  -6  -5  -4    2.50    2.00
   6   5  -4    4.90    2.70
   6   5  -4    6.70    3.60
  -6   5   4   -0.60    2.60
  -6  -5  -4    4.10    3.10
  -6  -5  -4    6.30    2.80
  -7   5  -4   43.60    8.80
  -7   5  -4   52.59    8.20
   7   5   4   27.50    6.50
  -7   5  -4   51.49    6.80
  -7   5  -4   44.30    8.60
  -7  -5   4   51.69   10.00
   7   5  -4   56.59    9.60
  -7   5   4   40.00    7.30
   7   5  -4   54.09    7.90
  -7   5   4   47.10   10.50
   7   5  -4   68.09   11.60
  -7   5   4   46.50    7.60
  -7  -5  -4   41.80    7.60
  -8   5  -4    2.70    2.30
  -8   5  -4    9.30    3.60
   8   5   4    4.00    3.60
  -8   5  -4    7.30    4.10
  -8   5  -4   -1.10    1.70
   8   5  -4    4.20    3.60
   8   5  -4    2.10    3.60
  -8   5   4   -0.40    2.70
   8   5  -4    4.10    3.30
  -9   5  -4   27.40    7.50
  -9   5  -4   23.30    5.70
  -9   5  -4   27.70    5.60
   9   5   4   19.20    5.40
  -9   5   4   19.40    5.30
   9   5  -4   31.30    6.90
  10   5   4   22.90    6.50
 -10   5   4   20.70    6.10
   0   5   5  921.11   32.20
   0   5  -5  910.01   36.10
   0   5   5  866.01   36.80
   0  -5  -5  958.40   33.70
   0  -5  -5  896.51   34.20
   0   5   5  865.31   32.30
   0  -5  -5  907.71   32.30
   0   5  -5  944.41   33.90
   0  -5   5  934.41   36.70
   0   5  -5  942.91   36.20
   0  -5   5  930.81   32.50
   0   5   5  968.10   34.60
   0  -5  -5  936.11   38.10
   0  -5  -5  971.50   37.10
   0   5  -5  914.21   36.60
   1   5   5  460.85   16.90
  -1   5  -5  461.65   21.10
  -1   5  -5  446.26   20.30
   1  -5  -5  438.46   17.30
   1   5   5  427.66   21.20
   1   5   5  460.15   19.30
   1   5   5  474.75   16.80
  -1   5  -5  435.86   18.40
  -1  -5   5  449.76   18.10
   1  -5  -5  450.25   19.00
  -1  -5   5  436.26   20.90
   1  -5  -5  450.25   21.10
   1   5   5  431.46   18.80
   1  -5  -5  430.26   21.50
  -1   5   5  451.55   18.10
   1  -5   5  449.56   21.30
   1   5  -5  411.86   20.50
  -1  -5  -5  449.26   19.00
  -1  -5  -5  415.96   22.10
  -1  -5  -5  450.05   16.60
   1   5  -5  428.06   20.40
   1   5  -5  452.35   18.80
  -1  -5  -5  463.85   19.30
  -1   5   5  453.95   19.10
   1   5  -5  425.26   20.90
  -1   5   5  426.86   21.40
   2  -5  -5    1.50    1.90
   2  -5  -5   -0.50    1.20
   2   5   5    2.60    0.70
   2   5   5   -0.10    1.70
  -2   5  -5    0.20    1.60
   2  -5  -5    0.20    0.80
   2   5   5    0.30    0.50
  -2   5  -5    2.40    0.80
  -2  -5   5    0.80    0.80
  -2   5  -5    2.10    0.90
   2   5   5    1.00    2.10
  -2  -5   5    0.80    2.00
   2   5   5    2.50    1.60
  -2   5  -5    1.20    0.60
  -2   5  -5    2.20    1.20
  -2  -5   5    0.70    0.70
   2  -5  -5    1.90    0.80
   2   5  -5    2.80    1.20
  -2   5   5    1.10    1.80
   2  -5   5    1.30    1.70
  -2  -5  -5    1.20    1.20
  -2  -5  -5    0.60    1.40
   2   5  -5   -1.40    1.30
   2   5  -5    1.20    0.30
  -2   5   5    3.00    1.40
  -2   5   5    1.30    2.00
  -2  -5  -5    2.90    1.90
   2   5  -5    2.10    0.50
   2   5  -5    3.80    1.80
  -2  -5  -5    0.80    1.80
   3   5   5   38.00    7.10
  -3   5  -5   44.70    6.40
  -3   5  -5   51.59    7.70
  -3   5  -5   49.40    2.50
  -3   5  -5   49.10    4.10
   3  -5  -5   53.09    3.60
  -3  -5   5   53.89    8.00
  -3   5  -5   51.19    2.40
   3  -5  -5   55.59    6.70
   3   5   5   42.20    6.00
   3  -5  -5   46.80    7.10
   3  -5  -5   52.99    7.10
   3   5  -5   48.00    7.30
  -3   5   5   47.20    6.10
   3   5  -5   43.80    7.40
  -3  -5  -5   51.69    8.60
  -3  -5  -5   43.50    5.00
  -3  -5  -5   57.59    7.30
   3   5  -5   49.99    3.30
  -3   5   5   54.69    6.90
   3   5  -5   58.59    3.80
  -3   5   5   61.89    9.50
  -4   5  -5   33.90    3.60
   4  -5  -5   29.00    5.30
  -4   5  -5   33.50    6.60
  -4  -5   5   43.60    7.60
  -4   5  -5   44.30    6.60
   4  -5  -5   35.40    6.00
   4   5   5   41.50    6.50
  -4   5  -5   32.00    6.70
   4   5   5   41.90    8.40
   4  -5  -5   36.80    6.00
   4   5  -5   29.60    4.10
  -4   5   5   33.40    5.70
  -4  -5  -5   28.90    4.70
  -4   5   5   41.40    6.40
   4   5  -5   29.20    5.70
  -4   5   5   38.00    8.20
   4   5  -5   38.50    7.30
  -4  -5  -5   48.90    8.90
  -4  -5  -5   32.80    5.80
  -4  -5  -5   25.80    5.00
  -5   5  -5   81.69    9.50
  -5   5  -5   71.09   10.50
  -5   5  -5   79.49    5.50
   5  -5  -5   80.99    7.30
  -5  -5   5   83.69   11.10
   5   5   5   87.89   12.00
   5  -5  -5   98.89   10.60
   5  -5  -5   64.49    8.60
   5   5   5   93.79   10.30
  -5   5  -5   90.19   11.40
  -5  -5  -5   83.39   12.30
   5   5  -5   80.19    6.60
   5   5  -5   87.79   11.30
  -5  -5  -5   82.39    7.40
  -5   5   5   88.49   10.40
   5   5  -5   89.69   12.50
   5   5  -5  120.79   14.30
  -5  -5  -5   67.29    8.70
  -5   5   5   94.89   10.30
  -5   5   5   99.29   13.70
   6   5   5   50.39    8.20
  -6   5  -5   60.19    8.50
  -6   5  -5   36.30    7.60
  -6  -5   5   63.99   10.60
  -6   5  -5   58.19    6.30
  -6   5  -5   63.39   10.20
   6   5  -5   49.99    9.10
  -6  -5  -5   45.40    7.30
  -6   5   5   64.59    9.60
   6   5  -5   61.39    7.60
   6   5  -5   57.19   10.40
   6   5  -5   50.49    8.70
  -6   5   5   78.69   12.90
  -6  -5  -5   54.09    8.60
  -6   5   5   51.29    7.80
   7   5   5  126.29   14.00
  -7   5  -5  128.69   16.80
  -7   5  -5  131.59   10.90
  -7  -5   5  138.79   16.20
  -7   5  -5  106.19    7.90
  -7   5  -5  144.19   16.80
  -7   5   5  100.99   11.50
   7   5  -5  143.79   18.00
  -7   5   5  118.29   14.20
   7   5  -5  116.79   14.40
  -7  -5  -5  123.79   13.90
   7   5  -5  135.49   10.10
   8   5   5   19.20    5.90
  -8   5  -5   21.90    6.40
  -8   5  -5   18.90    4.20
  -8   5  -5   19.00    5.10
   8   5  -5   10.50    4.90
   8   5  -5   28.20    8.50
   8   5  -5   28.90    6.40
  -8   5   5   17.00    5.40
   9   5   5    4.00    3.70
  -9   5  -5    3.60    1.80
  -9   5  -5   -1.40    2.50
  -9   5   5    1.50    3.30
   9   5  -5   -2.00    3.40
   0  -5   6    0.20    1.50
   0  -5  -6   -1.60    1.50
   0   5  -6    0.10    1.60
   0   5   6   -0.90    1.50
   0   5  -6    1.00    1.30
   0  -5   6    0.70    1.00
   0   5  -6    0.20    0.50
   0   5  -6   -0.10    1.20
   0  -5   6   -0.90    1.10
   0   5   6    0.80    0.70
   0  -5  -6    2.10    2.10
   0   5   6    0.60    0.40
   0  -5  -6    0.50    1.40
   0  -5  -6    0.90    1.10
   0   5   6   -0.80    2.30
   1  -5  -6  147.59    8.00
   1  -5  -6  141.49    9.00
   1   5   6  152.28    8.90
  -1   5  -6  151.68   10.30
   1   5   6  133.69    9.10
  -1   5  -6  145.49   10.70
  -1  -5   6  151.28   10.90
  -1   5  -6  141.89    9.60
   1  -5  -6  135.69   10.60
   1  -5  -6  145.79   10.80
   1   5   6  145.09    7.30
  -1  -5   6  142.39    8.30
   1   5   6  139.69   11.00
  -1   5  -6  155.68    9.00
   1  -5   6  151.58   11.00
   1   5  -6  134.89    8.70
   1   5  -6  145.19   10.60
   1   5  -6  157.38   11.20
  -1  -5  -6  137.99   10.40
  -1   5   6  138.19   11.00
   1   5  -6  145.29   10.30
  -1  -5  -6  150.18    9.30
  -1  -5  -6  136.89   11.40
  -1  -5  -6  139.09    8.90
  -1  -5  -6  146.59    7.60
  -1   5   6  142.59    8.40
  -1   5   6  132.79    9.00
  -2  -5   6  107.59    5.20
   2   5   6  106.79    7.20
   2  -5  -6   96.29    8.70
  -2  -5   6  105.39    9.30
  -2   5  -6  104.19    4.80
   2  -5  -6  117.69    6.40
  -2   5  -6  102.19    8.40
   2   5   6   96.19    7.80
  -2   5  -6  116.09    8.00
   2  -5  -6   95.39    7.60
  -2   5  -6  116.99   11.90
  -2  -5   6  115.19    5.40
   2   5   6  123.39   10.40
   2   5   6  103.49    6.50
   2  -5  -6  102.99    8.70
   2   5  -6  110.99    9.50
  -2  -5  -6  106.39    9.00
  -2  -5  -6  107.09    6.50
   2  -5   6  108.39   11.40
   2   5  -6  109.29    4.70
  -2  -5  -6  120.19    8.60
  -2   5   6  113.79    8.30
  -2   5   6  111.79   10.00
  -2  -5  -6  105.69    9.90
  -2  -5  -6  110.39    8.00
   2   5  -6   90.69    9.80
   2   5  -6  104.39    4.60
  -2   5   6   84.19    7.10
   3  -5  -6   17.10    4.00
  -3   5  -6   20.80    5.00
  -3   5  -6   13.60    2.70
   3   5   6   12.50    4.50
  -3   5  -6   19.70    1.40
   3  -5  -6   15.50    3.90
  -3  -5   6   15.80    4.50
  -3   5  -6   14.50    1.10
  -3   5  -6   12.40    3.50
   3  -5  -6   16.20    4.40
   3   5   6   18.50    4.40
  -3  -5  -6   19.20    5.20
   3  -5   6   18.20    5.00
  -3  -5  -6   16.40    3.10
   3   5  -6   17.50    5.00
  -3   5   6   16.50    5.10
  -3  -5  -6   17.10    3.90
  -3  -5  -6   17.00    4.60
  -3   5   6   14.80    4.30
   3   5  -6   18.90    2.80
   3   5  -6    7.90    3.40
  -3   5   6   14.10    3.60
  -4   5  -6   71.69    8.80
  -4   5  -6   41.80    7.50
  -4   5  -6   46.00    3.50
   4  -5  -6   40.40    6.50
   4   5   6   50.29    8.70
   4  -5  -6   53.29    7.80
   4  -5  -6   80.99    9.60
  -4  -5   6   61.29    9.60
   4   5   6   44.10    6.90
   4   5  -6   52.59    5.50
  -4   5   6   51.49    7.30
  -4   5   6   46.70    7.20
  -4  -5  -6   59.49    8.10
  -4  -5  -6   45.10    8.60
  -4   5   6   44.40    8.40
   4   5  -6   49.80    8.90
  -4  -5  -6   54.09    8.60
   4   5  -6   49.70    8.40
  -4  -5  -6   44.20    6.10
  -5   5  -6    9.50    2.30
   5   5   6    9.90    3.60
  -5   5  -6   11.70    3.90
  -5   5  -6   16.30    5.20
   5  -5  -6   12.30    4.20
  -5   5  -6    8.30    4.10
  -5  -5   6    8.90    4.00
   5  -5  -6   16.60    4.10
   5   5  -6   11.20    4.20
  -5  -5  -6   14.20    4.10
  -5   5   6   10.70    3.70
  -5   5   6    9.50    3.80
  -5  -5  -6   12.40    3.80
  -5  -5  -6   14.90    4.50
   5   5  -6    9.80    4.60
  -5   5   6   14.60    5.40
   5   5  -6   13.90    3.20
  -6   5  -6   32.30    6.30
  -6  -5   6   21.40    6.60
  -6   5  -6   37.10    8.20
  -6   5  -6   40.50    8.50
   6   5   6   34.40    7.40
  -6   5  -6   28.40    4.40
  -6  -5  -6   21.40    5.20
  -6   5   6   27.20    5.80
   6   5  -6   25.50    7.30
   6   5  -6   22.70    6.30
  -6   5   6   26.30    5.90
  -6  -5  -6   22.60    5.10
   6   5  -6   23.80    4.60
  -7   5  -6   28.60    6.40
  -7   5  -6   28.10    5.00
  -7   5  -6   15.60    5.30
   7   5   6   17.80    5.50
   7   5  -6   31.00    8.30
  -7   5   6   20.10    5.90
  -7  -5  -6   32.70    7.00
   7   5  -6   24.30    5.30
  -7  -5  -6   23.00    6.10
  -7   5   6   21.90    5.80
  -8   5  -6   12.90    3.00
   8   5   6    7.40    4.00
  -8   5  -6   18.40    4.80
  -8   5  -6    7.70    4.10
   8   5  -6   11.70    4.10
  -8   5   6   10.50    5.00
   8   5  -6   11.30    6.20
  -9   5  -6   15.80    4.10
   9   5   6   12.20    4.70
  -9   5  -6   15.50    5.10
   9   5  -6   13.80    5.10
  -9   5   6   10.80    4.10
   0   5  -7   32.10    6.10
   0   5  -7   32.70    5.80
   0  -5  -7   40.60    7.60
   0  -5  -7   36.60    7.00
   0  -5   7   37.10    3.80
   0  -5  -7   35.50    5.00
   0  -5   7   42.40    6.10
   0   5   7   34.80    4.30
   0  -5  -7   39.00    5.70
   0  -5   7   37.60    6.80
   0   5   7   36.80    5.70
   0   5   7   28.60    6.10
   0   5  -7   21.70    4.80
   1  -5  -7  342.67   19.30
   1  -5  -7  341.97   19.00
  -1   5  -7  324.67   18.40
  -1   5  -7  343.77   17.80
   1   5   7  362.26   19.80
  -1  -5   7  334.97   18.90
   1  -5  -7  334.37   16.60
  -1  -5   7  314.27   15.30
   1  -5  -7  338.67   15.40
   1   5   7  295.07   15.10
   1   5   7  325.97   14.90
  -1   5  -7  309.87   17.70
   1   5   7  339.47   16.90
   1   5  -7  347.97   19.00
  -1  -5  -7  344.57   16.70
   1  -5   7  336.47   18.90
   1   5  -7  343.87   18.40
   1   5  -7  362.66   19.20
  -1   5   7  342.37   19.60
  -1   5   7  345.97   16.10
  -1  -5  -7  343.97   20.20
  -1  -5  -7  332.27   19.00
  -1  -5  -7  333.67   16.70
  -1   5   7  356.46   17.00
   2  -5  -7  185.58   13.10
   2   5   7  164.08   13.00
  -2   5  -7  164.38   12.00
   2   5   7  182.28   10.10
   2   5   7  162.08   11.00
  -2  -5   7  174.78   13.00
   2  -5  -7  175.78   12.50
   2  -5  -7  170.58    9.30
  -2   5  -7  149.69   11.90
   2   5   7  185.28    9.80
   2  -5  -7  167.28   10.80
  -2   5  -7  171.68   11.10
   2   5  -7  185.48   12.60
  -2   5   7  138.79   10.40
   2  -5   7  189.68   13.10
  -2  -5  -7  174.28   11.10
   2   5  -7  184.08    7.30
  -2   5   7  160.98   13.10
   2   5  -7  192.78   13.40
   2   5  -7  178.08    7.40
  -2  -5  -7  173.88   11.60
  -2  -5  -7  182.88   12.70
  -2  -5  -7  184.18   14.10
  -2  -5  -7  171.78    9.50
  -3  -5   7   65.19    9.80
  -3   5  -7   96.69   11.30
   3  -5  -7   79.29    7.50
   3   5   7   55.09    9.30
   3  -5  -7   67.79    8.30
  -3   5  -7   72.69    9.80
   3  -5  -7   79.19   10.40
  -3   5  -7   78.79    3.70
   3   5   7   92.19   10.20
  -3   5  -7   71.59    3.50
  -3   5  -7   71.99    6.10
  -3  -5  -7   69.19    8.40
   3  -5   7   66.99    9.50
  -3  -5  -7   83.59    6.30
  -3  -5  -7   61.99    8.40
  -3  -5  -7   68.19   10.70
   3   5  -7   64.69    9.10
   3   5  -7   70.99    4.70
  -3   5   7   80.19    9.20
  -3   5   7   74.29    8.80
  -3   5   7   92.59   12.40
   3   5  -7   62.59    9.70
  -3  -5  -7   90.29   11.00
   4   5   7   17.40    4.70
  -4   5  -7   12.20    4.20
  -4  -5   7   30.40    6.70
   4  -5  -7   17.10    3.60
  -4   5  -7   21.80    5.30
   4  -5  -7   35.50    6.70
  -4   5  -7   25.50    3.00
   4  -5  -7   27.50    6.10
  -4  -5  -7   27.30    5.90
   4   5  -7   18.00    5.60
  -4   5   7   20.60    4.50
  -4  -5  -7   30.70    6.00
   4   5  -7   20.40    5.80
  -4   5   7   17.10    5.50
   4   5  -7   21.60    3.60
  -4  -5  -7   19.30    5.40
  -4   5   7   28.40    5.90
   5   5   7   55.59    8.80
  -5   5  -7   70.39   10.60
  -5   5  -7   62.49    4.70
  -5   5  -7   89.89   11.50
  -5   5  -7   64.89   10.20
   5  -5  -7   76.79   10.20
   5  -5  -7   68.29    9.60
  -5  -5   7   55.39    9.40
   5   5  -7   69.89   11.20
  -5   5   7   65.39    8.90
  -5   5   7   79.89   10.40
  -5  -5  -7   89.39   11.10
   5   5  -7   77.69   11.20
  -5  -5  -7   67.29    9.30
  -6   5  -7    6.40    4.20
  -6   5  -7   12.20    2.70
  -6   5  -7   14.80    5.70
  -6  -5   7   21.60    6.50
  -6   5  -7    9.50    3.20
   6   5   7   17.70    5.60
  -6  -5  -7   13.60    3.60
   6   5  -7   17.60    5.40
  -6  -5  -7   22.30    5.40
   6   5  -7   14.90    4.00
   6   5  -7   16.80    6.30
  -6   5   7   14.60    4.30
  -6   5   7   16.00    5.50
  -7   5  -7    8.60    2.30
   7   5   7    7.20    3.50
  -7   5  -7    5.20    2.10
  -7   5  -7   13.30    5.30
   7   5  -7    5.60    3.30
   7   5  -7   12.60    5.10
  -7  -5  -7   11.40    5.10
  -7   5   7   11.50    4.70
   7   5  -7   12.00    6.00
   8   5   7   -1.30    2.40
  -8   5  -7    6.10    3.40
  -8   5  -7    6.00    2.00
  -8   5  -7   -0.40    2.10
   8   5  -7    3.20    3.90
   8   5  -7    0.20    2.80
  -8   5   7    3.80    3.20
  -8  -5  -7   15.80    5.80
  -9   5  -7    6.80    2.10
  -9   5  -7    6.20    4.80
   9   5   7   10.20    5.10
  -9   5  -7    0.20    1.90
  -9   5   7    5.70    4.10
   9   5  -7    9.90    4.40
  -9  -5  -7    7.20    4.20
   0  -5   8   -0.10    1.30
   0   5  -8    1.00    2.10
   0   5  -8    0.50    2.00
   0  -5  -8    0.20    1.90
   0   5   8   -1.80    1.60
   0   5  -8   -0.70    1.40
   0  -5  -8    0.20    2.00
   0  -5  -8    3.10    2.20
   0   5   8    0.20    1.00
   0   5   8   -0.80    2.10
   0  -5   8   -0.60    1.40
   0  -5  -8    4.40    2.00
   1  -5  -8   81.79   11.30
   1  -5  -8   91.09    9.80
   1   5   8   79.39    6.20
  -1   5  -8  100.89   11.30
  -1   5  -8  132.89   13.60
  -1   5  -8   72.59    9.20
  -1  -5   8   71.59   10.00
   1  -5  -8   81.79   10.40
   1   5   8   64.29    8.00
   1   5   8   80.29    8.90
   1  -5  -8   75.09    6.40
   1   5   8   89.89   11.80
   1   5  -8   80.99   10.30
  -1   5   8   70.09    6.40
   1  -5   8   85.59   10.90
  -1  -5  -8   83.59   11.40
  -1  -5  -8   75.79    8.80
  -1   5   8   73.99    8.60
   1   5  -8   64.09    9.00
  -1  -5  -8   97.89   10.20
  -1  -5  -8  100.59   12.60
  -1   5   8   69.49   10.00
   2   5   8   13.00    3.00
  -2   5  -8   12.90    3.20
   2   5   8   14.40    5.00
   2  -5  -8   10.10    3.60
  -2   5  -8    7.00    3.60
   2  -5  -8    7.50    2.50
  -2  -5   8   10.90    4.40
  -2   5  -8   12.50    3.70
   2  -5  -8   13.60    5.10
   2   5   8   12.50    3.90
  -2  -5  -8   11.30    3.40
  -2   5   8   11.30    4.30
   2   5  -8    8.10    3.80
   2   5  -8   10.20    1.80
  -2  -5  -8   11.20    3.80
   2  -5   8    6.30    2.60
  -2  -5  -8   13.10    4.20
  -2   5   8    8.60    3.20
   2   5  -8   11.80    4.00
  -2  -5  -8    7.00    3.20
   3  -5  -8   95.19   11.90
  -3   5  -8   91.09   11.70
  -3  -5   8   87.59   11.90
  -3   5  -8   89.09   11.10
   3  -5  -8   90.99   10.60
   3  -5  -8   82.29    8.00
   3   5   8   82.99    9.60
  -3   5   8   86.79    7.80
   3   5  -8   84.09    5.50
  -3   5   8   71.09    9.10
  -3  -5  -8   91.49   14.60
  -3  -5  -8   99.79   12.70
  -3   5   8   95.29   13.00
   3   5  -8   62.49    9.40
  -3  -5  -8   89.69   10.70
   3   5  -8   85.99   12.10
  -3  -5  -8  103.09   10.80
   3  -5   8   89.69   11.10
  -4   5  -8   12.60    4.10
  -4   5  -8    8.30    3.70
  -4  -5   8    4.80    3.30
  -4   5  -8    9.60    1.90
   4  -5  -8    4.40    3.60
   4   5   8    5.10    3.30
   4  -5  -8   14.30    4.60
  -4   5   8   11.20    4.30
  -4   5   8   10.40    3.40
   4  -5   8    7.40    3.10
   4   5  -8    8.20    4.30
   4   5  -8   10.90    4.30
  -4  -5  -8    3.90    3.00
  -4  -5  -8    5.80    3.30
   4   5  -8    9.80    2.60
  -4  -5  -8    6.10    2.70
   5  -5  -8    9.60    4.40
   5  -5  -8   14.90    4.70
  -5   5  -8   13.40    4.40
  -5  -5   8   16.60    5.60
   5   5   8   18.10    4.70
  -5   5  -8   15.00    5.00
  -5   5  -8   17.30    3.00
  -5   5   8    6.30    2.40
  -5  -5  -8   16.30    5.30
  -5   5   8   15.40    5.70
  -5  -5  -8   10.70    4.40
   5   5  -8   16.60    3.60
   5   5  -8   22.60    6.50
   5   5  -8   14.50    6.30
  -5  -5  -8   23.10    5.40
  -6   5  -8    6.10    3.20
   6   5   8    7.00    3.80
  -6   5  -8    6.00    4.00
  -6   5  -8    7.10    2.00
  -6   5   8    5.40    2.50
  -6  -5  -8    0.70    3.10
  -6  -5  -8    5.70    2.20
   6   5  -8    3.60    4.10
   6   5  -8    7.90    2.60
   6   5  -8    6.50    4.80
  -6  -5  -8    8.70    4.50
  -6   5   8    8.20    4.40
  -7   5  -8   18.00    3.40
  -7   5  -8   23.20    5.60
   7   5   8   14.20    4.90
  -7   5  -8   15.70    5.30
  -7  -5  -8   15.80    5.00
   7   5  -8   19.20    6.20
   7   5  -8   16.20    6.80
  -7  -5  -8    6.60    4.10
  -7   5   8    9.50    4.00
   7   5  -8   19.20    4.00
   8   5   8   32.10    7.10
  -8   5  -8   22.70    3.90
  -8   5  -8   31.90    7.60
  -8   5  -8   29.60    6.90
  -8  -5  -8   27.90    8.20
  -8  -5  -8   55.59    9.60
   8   5  -8   36.50    9.70
   8   5  -8   34.70    6.20
  -8   5   8   40.00    8.40
   0   5  -9   46.50    8.20
   0   5  -9   61.29    9.40
   0  -5  -9   43.80    6.60
   0  -5   9   43.00    7.80
   0  -5  -9   50.69    7.50
   0  -5  -9   41.60    7.90
   0   5   9   35.20    6.20
   0  -5  -9   41.50    8.60
   0   5  -9   50.39    8.50
  -1   5  -9    4.90    3.10
  -1   5  -9    7.00    2.50
   1  -5  -9    6.70    4.20
  -1   5  -9    2.10    2.50
   1  -5  -9    9.60    2.60
  -1  -5   9    4.00    2.70
   1  -5  -9    8.00    2.90
   1   5   9    6.40    3.40
   1  -5  -9    7.40    3.40
  -1  -5  -9    8.70    4.00
  -1   5   9    6.80    3.50
   1   5  -9    4.80    2.80
   1  -5   9    6.90    3.50
   1   5  -9    6.70    1.10
   1   5  -9    5.50    3.20
  -1  -5  -9    6.30    3.00
  -1  -5  -9    5.20    2.20
  -1  -5  -9    8.10    3.50
   2  -5  -9   84.09   12.30
   2   5   9   80.89    9.70
  -2   5  -9   79.39   10.20
  -2   5  -9  114.99   13.60
   2  -5  -9   91.39    8.70
   2  -5  -9   76.49   10.00
  -2   5  -9   55.29    9.30
  -2  -5   9  104.79   12.90
   2   5  -9   98.99   12.90
  -2  -5  -9  101.89   13.30
  -2  -5  -9   83.99    9.80
   2   5  -9   97.29   12.00
   2  -5   9   85.59   11.60
   2   5  -9   86.09    4.90
  -2   5   9   80.69   10.70
  -2  -5  -9   95.79   10.60
  -3   5  -9  200.88    7.90
  -3  -5   9  162.78   14.30
  -3   5  -9  207.48   15.20
   3   5   9  215.18   13.90
  -3   5  -9  174.58   13.70
   3  -5  -9  199.98   13.20
   3  -5  -9  181.28   14.90
  -3   5  -9  190.98   12.60
  -3   5   9  174.98   12.90
   3   5  -9  181.18   15.40
   3  -5   9  172.48   14.20
  -3  -5  -9  192.48   12.90
   3   5  -9  201.48    9.50
  -3  -5  -9  206.48   15.20
  -3  -5  -9  164.58   13.20
   3   5  -9  176.08   14.10
  -3   5   9  182.88   12.90
  -4   5  -9   42.30    8.40
   4  -5  -9   43.00    8.70
  -4   5  -9   39.80    3.10
  -4   5  -9   33.20    7.10
   4   5   9   46.80    8.20
  -4  -5   9   52.59    9.60
   4  -5  -9   49.99    7.90
  -4   5   9   38.20    7.10
  -4   5   9   39.70    6.30
   4   5  -9   29.90    6.80
   4  -5   9   33.20    7.10
   4   5  -9   36.20    8.90
  -4  -5  -9   33.90    7.30
  -4  -5  -9   39.30    7.10
  -4  -5  -9   29.50    6.60
   4   5  -9   49.70    5.60
   5  -5  -9   30.10    6.40
   5   5   9    8.50    3.70
  -5   5  -9   16.90    2.70
  -5   5  -9    9.20    4.90
   5  -5  -9   11.20    4.60
  -5   5  -9   12.30    4.10
   5  -5   9   16.00    4.20
  -5  -5  -9   20.10    5.30
   5   5  -9   17.10    6.00
  -5  -5  -9   13.30    5.30
  -5   5   9   12.10    4.60
  -5  -5  -9   17.30    5.40
  -5   5   9   16.20    4.10
   5   5  -9   16.20    3.20
   5   5  -9   14.50    6.10
   6   5   9   30.80    6.60
   6  -5  -9   36.30    7.20
  -6   5  -9   28.70    6.90
  -6   5  -9   38.20    4.60
  -6   5  -9   37.50    8.80
   6   5  -9   37.00    5.50
  -6   5   9   24.10    6.20
  -6  -5  -9   29.90    6.70
  -6  -5  -9   37.80    8.40
  -6  -5  -9   39.20    7.90
   6   5  -9   27.30    8.10
   6   5  -9   32.20    7.80
  -6   5   9   37.60    6.50
  -7   5  -9    6.20    3.40
  -7   5  -9    5.50    3.20
  -7   5  -9    6.00    1.80
  -7  -5  -9    3.90    3.20
  -7   5   9    7.10    4.80
   7   5  -9    0.00    3.30
   7   5  -9    4.80    2.80
   7   5  -9    4.40    4.70
  -7  -5  -9   -2.80    2.60
  -8   5  -9   25.30    3.90
  -8   5  -9   18.10    5.70
  -8   5  -9   28.80    8.20
  -8  -5  -9   18.30    4.90
  -8  -5  -9   19.20    6.40
  -8   5   9   15.10    5.40
   8   5  -9   23.20    8.10
   8   5  -9   23.20    4.70
   0  -5 -10    1.80    1.50
   0  -5 -10    1.80    2.10
   0   5 -10    2.50    3.10
   0   5 -10    1.80    2.70
   0  -5 -10    0.60    1.90
   0   5 -10    0.50    1.40
   0   5  10    2.60    2.70
   0  -5 -10    0.60    1.50
   0  -5  10    0.40    1.80
  -1   5 -10    6.10    3.40
  -1  -5  10    3.70    3.00
  -1   5 -10    0.40    1.50
  -1   5 -10    3.70    3.10
   1  -5 -10    3.50    2.40
   1   5  10    3.10    3.00
   1  -5 -10    3.20    1.40
   1  -5 -10   -3.50    1.80
   1  -5 -10   -1.50    2.10
   1  -5  10    1.70    2.80
  -1  -5 -10    0.30    2.30
   1   5 -10   -1.70    1.10
  -1  -5 -10    0.20    2.50
  -1  -5 -10    0.50    2.30
   1   5 -10    3.10    0.90
  -1   5  10    1.00    2.50
   1   5 -10   -0.20    2.40
  -2   5 -10   55.89    9.70
  -2   5 -10   55.89    9.30
   2  -5 -10   62.59    9.00
  -2   5 -10   64.29    9.50
  -2  -5  10   66.29   10.40
   2   5  10   57.09    9.30
   2  -5 -10   65.49   11.60
  -2  -5 -10   58.79    8.50
   2   5 -10   77.09    4.40
   2   5 -10   61.39    9.90
  -2  -5 -10   70.49   11.80
  -2  -5 -10   91.29   11.10
   2   5 -10   59.79   10.50
   2  -5  10   46.30    8.70
  -2   5  10   57.99    8.40
  -3  -5  10   54.99    9.80
  -3   5 -10   65.79   10.30
   3  -5 -10   91.19   11.20
  -3   5 -10   62.09    3.40
   3   5  10   61.09    8.90
  -3   5 -10   55.89    9.80
   3  -5 -10   50.89    9.90
  -3   5 -10   56.99    8.30
  -3  -5 -10   67.49    9.40
   3   5 -10   56.09   10.40
  -3  -5 -10   68.59   10.10
  -3   5  10   63.09   10.00
   3  -5  10   73.09   10.60
   3   5 -10   72.39    4.90
   3   5 -10   60.49   10.10
  -3  -5 -10   82.49   12.10
   4   5  10   43.10    8.20
   4  -5 -10   37.30    9.20
  -4   5 -10   44.70    8.70
   4  -5 -10   50.39    8.30
  -4   5 -10   48.30    9.20
  -4   5 -10   53.19    3.40
  -4  -5 -10   64.09    9.30
   4   5 -10   53.39    9.60
  -4   5  10   69.99   10.80
   4  -5  10   44.90    7.90
   4   5 -10   55.89    6.00
  -4  -5 -10   43.70    8.70
   4   5 -10   44.80    9.90
  -4  -5 -10   43.00    8.50
   5  -5 -10   18.50    6.00
   5   5  10   28.80    6.90
  -5   5 -10   31.90    3.70
  -5   5 -10   20.00    6.20
   5  -5 -10   31.80    6.90
  -5  -5 -10   26.60    6.00
   5   5 -10   28.20    8.60
   5   5 -10   30.40    4.60
  -5  -5 -10   31.20    7.50
  -5   5  10   22.50    5.80
  -5  -5 -10   31.30    6.80
  -5   5  10   21.00    5.50
   5   5 -10   25.20    7.00
  -6   5 -10    3.50    3.20
  -6   5 -10    8.30    3.40
   6  -5 -10    3.90    3.30
  -6   5 -10    6.00    1.60
   6  -5 -10    6.30    4.60
   6   5 -10    6.50    5.70
   6   5 -10    5.50    4.00
   6   5 -10   12.70    2.90
  -6   5  10   13.10    4.80
  -6  -5 -10    8.90    5.70
  -6  -5 -10    1.60    3.40
  -7   5 -10   12.30    2.30
  -7   5 -10   18.90    5.40
  -7   5 -10   11.20    4.80
   7   5 -10    7.40    2.60
  -7   5  10   11.30    5.50
  -7  -5 -10    2.90    4.00
   7   5 -10    5.00    3.90
   7   5 -10    6.10    5.70
  -7  -5 -10    7.00    4.70
   0   5  11   16.30    4.90
   0  -5 -11    8.80    3.50
   0  -5 -11   11.10    5.50
   0  -5  11    9.00    4.30
   0   5 -11    5.30    2.70
   0   5 -11    2.90    2.90
   0  -5 -11    7.30    4.20
   0   5 -11    8.00    4.00
  -1   5 -11   80.49   11.80
  -1   5 -11   91.09   13.10
   1   5  11  102.29   12.10
   1  -5 -11  101.69   15.00
  -1   5 -11   86.99   12.60
  -1  -5  11   71.79   11.30
   1  -5 -11   94.89   11.50
   1   5 -11   79.49   12.80
  -1  -5 -11   89.59   11.10
   1  -5  11   78.29   11.70
  -1   5  11   81.39   10.40
   1   5 -11   92.09    4.50
  -1  -5 -11   84.49   13.30
  -1  -5 -11  101.29   11.30
   1   5 -11   74.99   11.10
  -2   5 -11    8.30    3.70
   2  -5 -11    8.40    3.70
   2   5  11    8.80    3.90
  -2  -5  11    8.30    3.30
  -2   5 -11   11.60    3.30
  -2   5 -11    5.20    3.60
   2  -5 -11    8.50    5.50
  -2   5  11   11.90    4.90
   2  -5  11    6.50    3.40
   2   5 -11    4.20    2.10
   2   5 -11    9.40    1.70
  -2  -5 -11   13.90    5.50
  -2  -5 -11    6.60    3.70
   2   5 -11    8.40    4.70
  -2  -5 -11    7.20    4.50
   3  -5 -11   49.20   11.00
  -3   5 -11   47.90   13.50
  -3   5 -11   19.30    6.20
   3   5  11   57.99    9.60
   3  -5 -11   59.29    9.50
   3   5 -11   46.30    9.90
  -3  -5 -11   35.30    7.50
   3   5 -11   39.90    8.70
  -3  -5 -11   53.19    9.20
  -3   5  11   43.70    8.00
   3   5 -11   49.40    5.00
  -3  -5 -11   46.70    9.80
  -4   5 -11   13.60    5.30
  -4   5 -11   16.00    1.90
   4  -5 -11    7.40    5.90
   4  -5 -11   13.90    4.90
   4   5 -11   10.60    6.10
  -4  -5 -11    6.20    4.60
   4   5 -11    1.00    3.10
  -4  -5 -11    9.70    3.80
  -4  -5 -11   19.70    5.20
   4   5 -11   12.20    2.80
  -4   5  11   10.40    4.80
   5  -5 -11   43.20    9.70
  -5   5 -11   86.99    4.60
  -5   5 -11   59.09   10.40
   5  -5 -11   86.39   11.40
   5   5 -11   85.09    6.50
   5   5 -11   63.09   11.20
  -5   5  11   69.29   10.80
  -5  -5 -11   94.99   13.60
  -5  -5 -11   70.09   11.60
   5   5 -11   80.29   14.60
  -5  -5 -11   70.29   10.10
  -6   5 -11   24.20    7.00
   6  -5 -11   15.80    5.30
  -6   5 -11   26.60    3.00
  -6   5 -11   18.80    6.30
   6  -5 -11   24.40    7.70
  -6  -5 -11   10.10    4.30
   6   5 -11   13.20    6.50
  -6   5  11   22.60    6.60
  -6  -5 -11   21.70    7.30
   6   5 -11   23.80    4.20
   6   5 -11   18.50    6.40
  -7   5 -11   11.40    1.70
   7  -5 -11    8.00    5.10
  -7   5 -11   18.50    6.00
  -7   5 -11   17.50    5.80
  -7  -5 -11   17.90    6.90
   7   5 -11   11.20    6.30
   7   5 -11    4.50    3.50
   7   5 -11   11.00    2.50
  -7  -5 -11   11.40    5.50
  -7   5  11   19.70    7.60
   0  -5 -12    2.40    3.40
   0   5 -12    0.50    2.40
   0  -5 -12    0.50    2.20
   0   5  12    6.20    3.50
   0   5 -12    4.10    2.70
   0  -5 -12   -1.60    2.00
   1  -5 -12   29.00    8.40
  -1   5 -12   20.10    6.00
  -1   5 -12   19.00    6.00
   1  -5 -12   28.00    6.40
   1   5 -12   25.50    6.70
  -1  -5 -12   28.90    7.20
  -1  -5 -12   21.80    5.80
  -1   5  12   36.50    7.10
  -1  -5 -12   29.10    6.30
   1   5 -12   33.50    2.10
   1   5 -12   25.60    6.90
  -2   5 -12   30.10    7.50
   2  -5 -12   47.50   11.20
  -2   5 -12   34.80    7.20
   2  -5 -12   45.10    8.40
  -2  -5 -12   40.10    9.00
   2   5 -12   41.50    3.10
   2   5 -12   39.10    8.50
  -2  -5 -12   48.10    8.90
  -2   5  12   39.10    8.50
  -2  -5 -12   33.00    7.30
   2   5 -12   35.00    8.30
  -3   5 -12    7.60    4.70
   3  -5 -12   11.90    4.60
   3  -5 -12   13.30    7.20
  -3  -5 -12    8.00    3.80
   3   5 -12    5.70    3.50
   3   5 -12    9.40    1.90
   3   5 -12    8.10    4.60
  -3  -5 -12   17.50    5.30
  -3  -5 -12    6.50    4.00
   4  -5 -12    7.20    4.50
  -4   5 -12    5.40    3.30
   4  -5 -12    2.10    5.80
   4   5 -12    9.00    2.30
   4   5 -12    6.70    4.50
  -4  -5 -12   23.00    6.20
  -4  -5 -12   12.30    5.40
  -4  -5 -12   14.30    5.40
   4   5 -12    9.20    4.80
   5  -5 -12    8.20    6.20
   5  -5 -12   10.60    4.30
  -5   5 -12    8.20    3.40
  -5  -5 -12    4.50    2.10
  -5  -5 -12   13.80    5.90
   5   5 -12   17.10    7.30
  -5  -5 -12   11.20    4.50
   5   5 -12    5.40    4.30
   5   5 -12    8.90    2.30
  -6   5 -12    7.20    3.10
   6  -5 -12    5.70    5.60
   6  -5 -12   24.50    6.40
  -6  -5 -12   16.80    6.80
   6   5 -12   19.20    3.50
   6   5 -12   16.60    7.20
  -6  -5 -12   12.40    4.30
   6   5 -12   13.10    5.80
   0  -5 -13   64.99    9.80
   0  -5 -13   40.60    9.60
   0   5 -13   60.49   10.60
   0   5 -13   62.89   11.30
  -1   5 -13   15.60    5.80
   1  -5 -13   14.90    5.40
   1  -5 -13   16.90    6.90
  -1   5 -13   17.00    4.00
  -1  -5 -13   14.70    4.70
   1   5 -13   12.10    4.40
  -1  -5 -13   20.20    6.80
  -1  -5 -13   21.00    6.00
   1   5 -13   19.10    6.20
   2  -5 -13    2.90    4.80
   2  -5 -13   10.70    4.60
  -2   5 -13    7.30    3.90
  -2   5 -13    4.90    2.30
  -2  -5 -13    5.80    4.40
  -2  -5 -13    0.60    3.30
  -2  -5 -13    8.00    3.70
   2   5 -13    3.40    4.20
   2   5 -13   11.70    5.40
   2   5 -13    7.60    1.80
  -3   5 -13   19.50    6.50
   3  -5 -13    6.20    5.40
   3  -5 -13   12.70    4.40
  -3  -5 -13    7.40    4.70
  -3  -5 -13    8.50    3.80
   3   5 -13    5.20    5.50
   3   5 -13   15.10    2.20
  -3  -5 -13    6.50    3.80
   3   5 -13   13.80    5.40
   4  -5 -13   27.60    7.40
  -4   5 -13   23.30    7.50
   4  -5 -13   21.30    8.70
  -4  -5 -13   15.10    6.40
   4   5 -13   20.60    7.00
  -4  -5 -13   16.50    5.30
  -4  -5 -13   30.10    8.50
   4   5 -13   27.80    3.70
   4   5 -13   23.40    8.90
  -5   5 -13    7.10    3.60
   5  -5 -13    5.70    4.40
   5  -5 -13    4.70    4.10
   5   5 -13    0.40    4.00
   5   5 -13   12.70    2.00
  -5  -5 -13   -1.80    3.20
  -5  -5 -13    8.50    3.00
  -5  -5 -13    1.40    3.20
   5   5 -13    6.70    4.40
   0   5 -14    1.40    3.70
   0  -5 -14    0.70    3.30
   0   5 -14    1.70    1.90
   0  -5 -14    7.20    4.00
   1  -5 -14    9.10    5.50
  -1   5 -14   16.40    4.50
  -1   5 -14   15.60    7.50
   1  -5 -14   15.90    5.90
  -1  -5 -14   14.50    5.80
   1   5 -14   10.80    4.10
  -1  -5 -14    5.50    4.20
   1   5 -14    5.30    3.60
  -2   5 -14    3.10    2.40
   2  -5 -14    8.70    4.10
   2  -5 -14    5.30    5.30
  -2   5 -14    2.00    3.40
  -2  -5 -14    4.80    4.00
   2   5 -14   -5.00    2.00
   2   5 -14   -1.20    2.30
  -2  -5 -14    3.00    2.50
  -2  -5 -14    4.10    3.40
   3  -5 -14    7.70    6.20
   3  -5 -14   16.50    5.30
  -3   5 -14    7.90    4.00
  -3  -5 -14   19.20    5.40
  -3  -5 -14   15.00    5.00
   3   5 -14   12.50    5.60
   3   5 -14   17.20    6.90
  -3  -5 -14    9.30    5.30
   4  -5 -14   25.40    9.60
  -4   5 -14   14.90    6.30
   4  -5 -14   23.30    5.60
  -4  -5 -14   12.10    5.70
   4   5 -14   38.00   10.70
   4   5 -14   12.00    4.80
  -4  -5 -14   17.50    5.70
  -4  -5 -14   23.20    6.50
   0   5 -15   22.20    7.10
   0  -5 -15   32.10    8.70
   0  -5 -15   21.80    5.90
   0   5 -15   31.10    8.00
   1  -5 -15   11.50    6.70
  -1   5 -15   21.90    6.10
   1  -5 -15   16.80    5.30
  -1   5 -15    8.50    5.10
   1   5 -15   10.20    5.60
  -1  -5 -15   23.30    6.30
   1   5 -15   23.30    6.90
  -1  -5 -15    7.30    3.40
   0   6   0  230.58   11.60
   0  -6   0  216.28    9.80
   0  -6   0  245.18   10.20
   0  -6   0  244.08   12.80
   0   6   0  244.18   11.50
   0   6   0  229.38   10.00
   0   6   0  226.28   12.30
   0   6   0  231.48    9.60
   1  -6   0   59.39    7.20
   1  -6   0   53.89    4.10
   1   6   0   64.89    7.20
   1   6   0   44.50    3.40
   1   6   0   49.99    5.00
  -1  -6   0   48.50    3.70
   1   6   0   51.79    5.50
  -1   6   0   50.09    3.70
   1   6   0   51.29    5.40
   1   6   0   48.60    3.90
  -1  -6   0   53.69    3.80
  -1   6   0   56.99    3.50
  -1   6   0   48.30    6.20
  -1  -6   0   54.19    5.90
   2   6   0   40.70    5.30
   2  -6   0   24.10    4.80
   2   6   0   28.10    4.50
  -2  -6   0   27.20    4.40
   2   6   0   31.60    2.10
   2   6   0   33.50    3.80
  -2   6   0   28.80    2.10
   2   6   0   28.50    4.30
   2   6   0   30.40    1.90
  -2  -6   0   31.50    3.90
   2   6   0   30.30    5.10
  -2   6   0   34.10    4.60
  -2   6   0   27.60    5.20
  -2  -6   0   25.90    4.50
  -2   6   0   24.40    3.80
  -2   6   0   35.50    4.60
  -3   6   0  100.19    4.90
  -3   6   0   95.39    4.70
   3   6   0  107.39    5.50
  -3   6   0   97.29    7.40
   3   6   0   91.09    8.20
   3   6   0   96.69    7.80
  -3   6   0  103.09    7.10
  -3   6   0  112.79    8.00
   3  -6   0  101.09    8.70
  -3   6   0   95.29    5.20
  -3  -6   0   91.39    7.70
  -3  -6   0  108.09    7.30
   3   6   0  100.29    5.60
   4   6   0   15.10    3.40
   4   6   0   10.20    3.60
  -4  -6   0   10.90    3.40
  -4   6   0    9.40    3.20
  -4   6   0   11.40    1.90
  -4   6   0   15.80    2.30
  -4   6   0    4.90    2.70
  -4   6   0    9.10    1.90
   4   6   0    8.50    2.10
   4  -6   0    6.90    2.90
  -4  -6   0   14.40    3.80
   4   6   0    9.10    3.50
  -4  -6   0   12.80    2.70
  -5  -6   0   62.19    8.30
  -5   6   0   69.29    6.80
   5   6   0   57.69    6.70
   5  -6   0   67.99   10.00
   5   6   0   68.69    9.90
  -5   6   0   52.69    7.60
  -5  -6   0   67.49    8.70
  -5   6   0   70.19   10.00
   5   6   0   63.89    9.50
   6   6   0   31.90    7.70
  -6  -6   0   32.00    6.60
  -6   6   0   18.30    3.70
  -6   6   0   20.10    5.10
   6  -6   0   28.40    6.20
  -6   6   0   27.90    7.10
   6   6   0   25.80    5.20
   6   6   0   27.20    6.00
  -7   6   0   12.30    4.20
   7   6   0   18.60    6.20
  -7   6   0   26.90    7.10
  -7   6   0   22.10    4.90
   7   6   0   23.90    6.50
  -7  -6   0   16.30    5.20
   7   6   0   23.00    5.10
  -8  -6   0   57.29    9.70
  -8   6   0   71.19    9.20
   8   6   0   62.09   12.70
  -8   6   0   53.09   10.90
   8   6   0   65.39   10.80
  -9   6   0   53.99   10.80
   9   6   0   69.39   10.30
  -9   6   0   62.19    8.60
  10   6   0   29.10    6.90
 -10   6   0   29.30    6.30
   0  -6  -1    0.10    0.70
   0   6  -1    0.00    0.50
   0   6  -1   -1.60    0.50
   0  -6   1   -0.70    1.10
   0   6  -1    0.60    1.10
   0  -6   1    0.90    1.30
   0  -6   1   -0.40    1.20
   0   6   1   -0.20    1.10
   0   6  -1   -0.20    1.30
   0   6   1    0.50    1.20
   0  -6  -1    0.90    2.10
   0   6   1   -0.40    1.30
   0  -6  -1   -0.10    0.80
   0   6  -1   -0.90    0.70
   0   6   1   -0.70    1.20
   0   6  -1    6.10    1.90
   0   6   1   -0.20    0.70
   1  -6  -1  199.88    9.30
   1   6   1  207.48    7.50
  -1  -6   1  219.48   11.20
  -1   6  -1  201.88    8.40
  -1   6  -1  206.28    9.50
  -1   6  -1  206.68    8.50
   1   6   1  204.28   10.80
  -1   6  -1  215.88   12.10
  -1   6  -1  210.78   10.50
  -1  -6   1  226.28   10.30
   1   6   1  211.88    8.30
   1   6   1  210.58   11.50
  -1   6  -1  203.08    9.90
   1   6   1  192.98   10.00
  -1  -6   1  220.88   10.80
   1   6   1  211.08   11.90
  -1  -6  -1  213.08    8.30
  -1  -6  -1  211.68   10.70
   1  -6   1  198.78   11.90
   1   6  -1  201.38   10.40
  -1  -6  -1  203.58    8.30
   1   6  -1  208.08    9.90
  -1  -6  -1  211.98   12.00
   1   6  -1  207.38   10.80
  -1   6   1  198.78   10.00
   1   6  -1  202.48    9.00
   1   6  -1  212.58   10.80
  -1   6   1  203.78    9.30
  -1   6   1  207.88   12.20
   1   6  -1  208.48   11.50
   2   6   1  321.97   15.00
   2   6   1  309.57   12.10
   2   6   1  301.57   12.50
  -2   6  -1  287.47   14.50
   2   6   1  308.67   12.00
  -2  -6   1  312.97   14.70
  -2   6  -1  320.77   13.50
   2  -6  -1  299.87   16.30
   2   6   1  307.27   15.80
  -2   6  -1  322.27   12.90
   2   6   1  299.77   15.50
  -2   6  -1  287.17   13.00
  -2  -6   1  308.77   14.10
  -2  -6   1  319.77   14.60
   2   6  -1  315.97   14.00
  -2  -6  -1  302.67   15.90
  -2   6   1  302.47   11.30
  -2   6   1  309.97   11.40
   2   6  -1  314.07   15.90
   2  -6   1  307.67   16.70
  -2  -6  -1  294.47   14.30
   2   6  -1  311.87   14.00
   2   6  -1  315.87   14.40
  -2   6   1  315.47   14.10
   2   6  -1  283.87   14.80
  -2   6   1  313.77   16.60
  -2  -6  -1  323.87   12.90
  -2   6   1  298.87   14.40
   3   6   1  349.87   14.60
   3   6   1  343.97   17.50
   3   6   1  355.26   17.80
  -3   6  -1  346.17   14.60
   3   6   1  331.37   14.20
  -3   6  -1  345.37   16.10
  -3   6  -1  348.47   17.10
  -3   6  -1  323.07   16.30
   3   6   1  348.97   18.00
  -3  -6   1  370.66   16.90
  -3   6  -1  346.07   11.90
  -3  -6   1  390.56   16.90
  -3   6  -1  362.66   12.10
   3  -6  -1  325.97   18.30
   3   6  -1  349.87   16.10
   3   6  -1  352.56   13.50
  -3   6   1  330.67   18.10
  -3  -6  -1  364.26   15.70
  -3  -6  -1  367.36   15.50
  -3  -6  -1  377.16   18.40
   3   6  -1  341.07   18.00
   3   6  -1  332.17   16.50
   3   6  -1  350.76   17.00
   3   6  -1  350.46   17.60
   3   6  -1  364.26   13.70
   3  -6   1  346.77   19.00
  -3   6   1  364.46   14.10
  -3   6   1  345.07   16.60
  -3   6   1  344.17   13.70
   4   6   1   74.49    9.30
  -4   6  -1   74.89    4.30
  -4   6  -1   79.09    5.40
   4   6   1   68.79    5.60
   4   6   1   83.49    9.90
   4  -6  -1   71.89    5.60
  -4   6  -1   73.19    4.50
  -4  -6   1   70.59    6.30
  -4   6  -1   88.49    9.90
  -4   6  -1   81.59    7.50
   4  -6  -1   62.39    8.60
  -4  -6   1   70.99    7.40
  -4  -6   1   79.59    8.80
  -4   6   1   63.19    7.70
  -4  -6  -1   71.29    9.20
  -4   6   1   69.69    4.20
   4   6  -1   72.29    5.90
   4   6  -1   91.99   10.70
   4  -6   1   63.49    9.30
  -4   6   1   71.29    5.20
   4   6  -1   69.89    5.20
  -4   6   1   92.19   10.50
   4   6  -1   73.69    9.60
  -4  -6  -1   77.39    6.10
  -4  -6  -1   76.09    8.00
  -5  -6   1   19.80    5.10
  -5   6  -1   17.90    3.00
  -5   6  -1   15.90    4.40
   5   6   1   19.60    5.70
   5   6   1   14.60    4.70
  -5   6  -1   26.90    4.00
  -5  -6   1   17.10    3.70
  -5   6  -1   23.60    5.90
   5  -6  -1   15.00    4.10
   5   6   1   19.80    4.10
  -5  -6  -1   17.90    4.40
  -5  -6  -1   20.50    5.10
   5   6  -1   22.00    4.00
   5   6  -1   12.80    4.70
  -5   6   1   16.40    3.50
   5   6  -1   16.10    4.80
  -5   6   1   23.20    6.10
   5  -6   1   19.80    5.10
  -5   6   1   17.90    4.20
  -6   6  -1   46.80    9.40
   6   6   1   37.00    7.30
   6   6   1   56.79    7.80
   6  -6  -1   33.20    6.80
  -6   6  -1   44.30    5.90
  -6  -6   1   53.39    8.60
   6   6   1   54.19    9.60
  -6   6  -1   28.90    6.30
  -6   6   1   46.10    8.80
   6  -6   1   47.00    8.30
  -6  -6  -1   44.10    7.30
   6   6  -1   44.60    8.00
  -6   6   1   52.09    8.00
  -6  -6  -1   63.49    8.80
  -6   6   1   52.99    7.00
   6   6  -1   39.00    8.20
   6   6  -1   50.59    7.00
   7   6   1   54.79   10.80
  -7   6  -1   32.00    6.70
   7   6   1   37.40    6.70
  -7  -6   1   56.39    9.60
  -7   6  -1   36.70    5.80
   7   6   1   62.99   10.20
  -7   6  -1   44.00    8.80
  -7  -6  -1   43.70    8.00
   7   6  -1   60.79    8.50
  -7   6   1   42.40    6.90
  -7   6   1   51.69    9.60
   7   6  -1   55.09    9.40
   7   6  -1   67.79   12.10
  -8  -6   1    4.90    3.50
  -8   6  -1    5.30    2.90
  -8   6  -1   -0.60    2.40
   8   6   1    6.30    4.40
   8   6  -1    5.20    3.60
   8   6  -1    2.10    3.50
   8   6  -1    4.90    4.00
  -8   6   1    3.30    2.90
  -8   6   1    5.70    3.50
  -8  -6  -1    3.70    2.80
  -9   6  -1    4.60    3.40
   9   6   1    5.80    4.40
  -9   6  -1   13.00    4.10
   9   6  -1   12.60    4.80
  -9   6   1    9.70    3.80
  10   6   1   21.90    6.40
 -10   6  -1   17.50    5.70
 -10   6   1   12.30    4.20
  10   6  -1   12.10    5.10
   0  -6  -2  964.50   31.40
   0  -6  -2  993.60   38.00
   0   6   2  935.91   32.30
   0   6  -2  966.20   34.60
   0  -6   2  982.40   35.40
   0   6   2  968.60   35.30
   0   6  -2  954.70   35.70
   0  -6   2  984.40   36.20
   0   6   2  927.41   32.40
   0   6  -2  956.00   35.90
   0   6  -2  975.30   35.40
   0   6  -2  956.10   35.00
   0   6   2  897.51   37.30
   0   6   2  956.30   31.50
   1   6   2  315.37   14.30
  -1   6  -2  320.27   13.70
  -1   6  -2  308.57   14.40
  -1  -6   2  314.07   14.10
  -1  -6   2  308.37   14.20
  -1  -6   2  298.07   13.70
  -1   6  -2  304.57   11.30
   1   6   2  315.27   14.50
   1   6   2  311.17   15.40
   1   6   2  320.17   16.20
   1   6   2  295.27   11.90
   1   6   2  310.17   11.90
  -1   6  -2  309.47   11.30
   1  -6  -2  265.97   15.60
   1  -6  -2  296.57   12.30
   1   6  -2  306.17   14.40
  -1   6   2  321.47   12.40
   1   6  -2  299.17   14.10
  -1   6   2  304.67   11.60
  -1  -6  -2  302.17   16.10
   1   6  -2  306.77   12.00
  -1   6   2  303.87   16.00
  -1   6   2  294.07   14.10
  -1   6   2  303.17   11.70
   1   6  -2  286.47   13.60
  -1   6   2  298.07   11.50
   1   6  -2  294.97   12.00
   1  -6   2  310.97   15.90
   1  -6   2  301.07   14.40
   1   6  -2  292.47   14.90
   2   6   2  123.19    9.20
   2   6   2  117.19    6.10
  -2  -6   2  111.79    7.80
  -2  -6   2  123.79    7.30
   2  -6  -2  111.79    9.20
  -2  -6   2  120.39    7.80
   2   6   2  112.69    8.30
  -2   6  -2  124.39    6.90
   2   6   2  116.49    6.40
   2  -6  -2  112.89    7.00
  -2   6  -2  102.99    7.80
   2   6   2  124.09    5.70
  -2   6  -2  118.09    7.00
  -2   6  -2  101.89    6.20
   2   6   2  115.19    8.90
  -2   6   2  125.59    6.30
   2  -6   2  122.09    9.50
  -2  -6  -2  107.49    7.40
   2   6  -2  114.09    6.90
  -2  -6  -2  121.89    5.90
   2   6  -2  123.29    8.30
  -2   6   2  116.69    8.20
   2   6  -2  117.69    6.90
  -2   6   2  126.79    9.50
  -2  -6  -2  126.99    6.90
  -2  -6  -2  108.59    9.10
   2   6  -2  115.59    7.30
  -2   6   2  114.39    5.80
   2   6  -2  135.29    9.20
  -3   6  -2   64.19    5.10
  -3   6  -2   60.99    5.70
   3   6   2   64.69    5.10
   3   6   2   69.39    8.50
   3  -6  -2   54.49    7.70
   3  -6  -2   56.69    4.70
   3   6   2   54.09    7.40
   3  -6  -2   59.09    4.60
  -3   6  -2   61.49    7.40
  -3  -6   2   67.09    7.60
  -3  -6   2   62.39    5.10
   3   6  -2   62.29    3.60
   3   6  -2   65.69    3.50
   3   6  -2   57.89    7.00
   3  -6   2   67.89    9.20
  -3  -6  -2   58.29    6.20
   3   6  -2   68.49    4.80
   3   6  -2   52.09    4.70
  -3  -6  -2   65.79    5.00
   3   6  -2   66.19    8.30
  -3   6   2   62.69    4.60
  -3   6   2   68.79    4.30
  -3  -6  -2   61.89    8.00
  -3   6   2   74.49    9.20
   3   6  -2   69.09    8.20
  -3  -6  -2   55.59    7.60
  -3   6   2   60.09    6.90
  -4  -6   2  119.99    7.80
   4   6   2  107.49    9.60
   4   6   2  115.79    7.90
  -4   6  -2  121.39    9.30
  -4  -6   2  119.79    9.50
   4  -6  -2  118.49    6.70
  -4   6  -2  123.79    9.60
   4  -6  -2  116.69    7.80
   4   6   2  112.29   10.00
   4  -6  -2  127.69   10.40
  -4   6  -2  117.79    5.70
  -4   6  -2  120.19    5.80
   4   6  -2  117.09    6.70
  -4   6   2  104.69    8.80
  -4  -6  -2  129.89    8.40
  -4   6   2  117.69    7.50
  -4  -6  -2  127.79   10.60
  -4   6   2  110.79    9.70
   4   6  -2  121.19    9.80
   4   6  -2  125.89   10.20
  -4  -6  -2  120.19    8.10
   4   6  -2  123.19    7.50
   4  -6   2  101.99    9.90
   4   6  -2  122.69   12.20
  -5  -6   2   56.29    8.30
   5   6   2   39.70    7.20
  -5   6  -2   64.89    9.40
   5   6   2   52.09    6.70
  -5   6  -2   49.60    4.10
   5   6   2   68.49   10.50
  -5   6  -2   58.09    8.70
   5  -6  -2   43.60    7.50
  -5   6  -2   53.89    4.20
  -5  -6  -2   55.29    8.60
  -5   6   2   36.60    7.50
   5   6  -2   52.69    6.30
   5   6  -2   40.50    7.70
   5   6  -2   62.59    9.20
  -5   6   2   50.49    6.30
  -5   6   2   52.29    7.70
  -5  -6  -2   56.09    7.40
  -6  -6   2   65.29   10.00
   6  -6  -2   49.40    8.10
  -6   6  -2   40.60    7.20
  -6   6  -2   58.39    9.80
   6   6   2   67.69   10.00
   6   6   2   56.49    7.90
  -6   6  -2   54.39    6.00
   6   6   2   66.49   10.50
  -6   6   2   80.39    8.90
   6   6  -2   62.49   10.00
  -6   6   2   51.49    9.30
  -6   6   2   44.00    7.40
   6   6  -2   57.29    7.30
  -6  -6  -2   65.39    8.80
   6  -6   2   58.19   10.80
   6   6  -2   52.19    8.90
  -6  -6  -2   61.49    9.30
  -7   6  -2   27.40    5.00
   7   6   2   41.90    9.10
  -7  -6   2   29.40    7.00
   7   6   2   34.30    7.10
  -7   6  -2   18.00    4.60
  -7   6  -2   27.00    6.90
   7   6   2   29.50    6.60
  -7   6   2   24.30    5.50
  -7  -6  -2   29.60    6.50
   7   6  -2   28.90    7.10
   7   6  -2   23.70    5.60
  -7   6   2   21.40    6.40
   7   6  -2   26.70    6.50
  -7   6   2   33.10    6.20
  -8   6  -2   66.39    8.40
  -8  -6   2   83.29   12.60
  -8   6  -2   47.00    9.90
   8   6   2   69.19    9.70
   8   6  -2   51.69    9.20
  -8  -6  -2   55.09    9.00
  -8   6   2   59.69    8.70
   8   6  -2   68.29   11.50
  -8   6   2   84.59   14.50
   8   6  -2   70.69    9.30
  -9   6  -2   59.59   11.40
   9   6   2   61.79    9.90
  -9   6  -2   60.19    8.00
  -9   6   2   53.59    8.60
   9   6  -2   56.69    9.10
  10   6   2    6.10    3.90
  10   6  -2    5.30    4.00
 -10   6   2    6.00    4.00
   0  -6  -3    2.60    1.80
   0   6  -3   -0.10    0.80
   0   6   3   -1.10    1.70
   0   6  -3    0.60    1.30
   0  -6  -3    2.10    1.20
   0  -6   3   -2.00    1.30
   0  -6   3   -1.10    1.10
   0   6  -3    1.30    1.20
   0   6  -3    0.80    0.50
   0   6   3   -0.40    1.10
   0   6   3    0.00    1.60
   0   6   3    1.20    0.50
   0   6  -3    0.90    1.00
   1   6   3  265.97   12.80
  -1   6  -3  255.77   11.40
  -1  -6   3  269.37   12.30
  -1   6  -3  255.67   13.40
  -1   6  -3  219.18    9.90
  -1  -6   3  265.67   13.30
   1   6   3  254.77   11.30
  -1  -6   3  252.17   12.10
   1   6   3  244.68   12.00
   1  -6  -3  246.08   11.40
   1   6   3  247.68   14.70
  -1   6  -3  237.28   12.30
   1  -6  -3  254.57   14.70
   1   6   3  257.47   13.50
   1  -6  -3  281.87   10.90
   1   6  -3  257.77   10.80
  -1   6   3  260.07   13.60
  -1   6   3  258.47   10.60
  -1   6   3  271.77   15.10
   1  -6   3  251.07   13.50
   1  -6   3  278.97   14.40
  -1   6   3  259.87   11.20
   1   6  -3  250.67   13.10
   1   6  -3  254.37   13.20
  -1  -6  -3  255.47   15.00
  -1   6   3  235.18   10.60
   1   6  -3  247.58   10.80
  -1  -6  -3  253.87   11.60
   1   6  -3  246.28   13.60
  -2  -6   3  266.17   13.70
   2   6   3  214.18    9.60
   2  -6  -3  258.47   12.70
  -2  -6   3  255.47   11.20
  -2   6  -3  276.97   11.90
  -2   6  -3  257.67   11.50
  -2   6  -3  245.08   13.60
   2   6   3  249.28   12.70
   2  -6  -3  272.67   15.20
   2  -6  -3  238.68   11.60
  -2   6  -3  253.97   12.50
  -2   6  -3  248.58   11.30
   2   6   3  246.68   14.00
   2   6   3  250.87   11.70
  -2  -6  -3  280.67   15.70
  -2   6   3  239.48   13.70
   2   6  -3  248.78   13.60
  -2  -6  -3  261.47   10.00
   2   6  -3  242.58   10.90
  -2   6   3  240.08   11.20
  -2   6   3  240.78   11.80
  -2  -6  -3  236.58   11.80
  -2  -6  -3  226.98   12.20
  -2   6   3  234.88   10.80
   2   6  -3  237.78   14.00
   2   6  -3  250.07   12.10
   2   6  -3  246.28   11.90
  -3   6  -3  340.27   16.20
   3  -6  -3  350.56   15.90
  -3   6  -3  363.66   18.20
  -3  -6   3  366.96   14.60
  -3   6  -3  344.47   16.60
  -3   6  -3  357.56   16.60
   3  -6  -3  359.56   19.20
  -3  -6   3  369.56   18.20
   3   6   3  371.96   19.00
   3  -6  -3  356.36   16.10
   3   6   3  343.77   15.80
   3   6   3  363.76   18.90
   3   6   3  325.97   14.70
  -3  -6  -3  365.66   15.10
  -3   6   3  361.26   18.70
   3   6  -3  369.16   13.10
  -3  -6  -3  351.86   19.70
  -3   6   3  376.86   15.90
   3   6  -3  362.46   17.40
  -3   6   3  310.87   16.40
  -3  -6  -3  371.86   16.50
   3   6  -3  379.86   13.10
   3   6  -3  367.46   18.50
   3   6  -3  359.26   17.20
   3   6  -3  359.76   14.10
   3   6  -3  344.77   18.90
  -4   6  -3   34.00    2.30
   4   6   3   35.40    6.70
   4   6   3   27.80    4.90
  -4   6  -3   25.40    5.20
  -4   6  -3   27.70    5.40
  -4   6  -3   33.30    2.10
  -4  -6   3   24.80    5.50
   4   6   3   30.80    6.10
  -4   6  -3   33.70    4.90
   4  -6  -3   32.90    5.20
  -4  -6   3   29.70    3.70
   4  -6  -3   52.39    5.80
   4  -6  -3   27.40    5.60
  -4  -6  -3   37.20    7.10
  -4   6   3   37.60    5.40
  -4   6   3   31.40    5.50
   4   6  -3   36.10    6.50
   4   6  -3   32.20    6.80
  -4  -6  -3   21.70    4.10
   4   6  -3   32.80    6.30
   4   6  -3   41.40    4.30
  -4   6   3   37.90    7.00
  -4  -6  -3   25.80    4.10
   5   6   3   21.50    4.60
   5   6   3   20.20    5.90
   5   6   3   31.30    6.40
   5  -6  -3   23.60    5.00
  -5  -6   3   25.70    6.00
  -5   6  -3   22.10    5.90
  -5   6  -3   26.30    4.30
  -5   6  -3   30.40    3.80
  -5   6  -3   24.30    5.60
  -5   6   3   21.10    4.40
  -5  -6  -3   30.50    7.00
  -5  -6  -3   29.90    5.40
  -5  -6  -3   15.20    4.00
   5   6  -3   26.50    6.00
   5   6  -3   24.50    5.90
  -5   6   3   27.60    6.90
   5   6  -3   21.60    5.20
  -5   6   3   19.80    4.70
   5   6  -3   18.60    3.60
  -6  -6   3    5.50    3.80
   6   6   3   10.10    4.70
  -6   6  -3    3.40    1.50
   6   6   3    2.00    2.70
  -6   6  -3    4.00    2.60
   6   6   3    5.70    3.20
   6  -6  -3    8.50    2.70
  -6   6  -3   -0.50    2.40
  -6   6  -3    7.20    2.30
  -6  -6  -3    3.90    2.50
  -6   6   3    4.30    3.20
   6   6  -3    5.90    2.10
  -6   6   3    5.50    2.80
   6   6  -3   -0.80    2.50
  -6  -6  -3    4.30    2.90
   6   6  -3   14.20    5.10
  -6   6   3    5.30    3.40
   7   6   3   28.90    6.10
  -7   6  -3   45.80    5.90
  -7  -6   3   40.40    8.00
  -7   6  -3   48.50    6.10
   7  -6  -3   37.40    7.30
  -7   6  -3   34.40    7.40
  -7   6  -3   60.99   11.10
   7   6   3   43.00    8.30
   7   6  -3   61.39   11.20
   7   6  -3   49.99    7.20
  -7   6   3   36.60    6.40
   7   6  -3   61.19   10.20
  -7   6   3   43.20    9.00
  -7  -6  -3   37.40    6.70
  -7   6   3   35.10    6.90
  -8   6  -3   41.90    6.00
   8   6   3   36.00    7.20
  -8   6  -3   38.60    5.70
  -8   6  -3   42.90    9.80
   8   6  -3   46.40   10.30
   8   6  -3   40.70    7.10
  -8   6   3   28.60    6.20
   8   6  -3   38.00    8.20
  -9   6  -3   18.90    4.20
  -9   6  -3   12.80    3.80
  -9   6  -3   13.60    4.70
   9   6   3   15.20    5.70
   9   6  -3   13.70    4.60
  -9   6   3    8.70    3.70
  10   6   3    5.90    4.00
   0  -6  -4  658.63   31.20
   0   6  -4  734.03   29.60
   0  -6  -4  736.23   25.00
   0  -6  -4  760.42   27.90
   0   6   4  755.92   27.60
   0  -6   4  753.72   29.40
   0   6  -4  757.92   30.30
   0   6  -4  784.02   30.10
   0  -6   4  771.22   30.30
   0   6   4  697.13   24.80
   0   6   4  682.43   24.80
   0   6   4  737.73   24.80
   0   6  -4  724.83   26.10
   0   6   4  778.42   30.70
   0  -6   4  766.62   27.30
  -1   6  -4   29.00    5.10
   1  -6  -4   19.20    4.40
   1   6   4   28.70    5.70
   1  -6  -4   23.80    3.00
   1  -6  -4   22.60    3.70
   1  -6  -4   21.90    4.80
  -1  -6   4   17.30    3.20
  -1   6  -4   25.30    3.30
   1   6   4   21.10    3.60
  -1  -6   4   22.60    3.70
  -1  -6   4   13.10    3.40
   1  -6  -4   22.30    2.50
  -1   6  -4   23.50    3.00
  -1   6  -4   19.10    3.30
  -1   6  -4   29.20    4.80
   1   6   4   25.80    4.40
  -1  -6  -4   20.60    4.80
   1   6  -4   29.70    3.70
   1   6  -4   19.30    4.00
   1  -6   4   18.50    4.30
   1   6  -4   20.80    4.00
  -1  -6  -4   20.80    3.50
  -1   6   4   31.40    5.90
   1   6  -4   19.70    4.10
  -1   6   4   24.70    2.90
  -1   6   4   16.80    3.30
  -2   6  -4   13.80    3.60
  -2  -6   4   10.80    2.20
   2   6   4    8.70    2.80
  -2   6  -4   10.90    2.20
  -2   6  -4    9.50    1.90
   2  -6  -4    9.60    3.40
  -2  -6   4    6.70    2.80
  -2   6  -4   14.00    3.30
   2   6   4   12.20    1.60
   2   6   4   12.60    3.10
   2  -6  -4   14.90    3.70
   2  -6  -4   13.10    3.00
   2   6   4   12.30    3.80
   2   6  -4    8.20    2.70
   2   6  -4    8.80    2.80
  -2   6   4    7.50    2.40
   2   6  -4   12.20    2.40
  -2  -6  -4    7.00    2.20
  -2  -6  -4   10.30    1.60
  -2  -6  -4   10.30    1.60
  -2  -6  -4   10.00    4.00
  -2   6   4   10.40    3.90
  -2   6   4   11.90    2.50
  -2  -6  -4   11.50    2.90
   2  -6   4    6.20    2.80
   3   6   4   46.30    5.90
  -3   6  -4   66.79    8.80
   3   6   4   82.09   10.70
  -3   6  -4   91.59    9.10
  -3   6  -4   69.59    4.50
   3  -6  -4   65.39    8.70
  -3   6  -4   59.09    5.20
   3  -6  -4   64.29    6.00
  -3  -6   4   95.59   10.30
   3   6   4   56.39    4.30
   3  -6  -4   66.09    7.10
  -3  -6   4   64.79    3.50
  -3   6  -4   72.19    6.60
  -3   6   4   73.19   10.10
  -3  -6  -4   65.39    9.40
   3   6  -4   68.59    3.40
   3   6  -4   64.19    3.20
  -3  -6  -4   68.89    4.90
   3   6  -4   61.59    8.40
  -3  -6  -4   77.29    8.20
  -3   6   4   77.09    7.40
   3   6  -4   74.69    6.90
   3   6  -4   67.79    8.70
  -3   6   4   66.09    6.00
  -4   6  -4   61.49    8.80
   4   6   4   86.49   11.90
   4   6   4   54.89    7.00
   4  -6  -4   52.79    7.80
  -4   6  -4   59.99    3.00
  -4   6  -4   61.89    2.90
   4  -6  -4   52.49    6.80
   4  -6  -4   75.89    8.50
  -4   6  -4   67.99    8.70
  -4  -6   4   69.69    9.40
  -4   6  -4   61.19    7.60
  -4  -6  -4   56.69    6.50
   4   6  -4   74.89    9.80
  -4   6   4   70.29    8.10
   4   6  -4   64.29    9.70
  -4  -6  -4   60.49   10.10
  -4   6   4   47.70    6.90
  -4   6   4   74.19   10.30
   4   6  -4   70.19    9.60
  -4  -6  -4   74.89    8.50
   4   6  -4   62.59    4.30
  -5  -6   4   65.89    9.70
   5   6   4   55.29    7.70
   5  -6  -4   50.29    7.80
  -5   6  -4   75.59    8.80
  -5   6  -4   53.29    3.80
   5   6   4   51.09    9.00
  -5   6  -4   58.89    9.20
  -5   6  -4   54.99    8.50
  -5  -6  -4   60.69    7.30
  -5  -6  -4   54.29    7.90
   5   6  -4   74.39   10.70
  -5  -6  -4   55.49    9.70
   5   6  -4   56.59    8.90
  -5   6   4   38.40    6.00
  -5   6   4   58.79    9.70
   5   6  -4   58.29    9.90
  -5   6   4   50.99    7.40
   5   6  -4   43.70    5.40
  -6   6  -4    8.30    4.20
  -6   6  -4   10.20    2.60
   6   6   4    8.00    4.50
   6  -6  -4    6.60    2.00
  -6   6  -4   15.20    5.30
  -6   6  -4   12.70    2.80
   6   6   4    8.60    4.00
  -6  -6   4   13.30    4.80
   6   6  -4   14.20    3.70
  -6   6   4   15.40    5.20
  -6  -6  -4    8.90    3.30
  -6   6   4   14.10    4.40
  -6   6   4    8.80    3.70
   6   6  -4   16.20    5.30
  -6  -6  -4   15.00    6.60
   6   6  -4    9.20    4.60
   7   6   4   33.70    7.10
  -7   6  -4   25.70    5.50
  -7   6  -4   29.00    7.40
  -7   6  -4   38.10    5.30
  -7   6  -4   35.40    8.30
  -7  -6   4   16.20    5.60
  -7   6   4   19.20    5.40
  -7   6   4   34.90    8.80
   7   6  -4   35.10    8.70
   7   6  -4   26.20    7.30
  -7   6   4   24.70    5.80
   7   6  -4   24.40    5.40
  -8   6  -4    5.80    2.10
   8   6   4    4.90    3.60
  -8   6  -4    6.90    4.90
   8   6  -4   12.30    4.00
   8   6  -4    4.80    4.50
  -8   6   4    2.10    3.00
  -9   6  -4   12.20    5.40
  -9   6  -4   12.80    3.40
   9   6   4    7.60    4.40
  -9   6   4    8.70    3.90
   9   6  -4   13.30    4.40
   0  -6   5    3.10    2.30
   0   6  -5   -0.20    1.00
   0  -6  -5   -0.30    0.50
   0   6   5    0.40    0.40
   0   6  -5    0.60    0.80
   0  -6  -5   -0.20    2.10
   0   6   5   -1.00    2.00
   0  -6  -5    0.40    1.40
   0  -6   5   -0.60    1.30
   0   6  -5   -0.70    0.50
   0   6   5   -0.10    1.50
   0   6  -5    0.20    1.40
   0   6   5    1.80    0.70
   0  -6  -5   -0.60    0.80
   0  -6   5    0.50    0.90
   0  -6  -5   -0.60    1.10
   1  -6  -5  286.47   17.20
  -1  -6   5  323.67   17.10
  -1  -6   5  333.57   14.40
  -1   6  -5  329.97   16.40
  -1   6  -5  315.37   12.90
   1  -6  -5  339.17   15.10
   1   6   5  313.27   17.30
   1   6   5  338.17   15.50
   1  -6  -5  314.27   13.10
   1   6   5  340.07   12.00
  -1   6  -5  341.67   16.00
   1   6   5  307.97   14.80
  -1  -6   5  320.37   14.40
   1  -6  -5  327.77   17.00
   1   6   5  317.57   12.10
  -1   6  -5  329.87   17.00
   1  -6  -5  317.57   15.00
  -1   6  -5  304.37   13.80
   1   6  -5  318.37   16.80
  -1   6   5  303.27   17.30
  -1  -6  -5  319.77   18.50
  -1   6   5  312.97   13.70
  -1  -6  -5  293.67   14.60
   1  -6   5  330.67   17.40
  -1   6   5  326.67   14.90
   1   6  -5  298.07   16.80
   1   6  -5  290.97   14.00
   1   6  -5  313.77   16.50
  -2  -6   5   73.99    4.50
   2   6   5   82.89    8.30
  -2   6  -5   95.29    9.60
  -2   6  -5  108.39   11.10
  -2  -6   5   84.59    9.60
   2  -6  -5   71.49    9.20
  -2   6  -5   79.69    4.70
  -2   6  -5   70.69    5.30
   2  -6  -5   72.99    4.10
   2   6   5   65.59    4.00
   2  -6  -5   83.19    8.40
   2   6   5  103.59   11.90
   2   6   5   76.69    4.40
  -2   6  -5   67.09    5.50
   2   6   5   74.59    7.60
   2  -6  -5   79.19    7.20
  -2  -6  -5   78.79    6.40
   2   6  -5   81.49    9.60
   2   6  -5   75.99    5.90
  -2   6   5  100.79   11.80
  -2  -6  -5   72.59    4.40
  -2   6   5   77.49    6.30
  -2  -6  -5   75.39   10.10
  -2   6   5   76.09    5.80
   2   6  -5   72.79    8.60
   2  -6   5   69.19    8.90
  -3  -6   5   37.30    6.60
   3   6   5   38.00    7.50
   3  -6  -5   40.50    5.80
  -3   6  -5   45.20    6.70
   3   6   5   30.20    5.40
   3  -6  -5   33.90    6.20
  -3   6  -5   35.00    4.30
   3  -6  -5   38.10    6.00
  -3   6  -5   42.50    7.10
   3   6  -5   32.20    1.90
  -3   6   5   33.90    5.10
  -3  -6  -5   38.70    5.80
   3   6  -5   36.50    2.20
   3   6  -5   41.00    7.30
  -3  -6  -5   39.90    5.90
   3   6  -5   23.60    5.20
  -3  -6  -5   38.30    4.30
  -3   6   5   29.00    4.90
  -3  -6  -5   38.70    7.60
  -3   6   5   37.10    7.10
   4   6   5   42.20    8.30
   4   6   5   42.70    6.70
  -4  -6   5   45.90    8.40
  -4   6  -5   45.90    7.00
   4  -6  -5   54.69    7.40
   4  -6  -5   53.89    7.40
   4  -6  -5   34.60    5.90
  -4   6  -5   46.40    7.50
  -4   6  -5   37.00    7.20
  -4   6   5   41.40    6.30
  -4   6   5   42.40    6.50
  -4  -6  -5   35.40    7.90
  -4  -6  -5   40.10    6.60
   4   6  -5   45.60    8.50
   4   6  -5   43.70    4.60
  -4  -6  -5   35.40    5.80
   4   6  -5   36.60    6.50
  -4  -6  -5   46.00    5.60
  -4   6   5   30.80    7.00
  -5   6  -5   28.20    6.40
  -5   6  -5   38.70    7.40
   5   6   5   30.60    6.10
   5   6   5   23.30    6.50
  -5   6  -5   36.00    3.60
   5  -6  -5   33.50    6.30
  -5  -6   5   35.40    7.70
  -5   6  -5   32.80    5.90
  -5   6   5   31.60    7.20
  -5  -6  -5   39.50    7.10
  -5   6   5   28.80    5.80
   5   6  -5   23.40    6.20
   5   6  -5   29.80    6.70
   5   6  -5   40.20    5.10
  -5  -6  -5   30.20    7.00
  -5   6   5   34.90    5.80
   5   6  -5   29.00    7.20
   6   6   5   23.70    5.90
  -6   6  -5   11.70    3.50
  -6   6  -5   24.40    6.10
  -6   6  -5   24.40    3.60
  -6   6  -5   22.60    6.20
  -6  -6   5   22.10    5.90
   6   6  -5   21.40    6.20
  -6   6   5   27.00    5.80
   6   6  -5   18.80    5.90
  -6   6   5   26.00    7.10
   6   6  -5   16.70    5.70
  -6   6   5   18.60    5.00
  -7  -6   5   73.19   11.90
   7   6   5   51.39    8.30
  -7   6  -5   62.99   10.90
  -7   6  -5   54.19    8.40
  -7   6  -5   81.49    5.90
   7   6  -5   89.39   14.00
   7   6  -5   89.19    9.60
  -7   6   5   71.69   10.00
   7   6  -5   77.79   12.30
  -7   6   5   78.49   11.00
  -8   6  -5    7.60    2.60
  -8   6  -5    8.50    3.60
   8   6   5    5.70    3.90
   8   6  -5    4.40    4.40
   8   6  -5    8.70    3.30
  -8   6   5    7.20    3.70
   8   6  -5   10.30    5.00
  -9   6  -5    8.30    4.40
  -9   6  -5   12.50    3.00
   9   6   5    5.40    4.20
  -9   6   5    9.30    4.90
   9   6  -5    6.00    4.00
   0  -6   6   15.00    4.20
   0  -6  -6   23.20    5.40
   0   6  -6   25.10    3.80
   0  -6  -6   21.30    2.90
   0  -6   6   21.50    3.00
   0   6  -6   18.70    4.30
   0   6   6   18.20    5.20
   0   6  -6   19.60    5.00
   0   6   6   20.20    2.80
   0  -6  -6   26.50    4.70
   0   6   6   23.00    2.90
   0   6   6   19.60    3.90
   0   6  -6   13.80    3.80
   0  -6  -6   26.20    4.00
   0  -6  -6   18.80    4.90
   1   6   6    4.20    3.20
   1  -6  -6    4.30    1.40
   1   6   6    3.90    2.00
   1  -6  -6    6.20    2.40
  -1   6  -6    4.50    1.70
  -1   6  -6    1.80    1.50
  -1  -6   6    2.50    2.40
  -1   6  -6    2.60    2.60
   1  -6  -6    1.80    2.50
   1   6   6    2.50    2.10
  -1   6  -6    3.30    1.30
   1   6   6    2.20    0.90
   1  -6  -6    3.40    2.00
  -1  -6   6    1.50    1.30
  -1  -6   6    3.10    1.60
  -1  -6   6    1.80    1.20
  -1  -6  -6    4.00    2.20
  -1  -6  -6    1.90    1.60
  -1  -6  -6    1.80    1.70
  -1   6   6    1.10    2.90
   1   6  -6    1.10    1.40
   1   6  -6    2.30    0.80
  -1   6   6    1.40    1.00
   1   6  -6    0.20    1.00
  -1   6   6    2.40    1.80
   1  -6   6    4.60    2.90
  -1  -6  -6    1.40    1.90
   2  -6  -6  121.99    9.00
   2   6   6  159.38    9.50
  -2   6  -6  144.09   10.40
  -2   6  -6  126.89   10.50
   2   6   6  142.69    7.40
   2   6   6  150.18   11.90
  -2  -6   6  146.39    7.10
   2  -6  -6  126.29   10.20
   2  -6  -6  142.99   11.10
   2   6   6  122.69    9.10
  -2  -6   6  149.29   11.40
  -2  -6  -6  142.59   12.20
   2   6  -6  139.09   10.70
  -2  -6  -6  146.19   11.20
  -2   6   6  148.59    9.60
  -2  -6  -6  151.98    9.70
  -2  -6  -6  134.39    7.20
  -2   6   6  156.38    9.30
   2   6  -6  129.49   10.80
   2  -6   6  144.29   11.30
  -2   6   6  139.79   11.70
  -2  -6  -6  134.49    9.80
  -3   6  -6    7.30    1.50
  -3   6  -6   10.60    3.90
   3  -6  -6   10.10    3.00
   3  -6  -6    8.20    2.80
   3   6   6    8.60    3.50
   3  -6  -6   10.50    3.90
  -3  -6   6    4.60    3.40
  -3   6  -6   10.00    3.00
   3   6   6    9.40    4.10
   3   6  -6    7.70    2.90
   3   6  -6   10.60    1.30
  -3  -6  -6    9.00    2.30
   3   6  -6   10.00    1.10
  -3  -6  -6   14.90    3.70
  -3  -6  -6    5.40    2.90
   3   6  -6   11.80    4.20
  -3  -6  -6   12.40    4.60
   3  -6   6    7.10    2.80
  -3   6   6    9.10    3.90
  -3   6   6    8.60    2.50
  -3   6   6   11.70    3.60
   4  -6  -6   40.80    6.40
  -4   6  -6   28.40    6.20
  -4  -6   6   21.10    5.40
   4  -6  -6   36.30    6.60
   4   6   6   38.20    7.00
   4  -6  -6   25.50    5.00
   4   6   6   35.00    7.50
  -4   6  -6   35.20    7.30
  -4   6  -6   28.20    5.80
  -4   6   6   38.70    8.10
  -4   6   6   25.50    5.20
   4   6  -6   36.70    4.00
  -4  -6  -6   40.30    6.70
  -4   6   6   25.80    5.20
   4   6  -6   27.30    6.80
   4   6  -6   27.90    6.50
  -4  -6  -6   26.40    6.80
   5  -6  -6  110.99    9.70
  -5   6  -6  131.29   10.60
  -5  -6   6  146.69   15.80
  -5   6  -6  133.39    6.30
   5   6   6  137.29   10.80
  -5   6  -6  111.69   10.90
   5  -6  -6  146.59   11.30
  -5   6  -6  114.99   13.10
   5   6   6  139.49   13.10
  -5  -6  -6  143.19   11.00
  -5   6   6  143.99   13.10
   5   6  -6  116.49   14.10
  -5  -6  -6  128.89   12.90
   5   6  -6  122.99   13.90
  -5   6   6  106.59   11.30
   5   6  -6  137.39    8.10
  -5   6   6  137.69   11.20
  -6   6  -6   23.00    6.20
   6   6   6   17.60    5.10
  -6  -6   6   29.90    7.30
  -6   6  -6   21.10    4.90
  -6   6  -6   22.40    3.30
  -6   6  -6   17.40    5.40
  -6   6   6   31.90    9.30
   6   6  -6   27.20    7.70
  -6   6   6   12.20    4.60
   6   6  -6   24.00    4.20
  -6   6   6   34.00    6.00
   6   6  -6   18.10    5.90
  -7   6  -6   11.40    3.80
   7   6   6   24.70    6.20
  -7   6  -6   17.90    3.10
  -7   6  -6   22.90    6.30
   7   6  -6   16.60    6.20
  -7   6   6   17.20    5.10
  -7   6   6   24.50    5.40
   7   6  -6   16.30    3.80
  -8   6  -6    9.20    3.80
   8   6   6   10.00    4.50
  -8   6  -6   11.10    2.50
  -8   6  -6   12.90    5.20
   8   6  -6   17.30    7.00
  -8   6   6    8.90    4.10
   8   6  -6    3.10    2.90
   9   6   6    4.50    2.80
  -9   6  -6    2.00    3.00
  -9   6  -6   -0.10    1.70
   9   6  -6    2.10    3.40
  -9   6   6    4.20    3.10
   0   6  -7    2.50    1.70
   0  -6  -7   -0.10    1.10
   0  -6   7    0.80    1.40
   0   6  -7    1.10    1.60
   0   6   7    0.00    2.30
   0   6  -7   -0.60    1.80
   0   6   7    2.30    0.90
   0  -6  -7    1.10    1.50
   0  -6  -7   -0.40    1.60
   0   6   7   -2.40    1.30
   0  -6  -7    4.00    2.50
   0  -6   7   -2.00    1.40
   1  -6  -7   24.30    5.10
  -1  -6   7   24.10    5.60
  -1   6  -7   31.70    6.10
  -1   6  -7   27.40    5.40
   1   6   7   27.80    4.70
  -1  -6   7   21.10    3.30
  -1   6  -7   27.60    6.20
   1  -6  -7   27.70    4.00
   1  -6  -7   26.10    6.20
   1  -6  -7   21.90    5.00
   1   6   7   30.70    6.70
   1   6   7   22.30    4.70
  -1   6   7   20.80    3.70
  -1  -6  -7   26.70    6.00
  -1   6   7   22.50    5.80
   1   6  -7   24.10    5.30
   1   6  -7   31.10    6.20
  -1   6   7   21.10    4.60
  -1  -6  -7   27.90    5.30
  -1  -6  -7   27.90    4.80
   1  -6   7   20.10    5.20
  -1  -6  -7   32.70    6.70
   1   6  -7   18.80    4.60
   2   6   7   72.09   10.50
   2  -6  -7   65.29    8.20
   2  -6  -7   51.79    8.00
   2   6   7   62.19    7.10
   2  -6  -7   62.19    9.20
  -2   6  -7   45.60    6.40
   2   6   7   78.49    8.90
  -2  -6   7   51.49    8.40
  -2   6  -7   54.89    8.60
  -2   6  -7   59.99    8.30
  -2  -6  -7   54.09    7.40
  -2   6   7   76.59    9.10
   2  -6   7   81.79   10.50
  -2   6   7   56.09    9.10
  -2   6   7   69.19    6.00
   2   6  -7   66.79    9.30
  -2  -6  -7   55.09    9.30
  -2  -6  -7   69.99    8.30
   2   6  -7   63.79    9.30
  -2  -6  -7   64.69    9.40
   3   6   7   53.89    9.20
   3  -6  -7   66.09    8.20
  -3   6  -7   72.29   10.20
   3  -6  -7   56.39    8.90
  -3  -6   7   68.79   10.10
[truncated: 314,450 more chars]
