# Supplementary material for: Synthetic Studies toward 5,6,7,3′,4′-Monomethoxytetrahydroxyflavones: Synthesis of Pedalitin
Source: Molecules. 2024 Jan 19;29(2):513. doi: 10.3390/molecules29020513 (PMC10821304; doi:10.3390/molecules29020513)
Supplement: Supplementary file 1 [file molecules-29-00513-s001.zip › 6_auto.cif]

data_20230426_auto
_audit_creation_date               2023-05-02
_audit_creation_method
;
Olex2 1.5-ac5-018
(compiled 2021.09.08 svn.r13c46975 for Rigaku Oxford Diffraction, GUI svn.r6396)
;
_shelx_SHELXL_version_number       '2018/3'
_audit_contact_author_address      ?
_audit_contact_author_email        ?
_audit_contact_author_name         ''
_audit_contact_author_phone        ?
_publ_contact_author_id_orcid      ?
_publ_section_references
;
Dolomanov, O.V., Bourhis, L.J., Gildea, R.J, Howard, J.A.K. & Puschmann, H.
 (2009), J. Appl. Cryst. 42, 339-341.

Sheldrick, G.M. (2008). Acta Cryst. A64, 112-122.

Sheldrick, G.M. (2015). Acta Cryst. A71, 3-8.
;
_chemical_name_common              ?
_chemical_name_systematic          Ac-B
_chemical_formula_moiety           'C24 H20 O11'
_chemical_formula_sum              'C24 H20 O11'
_chemical_formula_weight           484.40
_chemical_melting_point            ?
_chemical_oxdiff_formula           C24H20O11
_chemical_oxdiff_usercomment       Ac-B
loop_
  _atom_type_symbol
  _atom_type_description
  _atom_type_scat_dispersion_real
  _atom_type_scat_dispersion_imag
  _atom_type_scat_source
 'C' 'C' 0.0181 0.0091 'International Tables Vol C Tables 4.2.6.8 and 6.1.1.4'
 'H' 'H' 0.0000 0.0000 'International Tables Vol C Tables 4.2.6.8 and 6.1.1.4'
 'O' 'O' 0.0492 0.0322 'International Tables Vol C Tables 4.2.6.8 and 6.1.1.4'

_shelx_space_group_comment
;
The symmetry employed for this shelxl refinement is uniquely defined
by the following loop, which should always be used as a source of
symmetry information in preference to the above space-group names.
They are only intended as comments.
;
_space_group_crystal_system        'triclinic'
_space_group_IT_number             2
_space_group_name_H-M_alt          'P -1'
_space_group_name_Hall             '-P 1'
loop_
  _space_group_symop_operation_xyz
 'x, y, z'
 '-x, -y, -z'

_cell_length_a                     8.94440(10)
_cell_length_b                     10.9710(2)
_cell_length_c                     13.8699(2)
_cell_angle_alpha                  108.253(2)
_cell_angle_beta                   93.6270(10)
_cell_angle_gamma                  112.862(2)
_cell_volume                       1164.11(4)
_cell_formula_units_Z              2
_cell_measurement_reflns_used      18289
_cell_measurement_temperature      298
_cell_measurement_theta_max        75.8490
_cell_measurement_theta_min        3.4020
_shelx_estimated_absorpt_T_max     0.963
_shelx_estimated_absorpt_T_min     0.703
_exptl_absorpt_coefficient_mu      0.947
_exptl_absorpt_correction_T_max    1.00000
_exptl_absorpt_correction_T_min    0.70310
_exptl_absorpt_correction_type     multi-scan
_exptl_absorpt_process_details
;
CrysAlisPro 1.171.41.121a (Rigaku Oxford Diffraction, 2021)
Empirical absorption correction using spherical harmonics,
implemented in SCALE3 ABSPACK scaling algorithm.
;
_exptl_absorpt_special_details     ?
_exptl_crystal_colour              'light colourless'
_exptl_crystal_colour_modifier     light
_exptl_crystal_colour_primary      colourless
_exptl_crystal_density_diffrn      1.382
_exptl_crystal_density_meas        ?
_exptl_crystal_density_method      ?
_exptl_crystal_description         block
_exptl_crystal_F_000               504
_exptl_crystal_size_max            0.4
_exptl_crystal_size_mid            0.1
_exptl_crystal_size_min            0.04
_exptl_transmission_factor_max     ?
_exptl_transmission_factor_min     ?
_diffrn_reflns_av_R_equivalents    0.0357
_diffrn_reflns_av_unetI/netI       0.0198
_diffrn_reflns_Laue_measured_fraction_full  0.994
_diffrn_reflns_Laue_measured_fraction_max  0.932
_diffrn_reflns_limit_h_max         10
_diffrn_reflns_limit_h_min         -11
_diffrn_reflns_limit_k_max         13
_diffrn_reflns_limit_k_min         -11
_diffrn_reflns_limit_l_max         16
_diffrn_reflns_limit_l_min         -17
_diffrn_reflns_number              35274
_diffrn_reflns_point_group_measured_fraction_full  0.994
_diffrn_reflns_point_group_measured_fraction_max  0.932
_diffrn_reflns_theta_full          67.684
_diffrn_reflns_theta_max           76.758
_diffrn_reflns_theta_min           3.433
_diffrn_ambient_environment        air
_diffrn_ambient_temperature        298
_diffrn_detector                   'Hybrid Pixel Array Detector'
_diffrn_detector_area_resol_mean   10.0000
_diffrn_detector_type              HyPix
_diffrn_measured_fraction_theta_full  0.994
_diffrn_measured_fraction_theta_max  0.932
_diffrn_measurement_details
;
List of Runs (angles in degrees, time in seconds):

  # Type    Start    End  Width  t~exp~   \w     \q     \k     \f   Frames
--------------------------------------------------------------------------
  1  \w   -119.00 -94.00   0.50    0.47    --  -48.42-130.00-127.00   50
  2  \w    -89.00 -57.00   0.50    0.47    --  -48.42 130.00 -55.00   64
  3  \w    -95.00 -69.00   0.50    0.47    --  -48.42-141.00  59.00   52
  4  \w     80.00 105.00   0.50    0.47    --   48.42-141.00  59.00   50
  5  \w     47.00  74.00   0.50    0.47    --   48.42-141.00  59.00   54
  6  \w     47.00  73.00   0.50    0.47    --   48.42-130.00-127.00   52
  7  \w   -151.00 -79.00   0.50    1.87    --  -91.75-130.00-127.00  144
  8  \w   -147.00-107.00   0.50    1.87    --  -91.75-141.00  59.00   80
  9  \w     68.00 114.00   0.50    1.87    --  106.52-130.00-127.00   92
 10  \w     74.00 124.00   0.50    1.87    --  106.52-141.00  59.00  100
 11  \w     37.00  63.00   0.50    1.87    --  106.52-130.00-127.00   52
 12  \w    111.00 136.00   0.50    1.87    --  106.52 130.00 -55.00   50
 13  \w    115.00 141.00   0.50    1.87    --  106.52 141.00 117.00   52
 14  \w    -60.00 -35.00   0.50    0.47    --   14.00 168.00-178.32   50
 15  \w    -11.00  19.00   0.50    0.47    --   22.00  99.00 152.31   60
 16  \w     -5.00  34.00   0.50    0.47    --   22.00  91.00 -60.04   78
 17  \w      3.00  28.00   0.50    0.47    --   34.00  94.00 -21.59   50
 18  \w     14.00  40.00   0.50    0.47    --   42.00  91.00  11.61   52
 19  \w     17.00  42.00   0.50    0.47    --   46.00  90.00-105.40   50
 20  \w     17.00  42.00   0.50    0.47    --   46.00  90.00  32.16   50
 21  \w     17.00  42.00   0.50    0.47    --   46.00  90.00-138.43   50
 22  \w    -66.00 -36.00   0.50    0.47    --  -48.42 -19.00-120.00   60
 23  \w    -87.00 -35.00   0.50    0.47    --  -48.42 -38.00 120.00  104
 24  \w    -52.00 -26.00   0.50    0.47    --  -48.42 -77.00 -90.00   52
 25  \w    -52.00 -18.00   0.50    0.47    --  -48.42 130.00 -55.00   68
 26  \w    -78.00 -26.00   0.50    0.47    --  -48.42 -77.00  60.00  104
 27  \w    -46.00 -21.00   0.50    0.47    --  -48.42 141.00 117.00   50
 28  \w    -53.00 -27.00   0.50    0.47    --  -48.42 -77.00 120.00   52
 29  \w    -98.00 -51.00   0.50    0.47    --  -48.42 141.00 117.00   94
 30  \w    -57.00 -28.00   0.50    0.47    --  -50.00 -75.00  10.20   58
 31  \w   -122.00 -97.00   0.50    0.47    --  -50.00 -75.00  10.20   50
 32  \w     77.00 103.00   0.50    0.47    --   54.00  76.00-165.15   52
 33  \w     33.00  68.00   0.50    0.47    --   54.00  74.00-106.97   70
 34  \w     32.00  58.00   0.50    0.47    --   54.00  75.00 100.65   52
 35  \w     33.00  59.00   0.50    0.47    --   54.00  77.00 160.36   52
 36  \w     32.00  58.00   0.50    0.47    --   54.00  76.00-165.15   52
 37  \w     37.00  62.00   0.50    0.47    --   58.00  72.00 133.74   50
 38  \w    -81.00 -40.00   0.50    0.47    --  -62.00 -75.00 108.03   82
 39  \w    -72.00 -46.00   0.50    0.47    --  -62.00 -66.00 166.69   52
 40  \w    -64.00 -39.00   0.50    0.47    --  -62.00 -77.00  30.87   50
 41  \w     40.00  67.00   0.50    0.47    --   62.00  77.00 -42.44   54
 42  \w    -97.00 -46.00   0.50    0.47    --  -66.00 -70.00-100.71  102
 43  \w    -84.00 -46.00   0.50    0.47    --  -66.00 -70.00 -26.09   76
 44  \w   -135.00-109.00   0.50    0.47    --  -66.00 -72.00-137.74   52
 45  \w    -72.00 -46.00   0.50    0.47    --  -66.00 -72.00-137.74   52
 46  \w   -135.00-108.00   0.50    0.47    --  -66.00 -72.00  -8.67   54
 47  \w    -79.00 -45.00   0.50    0.47    --  -66.00 -72.00  -8.67   68
 48  \w    -74.00 -48.00   0.50    0.47    --  -70.00 -75.00-147.47   52
 49  \w    -77.00 -51.00   0.50    0.47    --  -70.00 -67.00 -58.33   52
 50  \w    -80.00 -54.00   0.50    0.47    --  -70.00 -61.00-138.42   52
 51  \w    -82.00 -56.00   0.50    0.47    --  -70.00 -62.00  54.76   52
 52  \w    -76.00 -51.00   0.50    1.87    --  -74.00 -76.00 174.80   50
 53  \w    -77.00 -51.00   0.50    1.87    --  -74.00 -76.00  93.85   52
 54  \w    -77.00 -51.00   0.50    1.87    --  -74.00 -76.00-173.43   52
 55  \w    -76.00 -51.00   0.50    1.87    --  -74.00 -77.00 150.51   50
 56  \w    -89.00 -56.00   0.50    1.87    --  -74.00 -73.00  42.36   66
 57  \w    -79.00 -53.00   0.50    1.87    --  -74.00 -74.00  58.07   52
 58  \w    -82.00 -56.00   0.50    1.87    --  -74.00 -67.00 -35.11   52
 59  \w    -83.00 -57.00   0.50    1.87    --  -78.00 -76.00  14.60   52
 60  \w    -90.00 -62.00   0.50    1.87    --  -82.00 -69.00-153.94   56
 61  \w    -91.00 -61.00   0.50    1.87    --  -82.00 -72.00-114.27   60
 62  \w    -88.00 -62.00   0.50    1.87    --  -82.00 -71.00-100.43   52
 63  \w    -90.00 -64.00   0.50    1.87    --  -82.00 -65.00 -82.36   52
 64  \w    -89.00 -64.00   0.50    1.87    --  -82.00 -64.00 -64.71   50
 65  \w    -90.00 -59.00   0.50    1.87    --  -82.00 -76.00-178.47   62
 66  \w    -90.00 -63.00   0.50    1.87    --  -82.00 -68.00-135.90   54
 67  \w    -85.00 -60.00   0.50    1.87    --  -82.00 -75.00  78.11   50
 68  \w   -111.00 -63.00   0.50    1.87    --  -86.00 -77.00 132.46   96
 69  \w   -158.00-120.00   0.50    1.87    --  -86.00 -77.00 132.46   76
 70  \w    -93.00 -63.00   0.50    1.87    --  -86.00 -76.00-161.13   60
 71  \w    -92.00 -64.00   0.50    1.87    --  -86.00 -75.00  66.78   56
 72  \w   -158.00-116.00   0.50    1.87    --  -86.00 -75.00  66.78   84
 73  \w   -126.00 -72.00   0.50    1.87    --  -90.00 -64.00 143.15  108
 74  \w   -160.00 -79.00   0.50    1.87    --  -91.75 -61.00 150.00  162
 75  \w    -98.00 -71.00   0.50    1.87    --  -91.75 -77.00-180.00   54
 76  \w   -142.00-116.00   0.50    1.87    --  -91.75 -77.00-180.00   52
 77  \w   -162.00 -77.00   0.50    1.87    --  -91.75 -65.00 -26.04  170
 78  \w    -70.00 -19.00   0.50    1.87    --  -91.75  61.00 -30.00  102
 79  \w   -104.00 -70.00   0.50    1.87    --  -91.75 -75.00  51.10   68
 80  \w   -152.00-127.00   0.50    1.87    --  -91.75 -74.00  17.11   50
 81  \w   -152.00-126.00   0.50    1.87    --  -91.75 -75.00  51.10   52
 82  \w   -102.00 -71.00   0.50    1.87    --  -91.75 -74.00-107.50   62
 83  \w   -158.00-113.00   0.50    1.87    --  -91.75 -74.00-107.50   90
 84  \w   -100.00 -74.00   0.50    1.87    --  -91.75 -72.00 -75.90   52
 85  \w   -125.00 -74.00   0.50    1.87    --  -91.75 -68.00  28.42  102
 86  \w    -95.00 -69.00   0.50    1.87    --  -91.75 -77.00   0.00   52
 87  \w   -159.00-133.00   0.50    1.87    --  -91.75 -77.00   0.00   52
 88  \w   -163.00 -75.00   0.50    1.87    --  -91.75 -66.00   2.10  176
 89  \w    -97.00 -72.00   0.50    1.87    --  -91.75 -77.00 -90.00   50
 90  \w   -161.00 -73.00   0.50    1.87    --  -91.75 -71.00-163.76  176
 91  \w   -148.00-102.00   0.50    1.87    --  -91.75 -77.00 -90.00   92
 92  \w   -152.00-124.00   0.50    1.87    --  -91.75 -65.00  94.83   56
 93  \w    -46.00 -20.00   0.50    1.87    --  -91.75  45.00 -30.00   52
 94  \w   -126.00 -71.00   0.50    1.87    --  -91.75 -74.00  17.11  110
 95  \w    -98.00 -72.00   0.50    1.87    --  -91.75 -72.00 -28.66   52
 96  \w   -159.00 -75.00   0.50    1.87    --  -91.75 -63.00  83.11  168
 97  \w   -163.00 -70.00   0.50    1.87    --  -91.75 -77.00-125.21  186
 98  \w   -115.00 -76.00   0.50    1.87    --  -91.75 -65.00  94.83   78
 99  \w   -100.00 -71.00   0.50    1.87    --  -91.75 -77.00 -60.00   58
100  \w    -98.00 -71.00   0.50    1.87    --  -91.75 -73.00 -46.10   54
101  \w   -163.00-113.00   0.50    1.87    --  -91.75 -73.00 -46.10  100
102  \w   -154.00-129.00   0.50    1.87    --  -91.75 -67.00 118.08   50
103  \w   -103.00 -77.00   0.50    1.87    --  -91.75 -67.00 118.08   52
104  \w   -161.00-112.00   0.50    1.87    --  -91.75 -77.00 -60.00   98
105  \w    -84.00 -59.00   0.50    1.87    --  -91.75 141.00 117.00   50
106  \w     61.00 112.00   0.50    1.87    --  106.52-126.00   0.00  102
107  \w    106.00 154.00   0.50    1.87    --  106.52 126.00-180.00   96
108  \w     34.00  68.00   0.50    1.87    --  106.52 -61.00-180.00   68
109  \w     43.00 111.00   0.50    1.87    --  106.52-126.00 150.00  136
110  \w     46.00  97.00   0.50    1.87    --  106.52 -95.00 -90.00  102
111  \w     57.00 108.00   0.50    1.87    --  106.52-126.00 -90.00  102
112  \w     34.00  71.00   0.50    1.87    --  106.52 -61.00 120.00   74
113  \w     72.00 108.00   0.50    1.87    --  106.52-113.00  74.39   72
114  \w     51.00  93.00   0.50    1.87    --  106.52 -77.00 120.00   84
115  \w     45.00  70.00   0.50    1.87    --  106.52-113.00  74.39   50
116  \w     37.00  70.00   0.50    1.87    --  106.52 -61.00-150.00   66
117  \w     35.00 104.00   0.50    1.87    --  106.52 -77.00  30.00  138
;
_diffrn_measurement_device         'four-circle diffractometer'
_diffrn_measurement_device_type    'XtaLAB Synergy, Dualflex, HyPix'
_diffrn_measurement_method         '\w scans'
_diffrn_orient_matrix_type        
 'CrysAlisPro convention (1999,Acta A55,543-557)'
_diffrn_orient_matrix_UB_11        0.1852209000
_diffrn_orient_matrix_UB_12        0.0666710000
_diffrn_orient_matrix_UB_13        -0.0035452000
_diffrn_orient_matrix_UB_21        -0.0453696000
_diffrn_orient_matrix_UB_22        -0.0677726000
_diffrn_orient_matrix_UB_23        -0.1195054000
_diffrn_orient_matrix_UB_31        -0.0144185000
_diffrn_orient_matrix_UB_32        0.1334453000
_diffrn_orient_matrix_UB_33        -0.0049529000
_diffrn_radiation_monochromator    mirror
_diffrn_radiation_probe            x-ray
_diffrn_radiation_type             'Cu K\a'
_diffrn_radiation_wavelength       1.54184
_diffrn_source                     'micro-focus sealed X-ray tube'
_diffrn_source_type                'PhotonJet (Cu) X-ray Source'
_reflns_Friedel_coverage           0.000
_reflns_Friedel_fraction_full      .
_reflns_Friedel_fraction_max       .
_reflns_number_gt                  3652
_reflns_number_total               4581
_reflns_special_details
;
 Reflections were merged by SHELXL according to the crystal
 class for the calculation of statistics and refinement.
 
 _reflns_Friedel_fraction is defined as the number of unique
 Friedel pairs measured divided by the number that would be
 possible theoretically, ignoring centric projections and
 systematic absences.
;
_reflns_threshold_expression       'I > 2\s(I)'
_computing_cell_refinement         'CrysAlisPro 1.171.41.121a (Rigaku OD, 2021)'
_computing_data_collection         'CrysAlisPro 1.171.41.121a (Rigaku OD, 2021)'
_computing_data_reduction          'CrysAlisPro 1.171.41.121a (Rigaku OD, 2021)'
_computing_molecular_graphics      'Olex2 1.5-ac5-018 (Dolomanov et al., 2009)'
_computing_publication_material    'Olex2 1.5-ac5-018 (Dolomanov et al., 2009)'
_computing_structure_refinement    'XL  (Sheldrick, 2008)'
_computing_structure_solution      'SHELXT 2018/2 (Sheldrick, 2018)'
_refine_diff_density_max           0.766
_refine_diff_density_min           -0.228
_refine_diff_density_rms           0.041
_refine_ls_extinction_coef         0.0024(7)
_refine_ls_extinction_expression  
 'Fc^*^=kFc[1+0.001xFc^2^\l^3^/sin(2\q)]^-1/4^'
_refine_ls_extinction_method       'SHELXL-2018/3 (Sheldrick 2018)'
_refine_ls_goodness_of_fit_ref     1.076
_refine_ls_hydrogen_treatment      constr
_refine_ls_matrix_type             full
_refine_ls_number_parameters       342
_refine_ls_number_reflns           4581
_refine_ls_number_restraints       0
_refine_ls_R_factor_all            0.0630
_refine_ls_R_factor_gt             0.0543
_refine_ls_restrained_S_all        1.076
_refine_ls_shift/su_max            0.001
_refine_ls_shift/su_mean           0.000
_refine_ls_structure_factor_coef   Fsqd
_refine_ls_weighting_details      
 'w=1/[\s^2^(Fo^2^)+(0.0937P)^2^+0.1979P] where P=(Fo^2^+2Fc^2^)/3'
_refine_ls_weighting_scheme        calc
_refine_ls_wR_factor_gt            0.1661
_refine_ls_wR_factor_ref           0.1754
_refine_special_details            ?
_olex2_refinement_description
;
1. Fixed Uiso
 At 1.2 times of:
  All C(H) groups
 At 1.5 times of:
  All C(H,H,H) groups
2. Others
 Sof(O9B)=1-FVAR(1)
 Sof(O9A)=FVAR(1)
 Sof(O11B)=1-FVAR(2)
 Sof(O11A)=FVAR(2)
3.a Aromatic/amide H refined with riding coordinates:
 C2(H2), C8(H8), C16(H16), C19(H19), C20(H20)
3.b Idealised Me refined as rotating group:
 C11(H11A,H11B,H11C), C13(H13A,H13B,H13C), C14(H14A,H14B,H14C), C22(H22A,H22B,
 H22C), C24(H24A,H24B,H24C)
;
_atom_sites_solution_hydrogens     geom
_atom_sites_solution_primary       dual
_atom_sites_solution_secondary     ?
loop_
  _atom_site_label
  _atom_site_type_symbol
  _atom_site_fract_x
  _atom_site_fract_y
  _atom_site_fract_z
  _atom_site_U_iso_or_equiv
  _atom_site_adp_type
  _atom_site_occupancy
  _atom_site_site_symmetry_order
  _atom_site_calc_flag
  _atom_site_refinement_flags_posn
  _atom_site_refinement_flags_adp
  _atom_site_refinement_flags_occupancy
  _atom_site_disorder_assembly
  _atom_site_disorder_group
 O1 O 0.47789(15) 0.71945(15) 0.49213(9) 0.0677(4) Uani 1 1 d . . . . .
 O2 O 0.8031(2) 0.6795(2) 0.30578(13) 0.0964(5) Uani 1 1 d . . . . .
 O3 O 0.59365(19) 0.38953(18) 0.21757(10) 0.0821(4) Uani 1 1 d . . . . .
 O4 O 0.7761(2) 0.4025(2) 0.34150(13) 0.1079(6) Uani 1 1 d . . . . .
 O5 O 0.3282(2) 0.17712(16) 0.23214(10) 0.0808(4) Uani 1 1 d . . . . .
 O6 O 0.1598(2) 0.17735(17) 0.10756(12) 0.0913(5) Uani 1 1 d . . . . .
 O7 O 0.11545(19) 0.22792(16) 0.34874(11) 0.0818(4) Uani 1 1 d . . . . .
 O8 O 0.3737(2) 1.0941(2) 0.73318(12) 0.0928(5) Uani 1 1 d . . . . .
 O9A O 0.4621(4) 1.1219(4) 0.8936(2) 0.1043(14) Uani 0.669(7) 1 d . . P A 1
 O9B O 0.3777(9) 0.9781(9) 0.8236(7) 0.122(3) Uani 0.331(7) 1 d . . P A 2
 O10 O 0.6635(3) 1.33742(19) 0.79750(14) 0.1019(6) Uani 1 1 d . . . . .
 O11A O 0.8553(5) 1.3557(3) 0.9167(2) 0.1048(13) Uani 0.743(9) 1 d . . P B 1
 O11B O 0.699(2) 1.2998(10) 0.9317(6) 0.131(7) Uani 0.257(9) 1 d . . P B 2
 C1 C 0.6215(2) 0.8321(2) 0.50194(13) 0.0640(4) Uani 1 1 d . . . . .
 C2 C 0.7288(3) 0.8200(2) 0.44044(15) 0.0710(5) Uani 1 1 d . . . . .
 H2 H 0.824614 0.900818 0.449066 0.085 Uiso 1 1 calc R U . . .
 C3 C 0.7021(3) 0.6868(2) 0.36139(15) 0.0715(5) Uani 1 1 d . . . . .
 C4 C 0.5506(2) 0.5662(2) 0.35601(13) 0.0660(5) Uani 1 1 d . . . . .
 C5 C 0.5028(3) 0.4246(2) 0.29025(13) 0.0698(5) Uani 1 1 d . . . . .
 C6 C 0.3603(3) 0.3160(2) 0.29059(14) 0.0713(5) Uani 1 1 d . . . . .
 C7 C 0.2532(2) 0.3431(2) 0.35553(14) 0.0690(5) Uani 1 1 d . . . . .
 C8 C 0.2959(2) 0.4809(2) 0.42112(14) 0.0697(5) Uani 1 1 d . . . . .
 H8 H 0.226910 0.501525 0.464560 0.084 Uiso 1 1 calc R U . . .
 C9 C 0.4429(2) 0.5874(2) 0.42100(13) 0.0630(4) Uani 1 1 d . . . . .
 C10 C 0.7338(3) 0.3827(3) 0.25313(17) 0.0823(6) Uani 1 1 d . . . . .
 C11 C 0.8208(4) 0.3491(4) 0.1671(2) 0.1161(10) Uani 1 1 d . . . . .
 H11A H 0.746204 0.262266 0.112093 0.174 Uiso 1 1 calc R U . . .
 H11B H 0.915418 0.338461 0.192737 0.174 Uiso 1 1 calc R U . . .
 H11C H 0.856684 0.425122 0.141184 0.174 Uiso 1 1 calc R U . . .
 C13 C 0.2104(3) -0.0283(3) 0.0819(2) 0.0957(7) Uani 1 1 d . . . . .
 H13A H 0.309933 -0.021660 0.056915 0.144 Uiso 1 1 calc R U . . .
 H13B H 0.117128 -0.078316 0.024208 0.144 Uiso 1 1 calc R U . . .
 H13C H 0.194856 -0.078679 0.128585 0.144 Uiso 1 1 calc R U . . .
 C14 C 0.0028(3) 0.2490(3) 0.4123(2) 0.0859(6) Uani 1 1 d . . . . .
 H14A H -0.044464 0.304631 0.392092 0.129 Uiso 1 1 calc R U . . .
 H14B H 0.060632 0.298232 0.483659 0.129 Uiso 1 1 calc R U . . .
 H14C H -0.084089 0.158568 0.404258 0.129 Uiso 1 1 calc R U . . .
 C15 C 0.6381(2) 0.9628(2) 0.58354(14) 0.0649(5) Uani 1 1 d . . . . .
 C16 C 0.5030(2) 0.9664(2) 0.62690(14) 0.0688(5) Uani 1 1 d . . . . .
 H16 H 0.403704 0.884502 0.606526 0.083 Uiso 1 1 calc R U . . .
 C17 C 0.5157(3) 1.0903(2) 0.69964(15) 0.0720(5) Uani 1 1 d . . . . .
 C18 C 0.6614(3) 1.2117(3) 0.73047(16) 0.0783(6) Uani 1 1 d . . . . .
 C19 C 0.7981(3) 1.2099(3) 0.69055(19) 0.0868(6) Uani 1 1 d . . . . .
 H19 H 0.897780 1.291662 0.712647 0.104 Uiso 1 1 calc R U . . .
 C20 C 0.7853(3) 1.0849(3) 0.61710(17) 0.0795(6) Uani 1 1 d . . . . .
 H20 H 0.877302 1.083261 0.589986 0.095 Uiso 1 1 calc R U . . .
 C21 C 0.3480(3) 1.0939(3) 0.8244(2) 0.0933(7) Uani 1 1 d . . . . .
 C22 C 0.1961(3) 1.1084(3) 0.8450(2) 0.1009(8) Uani 1 1 d . . . . .
 H22A H 0.182244 1.172690 0.815481 0.151 Uiso 1 1 calc R U . . .
 H22B H 0.203788 1.145002 0.918595 0.151 Uiso 1 1 calc R U . . .
 H22C H 0.102484 1.017099 0.814286 0.151 Uiso 1 1 calc R U . . .
 C23 C 0.7505(4) 1.3960(3) 0.8935(2) 0.0974(8) Uani 1 1 d . . . . .
 C24 C 0.7337(5) 1.5257(3) 0.9560(3) 0.1226(11) Uani 1 1 d . . . . .
 H24A H 0.838745 1.594942 1.000832 0.184 Uiso 1 1 calc R U . . .
 H24B H 0.652566 1.501457 0.997215 0.184 Uiso 1 1 calc R U . . .
 H24C H 0.699052 1.564350 0.910454 0.184 Uiso 1 1 calc R U . . .
 C25 C 0.2248(3) 0.1165(2) 0.13712(15) 0.0699(5) Uani 1 1 d . . . . .

loop_
  _atom_site_aniso_label
  _atom_site_aniso_U_11
  _atom_site_aniso_U_22
  _atom_site_aniso_U_33
  _atom_site_aniso_U_23
  _atom_site_aniso_U_13
  _atom_site_aniso_U_12
 O1 0.0683(7) 0.0870(9) 0.0558(7) 0.0219(6) 0.0225(5) 0.0435(7)
 O2 0.1009(11) 0.1188(12) 0.0968(11) 0.0416(10) 0.0593(9) 0.0670(10)
 O3 0.1011(10) 0.1180(11) 0.0483(7) 0.0237(7) 0.0259(6) 0.0719(9)
 O4 0.1291(14) 0.1762(18) 0.0736(10) 0.0479(11) 0.0355(9) 0.1170(14)
 O5 0.1057(10) 0.0928(10) 0.0591(7) 0.0206(7) 0.0090(7) 0.0649(9)
 O6 0.1145(12) 0.0854(10) 0.0729(9) 0.0185(7) -0.0090(8) 0.0547(9)
 O7 0.0868(9) 0.0890(10) 0.0742(9) 0.0265(7) 0.0175(7) 0.0451(8)
 O8 0.1055(11) 0.1452(14) 0.0739(9) 0.0482(9) 0.0440(8) 0.0900(11)
 O9A 0.105(2) 0.159(4) 0.0723(17) 0.0530(19) 0.0281(14) 0.070(2)
 O9B 0.124(5) 0.140(7) 0.156(7) 0.096(6) 0.075(5) 0.070(5)
 O10 0.1454(15) 0.1027(12) 0.0894(11) 0.0322(9) 0.0315(10) 0.0865(12)
 O11A 0.116(3) 0.0897(17) 0.0982(18) 0.0138(13) 0.0001(15) 0.0530(17)
 O11B 0.230(17) 0.094(6) 0.069(4) 0.015(4) -0.001(5) 0.085(8)
 C1 0.0664(10) 0.0903(12) 0.0532(9) 0.0307(8) 0.0182(7) 0.0474(10)
 C2 0.0725(11) 0.0922(13) 0.0672(11) 0.0338(10) 0.0271(9) 0.0488(10)
 C3 0.0779(12) 0.1019(15) 0.0601(10) 0.0350(10) 0.0288(9) 0.0576(11)
 C4 0.0741(11) 0.0960(13) 0.0465(8) 0.0261(8) 0.0173(7) 0.0544(10)
 C5 0.0813(12) 0.1024(14) 0.0446(8) 0.0242(9) 0.0163(8) 0.0603(12)
 C6 0.0878(13) 0.0919(14) 0.0473(9) 0.0189(9) 0.0084(8) 0.0580(12)
 C7 0.0742(11) 0.0874(13) 0.0533(9) 0.0237(9) 0.0083(8) 0.0451(10)
 C8 0.0726(11) 0.0957(14) 0.0535(9) 0.0239(9) 0.0173(8) 0.0511(11)
 C9 0.0689(10) 0.0870(12) 0.0454(8) 0.0214(8) 0.0139(7) 0.0479(9)
 C10 0.1032(15) 0.1072(16) 0.0661(12) 0.0298(11) 0.0329(11) 0.0739(14)
 C11 0.136(2) 0.155(3) 0.0944(18) 0.0397(17) 0.0609(17) 0.099(2)
 C13 0.1047(17) 0.0886(15) 0.0925(16) 0.0140(12) 0.0107(13) 0.0570(14)
 C14 0.0748(13) 0.1022(16) 0.0912(15) 0.0390(13) 0.0180(11) 0.0457(12)
 C15 0.0697(11) 0.0878(12) 0.0555(9) 0.0313(9) 0.0205(8) 0.0471(10)
 C16 0.0713(11) 0.0933(13) 0.0586(10) 0.0306(9) 0.0217(8) 0.0490(10)
 C17 0.0811(12) 0.1007(15) 0.0602(10) 0.0341(10) 0.0255(9) 0.0598(12)
 C18 0.1020(16) 0.0890(14) 0.0686(12) 0.0319(10) 0.0256(11) 0.0623(13)
 C19 0.0897(14) 0.0863(14) 0.0877(15) 0.0296(12) 0.0279(12) 0.0417(12)
 C20 0.0775(12) 0.0945(15) 0.0793(13) 0.0325(11) 0.0305(10) 0.0473(12)
 C21 0.0891(15) 0.130(2) 0.0882(16) 0.0585(15) 0.0378(13) 0.0571(15)
 C22 0.0974(16) 0.121(2) 0.0874(16) 0.0297(14) 0.0456(13) 0.0522(15)
 C23 0.134(2) 0.0680(13) 0.0873(16) 0.0240(12) 0.0173(15) 0.0450(14)
 C24 0.156(3) 0.0814(16) 0.124(2) 0.0165(15) 0.031(2) 0.0606(18)
 C25 0.0778(12) 0.0805(12) 0.0593(10) 0.0235(9) 0.0145(8) 0.0435(10)

_geom_special_details
;
 All esds (except the esd in the dihedral angle between two l.s. planes)
 are estimated using the full covariance matrix.  The cell esds are taken
 into account individually in the estimation of esds in distances, angles
 and torsion angles; correlations between esds in cell parameters are only
 used when they are defined by crystal symmetry.  An approximate (isotropic)
 treatment of cell esds is used for estimating esds involving l.s. planes.
;
loop_
  _geom_bond_atom_site_label_1
  _geom_bond_atom_site_label_2
  _geom_bond_distance
  _geom_bond_site_symmetry_2
  _geom_bond_publ_flag
 O1 C1 1.354(2) . ?
 O1 C9 1.372(2) . ?
 O2 C3 1.234(2) . ?
 O3 C5 1.389(2) . ?
 O3 C10 1.355(3) . ?
 O4 C10 1.185(3) . ?
 O5 C6 1.385(2) . ?
 O5 C25 1.361(2) . ?
 O6 C25 1.182(2) . ?
 O7 C7 1.351(3) . ?
 O7 C14 1.419(3) . ?
 O8 C17 1.391(2) . ?
 O8 C21 1.301(3) . ?
 O9A C21 1.227(3) . ?
 O9B C21 1.392(7) . ?
 O10 C18 1.394(3) . ?
 O10 C23 1.317(3) . ?
 O11A C23 1.245(4) . ?
 O11B C23 1.269(11) . ?
 C1 C2 1.341(3) . ?
 C1 C15 1.469(3) . ?
 C2 H2 0.9300 . ?
 C2 C3 1.444(3) . ?
 C3 C4 1.458(3) . ?
 C4 C5 1.405(3) . ?
 C4 C9 1.396(2) . ?
 C5 C6 1.367(3) . ?
 C6 C7 1.407(3) . ?
 C7 C8 1.380(3) . ?
 C8 H8 0.9300 . ?
 C8 C9 1.379(3) . ?
 C10 C11 1.493(3) . ?
 C11 H11A 0.9600 . ?
 C11 H11B 0.9600 . ?
 C11 H11C 0.9600 . ?
 C13 H13A 0.9600 . ?
 C13 H13B 0.9600 . ?
 C13 H13C 0.9600 . ?
 C13 C25 1.480(3) . ?
 C14 H14A 0.9600 . ?
 C14 H14B 0.9600 . ?
 C14 H14C 0.9600 . ?
 C15 C16 1.392(2) . ?
 C15 C20 1.381(3) . ?
 C16 H16 0.9300 . ?
 C16 C17 1.373(3) . ?
 C17 C18 1.371(3) . ?
 C18 C19 1.378(3) . ?
 C19 H19 0.9300 . ?
 C19 C20 1.385(3) . ?
 C20 H20 0.9300 . ?
 C21 C22 1.464(3) . ?
 C22 H22A 0.9600 . ?
 C22 H22B 0.9600 . ?
 C22 H22C 0.9600 . ?
 C23 C24 1.486(4) . ?
 C24 H24A 0.9600 . ?
 C24 H24B 0.9600 . ?
 C24 H24C 0.9600 . ?

loop_
  _geom_angle_atom_site_label_1
  _geom_angle_atom_site_label_2
  _geom_angle_atom_site_label_3
  _geom_angle
  _geom_angle_site_symmetry_1
  _geom_angle_site_symmetry_3
  _geom_angle_publ_flag
 C1 O1 C9 119.91(14) . . ?
 C10 O3 C5 116.91(15) . . ?
 C25 O5 C6 117.03(14) . . ?
 C7 O7 C14 118.02(17) . . ?
 C21 O8 C17 122.61(18) . . ?
 C23 O10 C18 119.57(19) . . ?
 O1 C1 C15 111.75(15) . . ?
 C2 C1 O1 121.73(18) . . ?
 C2 C1 C15 126.49(19) . . ?
 C1 C2 H2 118.6 . . ?
 C1 C2 C3 122.8(2) . . ?
 C3 C2 H2 118.6 . . ?
 O2 C3 C2 121.2(2) . . ?
 O2 C3 C4 124.6(2) . . ?
 C2 C3 C4 114.22(16) . . ?
 C5 C4 C3 124.87(17) . . ?
 C9 C4 C3 119.73(18) . . ?
 C9 C4 C5 115.38(19) . . ?
 O3 C5 C4 121.4(2) . . ?
 C6 C5 O3 116.71(18) . . ?
 C6 C5 C4 121.84(17) . . ?
 O5 C6 C7 119.9(2) . . ?
 C5 C6 O5 119.23(18) . . ?
 C5 C6 C7 120.72(19) . . ?
 O7 C7 C6 115.59(18) . . ?
 O7 C7 C8 125.32(18) . . ?
 C8 C7 C6 119.1(2) . . ?
 C7 C8 H8 120.7 . . ?
 C9 C8 C7 118.69(17) . . ?
 C9 C8 H8 120.7 . . ?
 O1 C9 C4 121.47(18) . . ?
 O1 C9 C8 114.29(15) . . ?
 C8 C9 C4 124.23(18) . . ?
 O3 C10 C11 110.7(2) . . ?
 O4 C10 O3 122.15(18) . . ?
 O4 C10 C11 127.1(2) . . ?
 C10 C11 H11A 109.5 . . ?
 C10 C11 H11B 109.5 . . ?
 C10 C11 H11C 109.5 . . ?
 H11A C11 H11B 109.5 . . ?
 H11A C11 H11C 109.5 . . ?
 H11B C11 H11C 109.5 . . ?
 H13A C13 H13B 109.5 . . ?
 H13A C13 H13C 109.5 . . ?
 H13B C13 H13C 109.5 . . ?
 C25 C13 H13A 109.5 . . ?
 C25 C13 H13B 109.5 . . ?
 C25 C13 H13C 109.5 . . ?
 O7 C14 H14A 109.5 . . ?
 O7 C14 H14B 109.5 . . ?
 O7 C14 H14C 109.5 . . ?
 H14A C14 H14B 109.5 . . ?
 H14A C14 H14C 109.5 . . ?
 H14B C14 H14C 109.5 . . ?
 C16 C15 C1 120.12(18) . . ?
 C20 C15 C1 121.17(16) . . ?
 C20 C15 C16 118.69(19) . . ?
 C15 C16 H16 119.9 . . ?
 C17 C16 C15 120.3(2) . . ?
 C17 C16 H16 119.9 . . ?
 C16 C17 O8 118.7(2) . . ?
 C18 C17 O8 120.54(19) . . ?
 C18 C17 C16 120.45(18) . . ?
 C17 C18 O10 118.1(2) . . ?
 C17 C18 C19 120.4(2) . . ?
 C19 C18 O10 121.4(2) . . ?
 C18 C19 H19 120.4 . . ?
 C18 C19 C20 119.2(2) . . ?
 C20 C19 H19 120.4 . . ?
 C15 C20 C19 120.99(19) . . ?
 C15 C20 H20 119.5 . . ?
 C19 C20 H20 119.5 . . ?
 O8 C21 O9B 99.4(4) . . ?
 O8 C21 C22 112.7(2) . . ?
 O9A C21 O8 120.9(2) . . ?
 O9A C21 C22 122.9(3) . . ?
 O9B C21 C22 124.2(3) . . ?
 C21 C22 H22A 109.5 . . ?
 C21 C22 H22B 109.5 . . ?
 C21 C22 H22C 109.5 . . ?
 H22A C22 H22B 109.5 . . ?
 H22A C22 H22C 109.5 . . ?
 H22B C22 H22C 109.5 . . ?
 O10 C23 C24 112.9(3) . . ?
 O11A C23 O10 119.1(2) . . ?
 O11A C23 C24 126.7(3) . . ?
 O11B C23 O10 105.5(5) . . ?
 O11B C23 C24 111.7(5) . . ?
 C23 C24 H24A 109.5 . . ?
 C23 C24 H24B 109.5 . . ?
 C23 C24 H24C 109.5 . . ?
 H24A C24 H24B 109.5 . . ?
 H24A C24 H24C 109.5 . . ?
 H24B C24 H24C 109.5 . . ?
 O5 C25 C13 110.69(17) . . ?
 O6 C25 O5 121.52(18) . . ?
 O6 C25 C13 127.8(2) . . ?

loop_
  _geom_torsion_atom_site_label_1
  _geom_torsion_atom_site_label_2
  _geom_torsion_atom_site_label_3
  _geom_torsion_atom_site_label_4
  _geom_torsion
  _geom_torsion_site_symmetry_1
  _geom_torsion_site_symmetry_2
  _geom_torsion_site_symmetry_3
  _geom_torsion_site_symmetry_4
  _geom_torsion_publ_flag
 O1 C1 C2 C3 -1.5(3) . . . . ?
 O1 C1 C15 C16 -11.4(2) . . . . ?
 O1 C1 C15 C20 170.16(17) . . . . ?
 O2 C3 C4 C5 3.0(3) . . . . ?
 O2 C3 C4 C9 -178.33(18) . . . . ?
 O3 C5 C6 O5 10.2(2) . . . . ?
 O3 C5 C6 C7 -174.75(15) . . . . ?
 O5 C6 C7 O7 -5.5(2) . . . . ?
 O5 C6 C7 C8 173.41(15) . . . . ?
 O7 C7 C8 C9 178.54(16) . . . . ?
 O8 C17 C18 O10 1.1(3) . . . . ?
 O8 C17 C18 C19 -174.75(19) . . . . ?
 O10 C18 C19 C20 -174.3(2) . . . . ?
 C1 O1 C9 C4 -1.5(2) . . . . ?
 C1 O1 C9 C8 177.82(14) . . . . ?
 C1 C2 C3 O2 179.68(19) . . . . ?
 C1 C2 C3 C4 -1.5(3) . . . . ?
 C1 C15 C16 C17 -176.89(16) . . . . ?
 C1 C15 C20 C19 176.91(19) . . . . ?
 C2 C1 C15 C16 166.92(18) . . . . ?
 C2 C1 C15 C20 -11.6(3) . . . . ?
 C2 C3 C4 C5 -175.82(16) . . . . ?
 C2 C3 C4 C9 2.9(2) . . . . ?
 C3 C4 C5 O3 -4.9(3) . . . . ?
 C3 C4 C5 C6 178.70(16) . . . . ?
 C3 C4 C9 O1 -1.5(3) . . . . ?
 C3 C4 C9 C8 179.23(16) . . . . ?
 C4 C5 C6 O5 -173.30(15) . . . . ?
 C4 C5 C6 C7 1.8(3) . . . . ?
 C5 O3 C10 O4 1.6(4) . . . . ?
 C5 O3 C10 C11 -178.0(2) . . . . ?
 C5 C4 C9 O1 177.28(14) . . . . ?
 C5 C4 C9 C8 -2.0(3) . . . . ?
 C5 C6 C7 O7 179.46(16) . . . . ?
 C5 C6 C7 C8 -1.6(3) . . . . ?
 C6 O5 C25 O6 -3.1(3) . . . . ?
 C6 O5 C25 C13 176.8(2) . . . . ?
 C6 C7 C8 C9 -0.3(3) . . . . ?
 C7 C8 C9 O1 -177.18(15) . . . . ?
 C7 C8 C9 C4 2.1(3) . . . . ?
 C9 O1 C1 C2 3.0(2) . . . . ?
 C9 O1 C1 C15 -178.60(13) . . . . ?
 C9 C4 C5 O3 176.35(15) . . . . ?
 C9 C4 C5 C6 0.0(3) . . . . ?
 C10 O3 C5 C4 79.3(2) . . . . ?
 C10 O3 C5 C6 -104.2(2) . . . . ?
 C14 O7 C7 C6 -179.87(17) . . . . ?
 C14 O7 C7 C8 1.3(3) . . . . ?
 C15 C1 C2 C3 -179.59(17) . . . . ?
 C15 C16 C17 O8 173.28(16) . . . . ?
 C15 C16 C17 C18 -0.1(3) . . . . ?
 C16 C15 C20 C19 -1.6(3) . . . . ?
 C16 C17 C18 O10 174.41(18) . . . . ?
 C16 C17 C18 C19 -1.5(3) . . . . ?
 C17 O8 C21 O9A 16.4(5) . . . . ?
 C17 O8 C21 O9B -50.6(5) . . . . ?
 C17 O8 C21 C22 175.9(2) . . . . ?
 C17 C18 C19 C20 1.5(3) . . . . ?
 C18 O10 C23 O11A 14.6(4) . . . . ?
 C18 O10 C23 O11B -55.3(8) . . . . ?
 C18 O10 C23 C24 -177.5(3) . . . . ?
 C18 C19 C20 C15 0.1(4) . . . . ?
 C20 C15 C16 C17 1.6(3) . . . . ?
 C21 O8 C17 C16 106.5(3) . . . . ?
 C21 O8 C17 C18 -80.1(3) . . . . ?
 C23 O10 C18 C17 112.0(3) . . . . ?
 C23 O10 C18 C19 -72.1(3) . . . . ?
 C25 O5 C6 C5 -97.9(2) . . . . ?
 C25 O5 C6 C7 87.0(2) . . . . ?

_smtbx_masks_void_probe_radius     1.2
_smtbx_masks_void_truncation_radius  1.2
_shelx_res_file
;
TITL 20230426_auto_a.res in P-1
    20230426_auto.res
    created by SHELXL-2018/3 at 10:35:42 on 02-May-2023
REM Old TITL 20230426_auto_a.res in P-1
REM SHELXT solution in P-1: R1 0.235, Rweak 0.009, Alpha 0.049
REM <I/s> 0.000 for 0 systematic absences, Orientation as input
REM Formula found by SHELXT: C24 O11A
CELL 1.54184 8.9444 10.971 13.8699 108.253 93.627 112.862
ZERR 2 0.0001 0.0002 0.0002 0.002 0.001 0.002
LATT 1
SFAC C H O
UNIT 48 40 22

L.S. 20
PLAN  10
SIZE 0.04 0.1 0.4
TEMP 24.85
CONF
list 4
fmap 2
ACTA
MORE -1
BOND $H
OMIT 2 3 3
OMIT -3 -1 3
OMIT -4 -1 6
OMIT -2 1 4
OMIT -3 2 5
OMIT 2 1 4
OMIT -1 3 4
OMIT -1 1 5
OMIT 0 1 5
OMIT -5 3 2
OMIT -1 -8 8
OMIT 1 5 2
OMIT -1 -4 4
OMIT 3 0 1
OMIT 0 -1 8
OMIT -1 -2 6
OMIT 0 1 0
OMIT -3 1 0
REM <olex2.extras>
REM <HklSrc "%.\\20230426_auto.hkl">
REM </olex2.extras>

WGHT    0.093700    0.197900
EXTI    0.002387
FVAR       0.54265   0.66930   0.74317
O1    3    0.477895    0.719451    0.492132    11.00000    0.06833    0.08698 =
         0.05579    0.02186    0.02252    0.04351
O2    3    0.803120    0.679521    0.305778    11.00000    0.10088    0.11876 =
         0.09683    0.04156    0.05932    0.06702
O3    3    0.593655    0.389530    0.217571    11.00000    0.10110    0.11796 =
         0.04828    0.02367    0.02587    0.07186
O4    3    0.776124    0.402514    0.341503    11.00000    0.12908    0.17619 =
         0.07365    0.04793    0.03546    0.11705
O5    3    0.328227    0.177122    0.232141    11.00000    0.10569    0.09277 =
         0.05907    0.02061    0.00899    0.06486
O6    3    0.159833    0.177354    0.107561    11.00000    0.11454    0.08540 =
         0.07290    0.01848   -0.00903    0.05475
O7    3    0.115449    0.227919    0.348743    11.00000    0.08684    0.08901 =
         0.07417    0.02649    0.01746    0.04511
O8    3    0.373687    1.094078    0.733185    11.00000    0.10546    0.14517 =
         0.07394    0.04816    0.04401    0.09001
PART 1
O9A   3    0.462145    1.121946    0.893646    21.00000    0.10470    0.15903 =
         0.07226    0.05295    0.02813    0.07017
PART 2
O9B   3    0.377700    0.978111    0.823577   -21.00000    0.12370    0.13960 =
         0.15586    0.09640    0.07506    0.06989
PART 0
O10   3    0.663451    1.337419    0.797502    11.00000    0.14539    0.10272 =
         0.08938    0.03221    0.03153    0.08653
PART 1
O11A  3    0.855302    1.355707    0.916650    31.00000    0.11557    0.08972 =
         0.09822    0.01382    0.00013    0.05298
PART 2
O11B  3    0.698694    1.299781    0.931699   -31.00000    0.23039    0.09382 =
         0.06900    0.01485   -0.00082    0.08537
PART 0
C1    1    0.621514    0.832075    0.501942    11.00000    0.06645    0.09027 =
         0.05320    0.03074    0.01822    0.04736
C2    1    0.728844    0.819978    0.440438    11.00000    0.07253    0.09224 =
         0.06718    0.03381    0.02706    0.04878
AFIX  43
H2    2    0.824614    0.900818    0.449066    11.00000   -1.20000
AFIX   0
C3    1    0.702093    0.686820    0.361392    11.00000    0.07790    0.10194 =
         0.06010    0.03502    0.02883    0.05765
C4    1    0.550578    0.566166    0.356006    11.00000    0.07409    0.09596 =
         0.04647    0.02606    0.01729    0.05435
C5    1    0.502754    0.424610    0.290248    11.00000    0.08132    0.10242 =
         0.04460    0.02420    0.01629    0.06027
C6    1    0.360265    0.315969    0.290587    11.00000    0.08782    0.09188 =
         0.04733    0.01891    0.00836    0.05796
C7    1    0.253163    0.343109    0.355525    11.00000    0.07417    0.08739 =
         0.05328    0.02371    0.00828    0.04513
C8    1    0.295889    0.480902    0.421124    11.00000    0.07265    0.09566 =
         0.05350    0.02389    0.01728    0.05112
AFIX  43
H8    2    0.226910    0.501525    0.464560    11.00000   -1.20000
AFIX   0
C9    1    0.442857    0.587389    0.420997    11.00000    0.06893    0.08695 =
         0.04540    0.02137    0.01392    0.04789
C10   1    0.733762    0.382693    0.253129    11.00000    0.10317    0.10717 =
         0.06609    0.02981    0.03292    0.07392
C11   1    0.820787    0.349140    0.167105    11.00000    0.13591    0.15521 =
         0.09438    0.03969    0.06095    0.09903
AFIX 137
H11A  2    0.746204    0.262266    0.112093    11.00000   -1.50000
H11B  2    0.915418    0.338461    0.192737    11.00000   -1.50000
H11C  2    0.856684    0.425122    0.141184    11.00000   -1.50000
AFIX   0
C13   1    0.210424   -0.028266    0.081852    11.00000    0.10468    0.08862 =
         0.09255    0.01396    0.01073    0.05697
AFIX 137
H13A  2    0.309933   -0.021660    0.056915    11.00000   -1.50000
H13B  2    0.117128   -0.078316    0.024208    11.00000   -1.50000
H13C  2    0.194856   -0.078679    0.128585    11.00000   -1.50000
AFIX   0
C14   1    0.002772    0.249045    0.412329    11.00000    0.07482    0.10217 =
         0.09119    0.03896    0.01803    0.04570
AFIX 137
H14A  2   -0.044464    0.304631    0.392092    11.00000   -1.50000
H14B  2    0.060632    0.298232    0.483659    11.00000   -1.50000
H14C  2   -0.084089    0.158568    0.404258    11.00000   -1.50000
AFIX   0
C15   1    0.638085    0.962818    0.583543    11.00000    0.06970    0.08776 =
         0.05546    0.03129    0.02052    0.04707
C16   1    0.502997    0.966386    0.626903    11.00000    0.07135    0.09334 =
         0.05862    0.03059    0.02166    0.04898
AFIX  43
H16   2    0.403704    0.884502    0.606526    11.00000   -1.20000
AFIX   0
C17   1    0.515739    1.090305    0.699638    11.00000    0.08111    0.10069 =
         0.06021    0.03408    0.02552    0.05976
C18   1    0.661443    1.211651    0.730474    11.00000    0.10203    0.08897 =
         0.06856    0.03185    0.02559    0.06226
C19   1    0.798127    1.209908    0.690547    11.00000    0.08972    0.08626 =
         0.08766    0.02958    0.02793    0.04165
AFIX  43
H19   2    0.897780    1.291662    0.712647    11.00000   -1.20000
AFIX   0
C20   1    0.785342    1.084940    0.617101    11.00000    0.07752    0.09450 =
         0.07927    0.03251    0.03053    0.04730
AFIX  43
H20   2    0.877302    1.083261    0.589986    11.00000   -1.20000
AFIX   0
C21   1    0.348015    1.093871    0.824412    11.00000    0.08913    0.12990 =
         0.08821    0.05846    0.03779    0.05714
C22   1    0.196055    1.108417    0.844962    11.00000    0.09739    0.12050 =
         0.08742    0.02971    0.04559    0.05215
AFIX 137
H22A  2    0.182244    1.172690    0.815481    11.00000   -1.50000
H22B  2    0.203788    1.145002    0.918595    11.00000   -1.50000
H22C  2    0.102484    1.017099    0.814286    11.00000   -1.50000
AFIX   0
C23   1    0.750525    1.395980    0.893472    11.00000    0.13404    0.06802 =
         0.08729    0.02404    0.01726    0.04503
C24   1    0.733736    1.525661    0.956031    11.00000    0.15586    0.08139 =
         0.12361    0.01655    0.03079    0.06063
AFIX 137
H24A  2    0.838745    1.594942    1.000832    11.00000   -1.50000
H24B  2    0.652566    1.501457    0.997215    11.00000   -1.50000
H24C  2    0.699052    1.564350    0.910454    11.00000   -1.50000
AFIX   0
C25   1    0.224845    0.116453    0.137122    11.00000    0.07776    0.08052 =
         0.05926    0.02346    0.01449    0.04352
HKLF 4


REM  20230426_auto_a.res in P-1
REM wR2 = 0.175408, GooF = S = 1.07641, Restrained GooF = 1.07641 for all data
REM R1 = 0.054322 for 3652 Fo > 4sig(Fo) and 0.063013 for all 4581 data
REM 342 parameters refined using 0 restraints

END

WGHT      0.0937      0.1979

REM Highest difference peak  0.766,  deepest hole -0.228,  1-sigma level  0.041
Q1    1   0.9392  1.3763  0.6956  11.00000  0.05    0.77
Q2    1   0.7670  1.3845  0.8009  11.00000  0.05    0.24
Q3    1   0.4621  1.1697  0.7664  11.00000  0.05    0.21
Q4    1   0.6122  1.5082  0.9283  11.00000  0.05    0.20
Q5    1   0.3420  1.0266  0.7751  11.00000  0.05    0.19
Q6    1   0.2360  0.1389  0.2331  11.00000  0.05    0.18
Q7    1   0.2982  0.4182  0.3984  11.00000  0.05    0.17
Q8    1   0.7455  0.3147  0.0948  11.00000  0.05    0.16
Q9    1   0.3976  0.3762  0.2748  11.00000  0.05    0.16
Q10   1   0.5619  0.9460  0.6020  11.00000  0.05    0.16
;
_shelx_res_checksum                53997
_shelx_hkl_file
;
   0   0  -1  650.40   27.63
   0   0   1  671.94   27.61
   0   0   2 1142.25   48.96
   0   0   2 1142.86   48.94
   0   0   2 1137.67   48.92
   0   0  -2 1257.73   48.92
   0   0  -3   45.46    2.02
   0   0   3   44.15    1.97
   0   0   3   45.02    2.03
   0   0   3   45.23    1.99
   0   0  -4  370.25   15.69
   0   0  -4  374.41   15.72
   0   0   4  375.70   15.57
   0   0   4  374.97   15.72
   0   0   4  368.45   15.68
   0   0   5  164.95    7.06
   0   0   5  164.59    6.87
   0   0  -5  159.13    7.02
   0   0  -5  163.20    7.06
   0   0  -6   28.56    1.39
   0   0  -6   25.52    1.15
   0   0  -6   24.18    1.12
   0   0   6   23.29    1.12
   0   0   6   27.14    1.15
   0   0   6   23.74    1.13
   0   0   6   25.12    1.35
   0   0   6   27.75    1.16
   0   0   7   40.77    1.73
   0   0  -7   40.06    1.69
   0   0   7   37.16    1.93
   0   0   7   37.03    1.72
   0   0   7   39.82    1.71
   0   0   7   36.26    1.70
   0   0   7   42.98    1.73
   0   0  -7   38.49    1.69
   0   0  -7   37.64    1.68
   0   0  -7   39.82    1.71
   0   0   7   39.91    1.72
   0   0   7   39.78    1.72
   0   0  -7   35.78    1.67
   0   0  -7   40.57    1.72
   0   0   7   36.95    1.69
   0   0  -7   37.30    1.69
   0   0   7   39.58    1.85
   0   0  -7   34.32    1.81
   0   0  -7   39.05    1.98
   0   0  -7   35.33    1.74
   0   0  -8   11.27    0.58
   0   0   8   11.71    0.63
   0   0   8    9.41    0.77
   0   0   8   10.56    0.57
   0   0   8   11.86    0.60
   0   0   8   12.28    0.61
   0   0   8   11.26    0.63
   0   0   8   10.66    0.62
   0   0   8   10.46    0.58
   0   0   8   12.78    0.98
   0   0  -8   11.10    0.57
   0   0  -8   11.77    0.59
   0   0  -8   11.11    0.56
   0   0  -8   11.50    0.60
   0   0   8   11.13    0.61
   0   0   8   11.43    0.61
   0   0  -8   11.43    0.61
   0   0  -8   10.95    0.58
   0   0  -8   11.65    0.57
   0   0   8   12.04    0.58
   0   0   8   10.48    0.70
   0   0  -8   10.34    0.83
   0   0   9    0.23    0.18
   0   0  -9    0.03    0.14
   0   0   9    0.32    0.17
   0   0   9    0.78    0.36
   0   0  -9    0.05    0.20
   0   0   9    0.24    0.13
   0   0   9    0.11    0.14
   0   0   9    0.25    0.12
   0   0   9    0.27    0.13
   0   0  -9    0.19    0.11
   0   0  -9    0.24    0.14
   0   0  -9    0.36    0.11
   0   0   9    0.20    0.14
   0   0   9    0.29    0.14
   0   0  -9    0.23    0.13
   0   0  -9    0.19    0.13
   0   0  -9    0.36    0.12
   0   0   9    0.28    0.12
   0   0   9    0.25    0.23
   0   0   9    0.04    0.17
   0   0  -9    0.06    0.25
   0   0  10   16.19    0.85
   0   0  10   14.85    0.84
   0   0  10   15.64    1.23
   0   0 -10   14.75    0.79
   0   0 -10   15.06    0.77
   0   0 -10   15.02    0.75
   0   0 -10   15.24    0.81
   0   0  10   14.87    0.80
   0   0 -10   15.66    0.75
   0   0  10   15.75    0.80
   0   0  10   15.19    0.76
   0   0  10   14.22    0.81
   0   0  10   14.69    0.78
   0   0 -10   15.33    1.12
   0   0 -10   16.26    0.85
   0   0 -11    0.11    0.11
   0   0 -11    0.06    0.16
   0   0  11   -0.09    0.14
   0   0 -11    0.03    0.13
   0   0 -11   -0.22    0.29
   0   0 -11    0.34    0.19
   0   0  11   -0.17    0.34
   0   0  11    0.21    0.19
   0   0  11   -0.05    0.20
   0   0  12    2.09    0.29
   0   0  12    1.34    0.25
   0   0 -12    2.12    0.30
   0   0 -12    2.27    0.30
   0   0 -12    1.66    0.24
   0   0  12    2.05    0.24
   0   0  13   13.91    0.79
   0   0  13   13.43    0.79
   0   0 -13   13.72    0.80
   0   0 -13   14.75    0.82
   0   0 -13   15.04    0.75
   0   0  13   13.65    0.80
   0   0  14   28.69    1.40
   0   0  14   30.10    1.39
   0   0 -14   30.97    1.43
   0   0 -14   29.94    1.40
   0   0  14   27.17    1.39
   0   0 -15   12.81    0.66
   0   0  15   13.33    0.66
   0   0 -15   11.69    0.63
   0   0  15   11.37    0.63
   0   1 -16    0.51    0.13
   0  -1  15    2.62    0.26
   0  -1  15    3.04    0.26
   0   1 -15    2.44    0.26
   0   1 -15    2.53    0.26
   0  -1  15    2.16    0.22
   0  -1  14    8.07    0.54
   0  -1  14    8.39    0.53
   0   1 -14    7.95    0.54
   0   1 -14    8.49    0.54
   0  -1  14    7.59    0.50
   0  -1  13    4.19    0.40
   0   1 -13    4.79    0.41
   0   1 -13    4.61    0.41
   0   1 -13    4.98    0.36
   0   1 -12    0.94    0.19
   0   1 -12    0.71    0.19
   0   1 -12    0.92    0.24
   0   1 -12    0.86    0.22
   0  -1  12    0.44    0.16
   0  -1  12    0.53    0.19
   0  -1  12    1.00    0.46
   0  -1  12    0.85    0.23
   0   1 -11    0.86    0.14
   0   1 -11    0.99    0.21
   0  -1  11    0.98    0.24
   0  -1  11    1.43    0.22
   0  -1  11    0.74    0.19
   0  -1  11    1.20    0.19
   0  -1  11    0.85    0.17
   0  -1  11    0.59    0.30
   0  -1  11    0.61    0.39
   0   1 -11    1.54    0.26
   0   1 -11    1.04    0.25
   0   1 -10   52.15    2.67
   0   1 -10   49.88    2.31
   0   1 -10   50.57    2.24
   0   1 -10   54.44    2.35
   0  -1  10   53.02    2.33
   0  -1  10   51.07    2.68
   0  -1  10   52.13    2.29
   0  -1  10   49.86    2.50
   0  -1  10   50.50    2.31
   0  -1  10   49.91    2.28
   0  -1  10   53.20    2.30
   0  -1  10   50.56    2.34
   0  -1  10   49.51    2.85
   0  -1   9    0.21    0.17
   0  -1   9    0.18    0.16
   0  -1   9    0.08    0.35
   0  -1   9    0.25    0.14
   0   1  -9    0.08    0.09
   0  -1   9   -0.06    0.28
   0   1  -9    0.12    0.14
   0  -1   9    0.11    0.15
   0   1  -9    0.14    0.10
   0   1  -9    0.20    0.10
   0  -1   9    0.05    0.12
   0   1  -9    0.16    0.14
   0  -1   9    0.13    0.20
   0  -1   9    0.08    0.13
   0  -1   9    0.19    0.14
   0   1  -9    0.06    0.26
   0  -1   8   10.80    0.54
   0  -1   8    9.03    0.54
   0   1  -8    9.71    0.70
   0   1  -8    9.62    0.52
   0   1  -8    9.66    0.50
   0  -1   8   10.40    0.82
   0   1  -8   10.95    0.57
   0  -1   8   10.56    0.56
   0   1  -8    9.85    0.53
   0   1  -8    9.55    0.51
   0   1  -8   10.80    0.51
   0   1  -8    9.83    0.55
   0  -1   8   10.59    0.53
   0  -1   8   12.15    0.91
   0   1  -8   11.71    0.80
   0  -1   8    8.06    0.58
   0   1  -7    3.42    0.41
   0   1  -7    3.60    0.24
   0   1  -7    3.13    0.21
   0  -1   7    3.80    0.46
   0  -1   7    4.07    0.41
   0  -1   7    3.58    0.49
   0   1  -7    2.91    0.35
   0  -1   7    3.36    0.26
   0   1  -7    3.70    0.24
   0  -1   7    3.53    0.25
   0  -1   6   38.83    1.86
   0   1  -6   37.75    1.54
   0  -1   6   43.53    1.90
   0  -1   6   40.29    1.75
   0   1  -6   37.08    1.62
   0   1  -6   40.01    1.78
   0   1  -6   37.01    1.70
   0  -1   5  132.72    5.78
   0   1  -5  134.53    5.70
   0   1  -5  128.12    5.52
   0  -1   5  135.66    5.68
   0  -1   5  137.60    5.78
   0  -1   4  285.57   11.61
   0   1  -4  268.13   11.51
   0   1  -4  261.14   11.40
   0   1  -4  282.17   11.39
   0  -1   4  273.49   11.57
   0  -1   3  467.63   19.35
   0   1  -3  464.46   19.24
   0   1  -3  461.78   19.28
   0   1  -3  454.73   19.28
   0   1  -2   -0.05    0.07
   0  -1   2    0.07    0.07
   0  -1   2    0.29    0.12
   0  -1   2    0.10    0.07
   0   1  -2    0.08    0.09
   0   1  -2    0.02    0.10
   0   1  -2    0.01    0.09
   0  -1   1    8.88    0.42
   0  -1   1    8.24    0.41
   0   1  -1    9.18    0.46
   0   1   0    5.97    0.35
   0   1   0    6.36    0.35
   0   1   1   45.37    2.03
   0  -1  -1   48.22    2.03
   0   1   1   44.98    2.05
   0  -1  -1   46.68    2.03
   0   1   1   47.37    2.03
   0   1   2   26.69    1.24
   0   1   2   26.23    1.20
   0  -1  -2   28.55    1.41
   0   1   2   27.13    1.25
   0  -1  -2   28.29    1.29
   0   1   2   26.13    1.30
   0  -1  -2   29.59    1.22
   0  -1  -2   28.06    1.29
   0  -1  -2   28.31    1.24
   0  -1  -3  175.83    7.02
   0   1   3  155.59    6.89
   0  -1  -3  177.04    7.17
   0   1   3  153.51    6.86
   0  -1  -3  174.90    7.04
   0  -1  -3  181.58    6.96
   0  -1  -3  172.84    7.00
   0   1   3  158.78    6.89
   0   1   4    2.50    0.24
   0  -1  -4    2.22    0.42
   0  -1  -4    3.06    0.33
   0  -1  -4    2.62    0.35
   0   1   4    2.83    0.19
   0  -1  -4    2.65    0.26
   0   1   4    3.19    0.24
   0   1   5   19.27    0.89
   0   1   5   17.24    0.94
   0  -1  -5   19.97    0.90
   0  -1  -5   18.66    1.28
   0   1   5   19.73    0.99
   0  -1  -5   20.94    1.12
   0  -1  -5   19.24    1.02
   0   1   6  134.79    6.12
   0  -1  -6  142.99    5.84
   0  -1  -6  145.22    5.85
   0   1   6  140.79    5.99
   0  -1  -6  134.74    5.86
   0   1   6  127.78    5.81
   0  -1  -6  147.59    5.88
   0  -1  -6  142.37    6.15
   0  -1  -6  136.71    6.04
   0   1   6  143.57    5.88
   0   1   6  141.06    5.88
   0   1   6  121.33    5.92
   0   1   6  144.28    5.86
   0   1   6  140.31    5.83
   0   1   6  136.85    5.87
   0  -1  -7  133.65    5.48
   0  -1  -7  133.78    5.47
   0   1   7  124.38    5.63
   0  -1  -7  126.77    5.47
   0  -1  -7  134.53    5.49
   0   1   7  119.63    5.46
   0   1   7  134.41    5.52
   0   1   7  130.99    5.51
   0   1   7  135.58    5.51
   0   1   7  135.91    5.47
   0   1   7  133.16    5.51
   0   1   7  127.08    5.50
   0   1   7  123.97    5.80
   0   1   7  119.33    5.50
   0  -1  -7  121.49    5.47
   0  -1  -7  130.42    5.51
   0  -1  -7  126.22    5.82
   0  -1  -7  128.16    5.61
   0  -1  -8   78.41    3.36
   0  -1  -8   79.04    3.36
   0  -1  -8   80.01    3.37
   0   1   8   78.58    3.40
   0   1   8   75.34    3.40
   0   1   8   78.31    3.35
   0   1   8   78.96    3.39
   0   1   8   79.21    3.40
   0   1   8   78.20    3.39
   0   1   8   80.92    3.76
   0   1   8   77.07    3.39
   0  -1  -8   77.88    3.34
   0  -1  -8   79.70    3.40
   0  -1  -8   76.70    3.36
   0  -1  -8   72.03    3.34
   0  -1  -8   79.24    3.75
   0  -1  -9   71.45    3.18
   0  -1  -9   74.79    3.19
   0  -1  -9   71.00    3.15
   0   1   9   73.15    3.23
   0   1   9   73.49    3.22
   0   1   9   70.53    3.21
   0   1   9   76.48    3.24
   0   1   9   74.76    3.23
   0  -1  -9   75.44    3.19
   0  -1  -9   74.17    3.16
   0  -1  -9   75.88    3.23
   0  -1  -9   69.44    3.15
   0  -1  -9   71.77    3.18
   0  -1  -9   72.35    3.61
   0  -1 -10   12.83    0.68
   0  -1 -10   13.13    0.73
   0   1  10   14.32    0.78
   0  -1 -10   14.07    0.73
   0  -1 -10   13.71    0.69
   0  -1 -10   13.13    0.71
   0  -1 -10   13.79    0.74
   0  -1 -10   14.57    1.10
   0   1  10   13.72    0.78
   0   1  10   14.47    0.77
   0  -1 -10   12.93    0.72
   0   1  10   14.09    0.76
   0  -1 -11    1.32    0.26
   0  -1 -11    1.39    0.17
   0  -1 -11    1.20    0.37
   0   1  11    1.70    0.25
   0   1  11    1.17    0.25
   0  -1 -11    1.20    0.19
   0  -1 -11    1.42    0.23
   0  -1 -11    1.62    0.22
   0   1  11    1.46    0.25
   0   1  12    0.18    0.15
   0   1  12    0.51    0.24
   0   1  12    0.36    0.17
   0   1  12    0.22    0.18
   0  -1 -12    0.14    0.27
   0  -1 -12    0.53    0.20
   0   1  13    6.27    0.45
   0  -1 -13    7.00    0.48
   0  -1 -13    7.38    0.48
   0   1  13    6.69    0.49
   0  -1 -14    3.29    0.27
   0  -1 -14    3.23    0.29
   0   1  14    3.32    0.30
   0   1  14    2.81    0.28
   0   1  15    0.29    0.12
   0  -1 -15    0.37    0.11
   0  -2  16    1.41    0.17
   0   2 -16    1.46    0.17
   0   2 -16    1.21    0.17
   0  -2  16    1.12    0.15
   0  -2  15    0.54    0.17
   0  -2  15    0.62    0.18
   0   2 -15    0.44    0.17
   0   2 -15    0.50    0.18
   0  -2  14    1.65    0.26
   0  -2  14    1.65    0.26
   0   2 -14    1.84    0.26
   0   2 -14    2.03    0.27
   0  -2  14    1.40    0.21
   0   2 -13    1.05    0.26
   0   2 -13    1.21    0.25
   0  -2  13    0.82    0.17
   0   2 -13    1.63    0.22
   0  -2  13    0.86    0.45
   0  -2  13    1.17    0.20
   0  -2  13    1.18    0.23
   0   2 -13    0.88    0.22
   0  -2  13    0.91    0.25
   0  -2  13    0.92    0.24
   0   2 -12    4.14    0.41
   0  -2  12    5.00    0.42
   0  -2  12    5.10    0.81
   0  -2  12    4.90    0.39
   0  -2  12    4.99    0.37
   0   2 -12    4.68    0.39
   0  -2  12    4.71    0.36
   0  -2  12    4.26    0.61
   0   2 -12    3.97    0.40
   0   2 -12    5.16    0.44
   0   2 -12    4.10    0.35
   0   2 -11    4.93    0.42
   0   2 -11    5.02    0.41
   0  -2  11    4.08    0.63
   0  -2  11    4.49    0.36
   0  -2  11    5.50    0.39
   0  -2  11    4.49    0.34
   0  -2  11    5.30    0.42
   0   2 -11    4.80    0.38
   0   2 -11    4.52    0.36
   0  -2  11    3.73    0.73
   0  -2  11    4.72    0.53
   0  -2  11    4.77    0.37
   0   2 -10    7.18    0.47
   0  -2  10    7.19    0.47
   0  -2  10    7.24    0.49
   0  -2  10    7.34    0.90
   0   2 -10    7.92    0.51
   0  -2  10    7.18    0.48
   0   2 -10    6.95    0.49
   0  -2  10    6.88    0.47
   0  -2  10    7.63    0.45
   0   2 -10    7.82    0.46
   0  -2  10    7.03    0.77
   0  -2   9    6.01    0.71
   0  -2   9    8.46    0.80
   0  -2   9    5.87    0.61
   0   2  -9    7.24    0.47
   0   2  -9    7.33    0.47
   0  -2   9    7.58    0.45
   0  -2   9    5.85    0.44
   0  -2   9    8.12    0.48
   0   2  -9    7.28    0.45
   0   2  -9    6.91    0.39
   0  -2   9    7.47    0.42
   0  -2   9    6.81    0.44
   0  -2   8  180.47    8.01
   0  -2   8  179.99    7.86
   0  -2   8  181.69    7.57
   0   2  -8  188.45    7.63
   0  -2   8  175.37    7.59
   0   2  -8  185.30    7.63
   0  -2   8  180.05    7.61
   0   2  -8  169.74    7.60
   0  -2   8  178.92    8.04
   0  -2   7    0.40    0.30
   0  -2   7    0.89    0.25
   0  -2   7    0.67    0.17
   0   2  -7    0.79    0.16
   0  -2   7    0.62    0.12
   0   2  -7    0.58    0.14
   0  -2   7    0.89    0.38
   0  -2   6   11.44    0.80
   0  -2   6   12.04    0.59
   0  -2   6   11.82    0.86
   0   2  -6   11.22    0.62
   0   2  -6   11.44    0.61
   0  -2   5  227.55    9.35
   0   2  -5  210.78    9.22
   0   2  -5  220.18    9.25
   0  -2   4  254.80   10.94
   0  -2   4  248.59   11.01
   0  -2   4  265.19   10.89
   0   2  -4  262.48   10.92
   0   2  -4  254.61   10.93
   0  -2   3  691.22   29.60
   0  -2   3  668.70   29.55
   0  -2   3  688.08   29.64
   0   2  -3  712.93   29.70
   0   2  -3  712.30   29.68
   0  -2   3  716.00   29.63
   0   2  -3  704.49   29.68
   0  -2   3  680.43   29.61
   0  -2   2  343.46   14.28
   0  -2   2  323.47   14.26
   0   2  -1   58.09    2.59
   0   2  -1   54.45    2.58
   0  -2   1   61.27    2.54
   0   2  -1   55.80    2.59
   0  -2   0  100.96    4.19
   0  -2   0   98.83    4.24
   0   2   0   98.18    4.29
   0  -2   0   90.48    4.20
   0  -2   0  103.77    4.30
   0   2   0  102.25    4.30
   0   2   0  101.37    4.30
   0   2   1 1069.35   47.92
   0  -2  -1 1082.85   47.85
   0  -2  -1 1147.94   47.83
   0  -2  -1 1196.75   47.81
   0  -2  -1 1188.49   47.79
   0  -2  -1 1177.79   47.83
   0   2   1 1127.26   47.89
   0   2   1 1149.22   47.88
   0   2   1 1122.66   47.90
   0   2   2    4.11    0.39
   0  -2  -2    3.30    0.33
   0  -2  -2    3.39    0.32
   0  -2  -2    3.73    0.32
   0   2   2    4.00    0.35
   0  -2  -2    4.25    0.47
   0   2   2    3.37    0.32
   0  -2  -2    4.36    0.32
   0   2   3  173.40    7.95
   0   2   3  176.13    7.99
   0   2   3  186.82    8.15
   0  -2  -3  201.87    8.03
   0  -2  -3  195.74    8.04
   0  -2  -3  190.69    8.04
   0  -2  -3  191.95    7.90
   0  -2  -3  183.60    8.08
   0  -2  -3  183.01    8.23
   0  -2  -3  182.96    8.07
   0  -2  -3  190.45    7.86
   0   2   4   49.14    2.27
   0  -2  -4   52.01    2.67
   0  -2  -4   51.96    2.48
   0  -2  -4   53.96    2.51
   0  -2  -4   50.00    2.24
   0  -2  -4   60.28    2.43
   0   2   5  224.86    9.41
   0   2   5  223.06    9.41
   0  -2  -5  217.71    9.37
   0   2   5  223.36    9.40
   0  -2  -5  235.27    9.71
   0  -2  -5  221.78    9.98
   0  -2  -5  231.73    9.55
   0  -2  -5  237.31    9.76
   0  -2  -5  221.21    9.40
   0  -2  -6  110.07    5.32
   0  -2  -6  116.83    5.16
   0   2   6  113.31    4.99
   0  -2  -6  123.31    4.98
   0   2   6  119.07    5.02
   0   2   6  120.28    5.03
   0  -2  -6  104.04    5.08
   0   2   6  114.64    4.99
   0   2   6  110.88    4.97
   0  -2  -6  117.79    5.68
   0  -2  -6  121.35    5.01
   0  -2  -6  122.72    4.97
   0  -2  -6  118.90    4.97
   0   2   7   85.54    3.86
   0  -2  -7   92.30    3.85
   0   2   7   90.52    3.90
   0   2   7   89.87    3.89
   0   2   7   87.57    3.88
   0   2   7   89.80    3.90
   0   2   7   89.67    3.87
   0   2   7   87.55    3.85
   0  -2  -7   90.12    4.26
   0  -2  -7   87.58    4.05
   0  -2  -7   92.03    3.89
   0  -2  -7   89.59    3.84
   0  -2  -7   91.00    3.84
   0   2   8    8.79    0.57
   0  -2  -8    8.88    0.56
   0  -2  -8    9.09    0.52
   0   2   8    9.72    0.58
   0   2   8    9.96    0.54
   0   2   8    8.94    0.54
   0  -2  -8    8.85    0.84
   0  -2  -8    7.46    0.64
   0  -2  -8    9.17    0.52
   0  -2  -8    8.89    0.52
   0  -2  -8    8.76    0.51
   0   2   8    8.75    0.52
   0   2   9    0.23    0.13
   0   2   9    0.13    0.20
   0  -2  -9    0.23    0.14
   0  -2  -9    0.11    0.18
   0  -2  -9    0.24    0.14
   0  -2  -9    0.37    0.16
   0   2   9    0.27    0.18
   0   2   9    0.18    0.16
   0   2   9    0.08    0.15
   0  -2  -9    0.07    0.16
   0  -2  -9    0.09    0.12
   0  -2  -9    0.18    0.16
   0  -2  -9    0.15    0.34
   0  -2 -10   15.27    0.76
   0   2  10   15.54    0.87
   0  -2 -10   14.96    0.77
   0  -2 -10   14.45    0.79
   0  -2 -10   15.57    0.78
   0  -2 -10   15.79    0.82
   0  -2 -10   14.86    1.18
   0   2  10   14.11    0.83
   0   2  10   16.47    0.82
   0   2  10   15.67    0.84
   0  -2 -10   14.57    0.80
   0   2  11    0.18    0.15
   0   2  11   -0.02    0.17
   0  -2 -11   -0.07    0.14
   0   2  11    0.03    0.19
   0  -2 -11   -0.03    0.13
   0  -2 -11    0.12    0.16
   0   2  11   -0.03    0.22
   0  -2 -11    0.25    0.19
   0  -2 -11   -0.08    0.28
   0   2  12   -0.08    0.19
   0  -2 -12    0.09    0.12
   0  -2 -12    0.05    0.17
   0   2  12    0.07    0.17
   0   2  13    0.36    0.17
   0  -2 -13    0.39    0.16
   0  -2 -13    0.27    0.15
   0   2  14    0.65    0.15
   0  -2 -14    0.37    0.13
   0   3 -16    0.24    0.13
   0   3 -16    0.47    0.14
   0  -3  16    0.06    0.11
   0   3 -15    1.23    0.22
   0   3 -15    1.28    0.22
   0  -3  15    1.08    0.20
   0   3 -14    0.59    0.21
   0  -3  14    0.70    0.21
   0  -3  14    1.06    0.47
   0   3 -14    0.91    0.18
   0  -3  14    0.72    0.17
   0   3 -14    0.84    0.21
   0   3 -14    0.49    0.20
   0   3 -13    0.06    0.19
   0  -3  13    0.13    0.17
   0  -3  13   -0.08    0.28
   0  -3  13    0.05    0.19
   0  -3  13    0.31    0.21
   0  -3  13   -0.24    0.48
   0  -3  13    0.08    0.14
   0   3 -13    0.34    0.17
   0  -3  13    0.15    0.17
   0  -3  13    0.05    0.17
   0   3 -13    0.46    0.23
   0   3 -13   -0.03    0.19
   0  -3  12   26.99    1.32
   0  -3  12   25.42    1.26
   0  -3  12   27.21    1.33
   0   3 -12   25.76    1.39
   0  -3  12   28.17    1.33
   0  -3  12   27.43    1.82
   0  -3  12   27.28    1.35
   0  -3  12   27.92    1.38
   0  -3  12   25.16    1.94
   0   3 -12   26.93    1.31
   0  -3  12   25.19    1.58
   0   3 -12   28.72    1.39
   0   3 -12   27.47    1.38
   0  -3  11   17.21    0.84
   0  -3  11   16.09    0.90
   0   3 -11   16.57    0.96
   0  -3  11   16.18    0.91
   0   3 -11   17.49    0.89
   0  -3  11   18.90    0.93
   0  -3  11   17.52    1.48
   0   3 -11   18.16    0.95
   0  -3  11   17.09    0.88
   0   3 -11   18.33    0.95
   0  -3  11   16.31    1.33
   0  -3  11   16.67    0.92
   0  -3  11   14.97    0.92
   0  -3  11   17.53    1.19
   0   3 -10   31.58    1.48
   0  -3  10   35.28    1.52
   0   3 -10   32.50    1.51
   0  -3  10   32.33    1.80
   0  -3  10   30.47    1.50
   0  -3  10   32.09    1.97
   0  -3  10   34.02    1.48
   0   3 -10   32.54    1.52
   0   3 -10   33.03    1.53
   0  -3  10   31.99    1.44
   0  -3   9    5.25    0.69
   0  -3   9    4.70    0.62
   0  -3   9    5.09    0.55
   0   3  -9    5.06    0.38
   0   3  -9    5.72    0.39
   0  -3   9    4.77    0.34
   0   3  -9    5.39    0.38
   0   3  -9    5.67    0.36
   0  -3   9    5.30    0.39
   0  -3   9    5.22    0.32
   0  -3   8   56.47    2.79
   0   3  -8   52.77    2.33
   0  -3   8   58.58    2.72
   0  -3   8   51.20    2.57
   0  -3   8   52.93    2.29
   0   3  -8   49.23    2.33
   0   3  -8   52.18    2.34
   0   3  -8   49.40    2.30
   0  -3   8   52.78    2.32
   0  -3   8   54.77    2.27
   0   3  -7   13.58    0.66
   0   3  -7   14.32    0.70
   0   3  -7   11.92    0.77
   0   3  -7   13.53    0.78
   0  -3   7   13.26    0.91
   0   3  -7   13.49    0.68
   0  -3   7   12.39    0.67
   0  -3   6   82.16    3.53
   0   3  -6   84.05    3.71
   0   3  -6   81.75    3.75
   0   3  -6   79.82    3.60
   0  -3   6   89.15    3.80
   0   3  -5  115.94    5.20
   0   3  -5  115.14    5.18
   0  -3   5  118.65    5.28
   0  -3   5  124.98    5.10
   0  -3   5  116.51    5.15
   0   3  -5  113.18    5.05
   0   3  -4   24.44    1.37
   0   3  -4   25.20    1.35
   0  -3   4   26.25    1.27
   0   3  -4   26.46    1.37
   0  -3   4   25.31    1.26
   0  -3   4   25.49    1.40
   0  -3   4   24.67    1.27
   0   3  -4   25.53    1.25
   0  -3   4   26.62    1.17
   0  -3   4   24.76    1.24
   0   3  -3   80.55    3.58
   0   3  -3   79.70    3.61
   0   3  -3   78.83    3.59
   0  -3   3   74.48    3.42
   0  -3   3   80.82    3.42
   0  -3   3   85.13    3.46
   0  -3   3   71.25    3.44
   0   3  -3   81.75    3.48
   0  -3   2  320.08   13.35
   0  -3   2  311.73   13.36
   0   3  -2  320.44   13.51
   0  -3   1   60.09    2.66
   0  -3   1   56.84    2.73
   0   3  -1   60.01    2.76
   0   3  -1   59.07    2.75
   0  -3   0   70.63    3.11
   0   3   0   72.04    3.32
   0  -3   0   69.70    3.12
   0   3   0   73.78    3.36
   0   3   0   77.36    3.33
   0  -3   0   75.21    3.16
   0  -3   0   74.05    3.22
   0  -3   0   75.09    3.31
   0  -3   0   70.89    3.18
   0  -3   0   73.46    3.25
   0  -3  -1   16.94    0.96
   0  -3  -1   17.57    0.94
   0  -3  -1   19.24    0.91
   0  -3  -1   18.08    0.92
   0   3   1   16.63    1.00
   0   3   1   16.90    1.04
   0  -3  -1   16.92    0.95
   0  -3  -1   16.18    0.91
   0  -3  -1   18.01    0.86
   0   3   1   16.97    1.01
   0  -3  -2   38.91    1.96
   0  -3  -2   40.39    1.75
   0  -3  -2   35.24    1.58
   0   3   2   35.69    1.84
   0  -3  -2   35.07    1.76
   0  -3  -2   36.26    1.75
   0  -3  -3  319.90   13.19
   0  -3  -3  307.65   13.37
   0  -3  -3  293.80   13.42
   0  -3  -3  318.70   13.63
   0   3   3  315.24   13.40
   0   3   3  293.00   13.33
   0  -3  -3  336.92   13.40
   0  -3  -3  316.93   13.14
   0  -3  -3  331.30   13.39
   0  -3  -3  300.19   13.43
   0   3   4    6.97    0.40
   0  -3  -4    7.72    0.59
   0   3   4    5.99    0.40
   0   3   4    6.66    0.41
   0   3   4    6.76    0.42
   0  -3  -4    5.47    0.60
   0  -3  -4    6.38    0.75
   0  -3  -4    5.52    0.61
   0   3   4    6.23    0.48
   0  -3  -4    7.23    0.38
   0  -3  -5    2.82    0.49
   0  -3  -5    2.60    0.32
   0  -3  -5    2.73    0.21
   0   3   5    3.13    0.26
   0   3   5    2.56    0.26
   0  -3  -5    1.85    0.30
   0  -3  -5    2.45    0.24
   0  -3  -5    2.85    0.22
   0  -3  -5    2.97    0.59
   0  -3  -5    1.92    0.44
   0   3   5    2.19    0.20
   0  -3  -5    2.49    0.20
   0  -3  -6    8.28    0.77
   0   3   6    7.42    0.47
   0  -3  -6    8.42    0.45
   0   3   6    7.75    0.51
   0  -3  -6    6.24    0.55
   0  -3  -6    8.30    0.46
   0  -3  -6    8.29    0.44
   0   3   6    7.74    0.45
   0  -3  -6    5.40    0.85
   0   3   6    8.32    0.51
   0  -3  -6    8.14    0.49
   0   3   7   76.84    3.45
   0  -3  -7   81.79    3.41
   0   3   7   76.76    3.48
   0   3   7   77.63    3.49
   0   3   7   77.27    3.42
   0  -3  -7   77.27    3.40
   0  -3  -7   80.48    3.41
   0   3   7   77.50    3.49
   0  -3  -7   81.60    3.46
   0  -3  -7   75.12    3.87
   0  -3  -7   79.29    3.70
   0   3   8    6.66    0.44
   0   3   8    7.28    0.50
   0   3   8    6.62    0.49
   0   3   8    6.38    0.48
   0   3   8    6.61    0.42
   0  -3  -8    6.06    0.60
   0  -3  -8    5.74    0.73
   0  -3  -8    5.64    0.42
   0  -3  -8    5.58    0.41
   0  -3  -8    6.39    0.42
   0   3   9   16.40    0.92
   0  -3  -9   14.70    0.80
   0  -3  -9   15.32    0.83
   0  -3  -9   15.43    0.80
   0   3   9   16.19    0.90
   0   3   9   17.01    0.84
   0  -3  -9   14.71    1.22
   0   3   9   16.01    0.84
   0  -3  -9   16.20    0.83
   0  -3 -10    0.40    0.17
   0   3  10    0.78    0.23
   0   3  10    0.52    0.23
   0   3  10    0.28    0.18
   0  -3 -10    0.70    0.21
   0  -3 -10    0.53    0.15
   0   3  10    0.54    0.15
   0  -3 -10    0.42    0.15
   0  -3 -10    1.13    0.38
   0  -3 -10    0.50    0.17
   0  -3 -10    0.94    0.24
   0  -3 -11    1.40    0.19
   0  -3 -11    1.44    0.22
   0  -3 -11    1.23    0.17
   0  -3 -11    1.41    0.39
   0   3  11    1.71    0.26
   0   3  11    1.64    0.29
   0  -3 -11    1.76    0.25
   0   3  12    0.71    0.20
   0   3  12    0.39    0.18
   0  -3 -12    0.50    0.16
   0   3  13    1.91    0.22
   0  -3 -13    1.63    0.19
   0   3  13    1.43    0.20
   0  -3 -13    1.41    0.17
   0  -4  16    0.49    0.14
   0  -4  16    0.49    0.14
   0   4 -16    0.36    0.14
   0  -4  15    0.24    0.14
   0   4 -15    0.18    0.18
   0  -4  15    0.15    0.16
   0  -4  15    0.22    0.15
   0  -4  15    0.65    0.41
   0   4 -15    0.30    0.18
   0   4 -15    0.24    0.17
   0  -4  14    0.02    0.16
   0  -4  14    0.07    0.17
   0  -4  14    0.56    0.21
   0  -4  14   -0.14    0.18
   0  -4  14    0.11    0.41
   0   4 -14    0.12    0.19
   0  -4  14    0.13    0.16
   0   4 -14    0.06    0.19
   0   4 -14    0.11    0.19
   0   4 -14    0.04    0.14
   0   4 -13    3.64    0.38
   0   4 -13    3.95    0.39
   0  -4  13    3.75    0.36
   0  -4  13    4.21    0.66
   0  -4  13    3.96    0.37
   0  -4  13    4.02    0.53
   0   4 -13    4.00    0.42
   0  -4  13    3.47    0.75
   0   4 -13    4.06    0.34
   0  -4  13    4.45    0.37
   0  -4  13    4.04    0.39
   0   4 -12   21.26    1.08
   0  -4  12   18.41    1.67
   0  -4  12   18.93    1.56
   0  -4  12   23.44    1.57
   0   4 -12   21.80    1.19
   0  -4  12   21.32    1.11
   0  -4  12   20.83    1.42
   0   4 -12   22.33    1.16
   0   4 -12   23.10    1.16
   0  -4  12   22.31    1.11
   0  -4  12   21.97    1.13
   0   4 -12   18.93    1.06
   0  -4  11   23.79    1.17
   0  -4  11   24.80    1.20
   0  -4  11   25.46    1.18
   0  -4  11   26.70    1.75
   0   4 -11   23.24    1.15
   0   4 -11   19.08    1.14
   0   4 -11   23.25    1.11
   0  -4  11   24.20    1.50
   0   4 -11   22.39    1.20
   0   4 -11   24.75    1.22
   0  -4  11   23.03    1.18
   0   4 -11   23.18    1.25
   0  -4  11   22.44    1.17
   0   4 -10    0.47    0.16
   0  -4  10    0.54    0.20
   0   4 -10    0.47    0.19
   0  -4  10    0.46    0.40
   0   4 -10    0.65    0.19
   0   4 -10    0.55    0.14
   0  -4  10    0.88    0.34
   0  -4  10    0.67    0.38
   0  -4  10    0.40    0.18
   0  -4  10    0.71    0.20
   0  -4  10    0.35    0.14
   0   4 -10    0.46    0.18
   0   4  -9   17.74    0.94
   0   4  -9   16.65    0.82
   0  -4   9   16.70    1.17
   0  -4   9   20.07    1.17
   0   4  -9   15.86    0.84
   0   4  -9   14.38    0.85
   0   4  -9   16.84    0.89
   0  -4   9   17.91    0.86
   0  -4   8   14.32    0.98
   0   4  -8   14.72    0.75
   0   4  -8   12.12    0.69
   0   4  -8   14.29    0.89
   0   4  -8   13.73    0.68
   0  -4   8   14.36    0.72
   0  -4   7    0.05    0.22
   0   4  -7    0.17    0.14
   0  -4   7   -0.13    0.35
   0   4  -7    0.05    0.22
   0   4  -7    0.13    0.22
   0  -4   7   -0.01    0.14
   0   4  -7    0.72    0.14
   0   4  -6    7.10    0.42
   0  -4   6    6.89    0.56
   0   4  -6    7.48    0.67
   0  -4   6    6.71    0.53
   0  -4   6    6.87    0.69
   0  -4   5    2.37    0.32
   0   4  -5    3.19    0.47
   0  -4   5    2.80    0.24
   0  -4   5    2.86    0.31
   0  -4   5    3.20    0.50
   0   4  -5    2.76    0.43
   0  -4   5    2.73    0.32
   0  -4   5    2.78    0.33
   0  -4   4   44.64    2.19
   0  -4   4   49.38    2.13
   0  -4   4   49.78    2.18
   0  -4   4   45.21    2.23
   0  -4   4   53.21    2.26
   0   4  -4   47.43    2.44
   0  -4   4   46.76    2.18
   0   4  -4   50.39    2.42
   0  -4   4   44.23    2.34
   0  -4   3  292.70   12.01
   0  -4   3  282.62   11.95
   0   4  -3  274.25   12.21
   0  -4   3  276.12   12.05
   0  -4   2   91.69    3.85
   0  -4   2   81.95    3.86
   0   4  -2   82.10    4.01
   0   4  -2   86.45    4.07
   0   4  -2   87.97    4.03
   0  -4   2   88.05    3.86
   0  -4   1  937.16   38.37
   0  -4   1  928.07   38.54
   0   4  -1  940.82   38.66
   0  -4   1  983.34   38.51
   0  -4   1  931.33   38.62
   0  -4   1  850.46   38.49
   0  -4   1  878.26   38.40
   0  -4   1  927.94   38.41
   0   4  -1  924.03   38.67
   0  -4   0  357.04   14.69
   0  -4   0  361.05   14.88
   0  -4   0  365.78   14.81
   0   4   0  362.72   14.92
   0  -4   0  354.11   14.61
   0  -4   0  327.20   14.55
   0  -4   0  364.03   14.66
   0  -4   0  352.83   14.74
   0  -4   0  338.17   14.65
   0   4   0  351.00   14.97
   0  -4  -1   18.68    1.09
   0   4   1   19.62    1.18
   0  -4  -1   19.39    1.03
   0  -4  -1   17.01    0.98
   0  -4  -1   19.01    1.05
   0   4   1   18.35    1.20
   0  -4  -1   17.28    1.06
   0   4   2  581.86   23.96
   0  -4  -2  566.46   24.43
   0   4   2  589.35   24.35
   0  -4  -2  607.37   24.16
   0  -4  -2  577.50   24.21
   0  -4  -2  533.79   23.95
   0   4   2  567.50   23.96
   0  -4  -2  589.03   24.14
   0  -4  -2  569.37   23.93
   0   4   2  593.73   23.95
   0  -4  -3   10.69    0.86
   0  -4  -3   11.61    0.80
   0   4   3   10.47    0.60
   0   4   3   11.01    0.60
   0   4   3   10.68    0.61
   0  -4  -3   11.24    0.57
   0  -4  -3   13.08    0.84
   0  -4  -3   11.11    0.77
   0   4   3   11.10    0.60
   0  -4  -3   10.82    0.86
   0  -4  -3   11.47    0.98
   0   4   3   11.41    0.86
   0   4   3   11.27    0.79
   0  -4  -4   37.00    1.71
   0  -4  -4   40.32    2.15
   0  -4  -4   34.45    1.96
   0   4   4   39.92    1.77
   0  -4  -4   43.08    2.06
   0   4   4   36.13    1.76
   0  -4  -4   39.08    1.71
   0   4   4   39.92    1.78
   0   4   4   37.45    1.94
   0  -4  -4   41.92    1.74
   0  -4  -4   35.95    2.09
   0  -4  -4   38.93    2.32
   0   4   5   13.40    0.77
   0   4   5   12.88    0.73
   0  -4  -5   14.33    0.68
   0  -4  -5   12.96    0.89
   0  -4  -5   14.11    0.67
   0  -4  -5   12.25    0.68
   0  -4  -5   12.46    1.03
   0  -4  -5   10.99    1.17
   0  -4  -5   13.57    1.07
   0  -4  -5   13.74    0.73
   0  -4  -6    6.59    0.65
   0  -4  -6    6.85    0.76
   0   4   6    5.77    0.44
   0   4   6    6.39    0.50
   0   4   6    6.97    0.47
   0  -4  -6    6.40    0.41
   0  -4  -6    6.49    0.39
   0   4   6    7.11    0.49
   0  -4  -6    5.66    0.88
   0  -4  -6    5.66    0.43
   0   4   7    0.43    0.19
   0   4   7    0.53    0.23
   0   4   7    1.04    0.23
   0   4   7    0.55    0.22
   0  -4  -7    0.31    0.17
   0  -4  -7    0.63    0.17
   0  -4  -7    0.59    0.35
   0  -4  -7    1.19    0.36
   0   4   7    0.70    0.23
   0  -4  -7    0.86    0.22
   0   4   8   19.24    1.04
   0   4   8   19.23    1.04
   0  -4  -8   16.13    1.34
   0  -4  -8   17.54    1.21
   0   4   8   19.87    1.05
   0   4   8   18.62    0.99
   0  -4  -8   19.40    0.95
   0  -4  -8   19.12    0.95
   0  -4  -8   17.65    0.95
   0   4   9    3.93    0.41
   0   4   9    3.68    0.39
   0   4   9    4.32    0.35
   0  -4  -9    3.76    0.30
   0   4   9    3.84    0.39
   0  -4  -9    4.07    0.33
   0  -4  -9    4.41    0.65
   0  -4  -9    3.78    0.33
   0  -4 -10    0.05    0.12
   0  -4 -10    0.02    0.18
   0  -4 -10    0.09    0.13
   0   4  10   -0.08    0.19
   0  -4 -10   -0.14    0.17
   0   4  10   -0.13    0.18
   0   4  10    0.04    0.14
   0  -4 -10    0.08    0.31
   0   4  10    0.03    0.20
   0  -4 -11    0.48    0.13
   0  -4 -11    0.60    0.16
   0  -4 -11    0.46    0.16
   0   4  11    0.66    0.19
   0   4  12   -0.02    0.13
   0  -4 -12    0.09    0.11
   0  -5  16    0.26    0.13
   0  -5  16    0.25    0.12
   0  -5  16    0.17    0.11
   0   5 -16    0.45    0.14
   0   5 -16    0.14    0.13
   0   5 -15    0.18    0.19
   0  -5  15    0.13    0.14
   0  -5  15   -0.14    0.15
   0  -5  15    0.10    0.15
   0  -5  15   -0.03    0.14
   0  -5  15   -0.10    0.32
   0   5 -15    0.09    0.16
   0   5 -15    0.05    0.16
   0   5 -14    0.11    0.19
   0   5 -14   -0.11    0.21
   0  -5  14    0.05    0.17
   0   5 -14   -0.04    0.15
   0  -5  14   -0.07    0.17
   0  -5  14    0.06    0.15
   0  -5  14    0.21    0.16
   0  -5  14   -0.57    0.43
   0   5 -14   -0.08    0.13
   0   5 -14    0.03    0.23
   0   5 -14    0.06    0.20
   0  -5  14    0.15    0.17
   0  -5  14    0.02    0.19
   0  -5  13    4.47    0.39
   0  -5  13    4.15    0.36
   0  -5  13    4.99    0.74
   0   5 -13    4.58    0.35
   0  -5  13    2.82    0.57
   0   5 -13    3.73    0.35
   0   5 -13    3.88    0.38
   0  -5  13    3.85    0.65
   0  -5  13    3.23    0.52
   0   5 -13    3.89    0.40
   0   5 -13    3.55    0.43
   0  -5  13    3.59    0.36
   0   5 -13    4.72    0.43
   0  -5  13    3.83    0.37
   0  -5  13    4.17    0.36
   0  -5  12   11.00    0.68
   0  -5  12   12.43    0.68
   0  -5  12   11.36    1.25
   0  -5  12   12.24    1.18
   0   5 -12   11.04    0.66
   0  -5  12   10.49    1.05
   0   5 -12   12.13    0.79
   0   5 -12   11.94    0.73
   0  -5  12   11.29    0.70
   0  -5  12   10.26    0.93
   0  -5  12   11.37    0.68
   0   5 -12   10.12    0.67
   0   5 -12   10.63    0.70
   0   5 -12   12.65    0.74
   0   5 -11    0.07    0.14
   0  -5  11    0.04    0.19
   0  -5  11    0.12    0.43
   0   5 -11   -0.03    0.20
   0   5 -11    0.13    0.21
   0   5 -11   -0.15    0.23
   0  -5  11   -0.21    0.44
   0  -5  11   -0.22    0.31
   0  -5  11   -0.02    0.17
   0  -5  11   -0.02    0.18
   0  -5  11    0.07    0.18
   0   5 -11   -0.06    0.21
   0   5 -11   -0.07    0.12
   0   5 -10   -0.02    0.14
   0  -5  10    0.06    0.17
   0   5 -10    0.05    0.17
   0   5 -10    0.12    0.19
   0   5 -10    0.03    0.19
   0   5 -10    0.07    0.12
   0  -5  10    0.20    0.28
   0  -5  10    0.41    0.32
   0  -5  10    0.06    0.15
   0  -5  10    0.53    0.21
   0   5 -10   -0.05    0.18
   0   5  -9   13.50    0.77
   0  -5   9   17.41    0.79
   0   5  -9   12.92    0.80
   0  -5   9   15.25    0.76
   0  -5   9   14.78    1.06
   0   5  -9   15.62    0.83
   0  -5   9   16.05    1.25
   0   5  -9   13.79    0.74
   0   5  -9   13.79    0.86
   0   5  -9   14.43    0.82
   0   5  -9   16.10    1.02
   0  -5   8    7.61    0.47
   0   5  -8    7.59    0.55
   0   5  -8    7.50    0.46
   0  -5   8    9.29    0.90
   0  -5   8    9.27    0.74
   0   5  -8    8.48    0.53
   0   5  -8    7.88    0.72
   0   5  -8    8.23    0.47
   0   5  -8    8.65    0.50
   0   5  -7   12.75    0.67
   0  -5   7   14.87    0.90
   0  -5   7   16.77    1.15
   0  -5   7   14.67    0.91
   0   5  -7   12.28    0.64
   0  -5   7   12.33    0.66
   0   5  -7   13.36    0.70
   0   5  -7   13.76    0.73
   0   5  -7   12.70    0.98
   0   5  -7   15.07    1.10
   0   5  -7   13.08    0.68
   0   5  -6   35.72    1.64
   0   5  -6   38.17    2.10
   0  -5   6   34.32    2.00
   0  -5   6   39.05    1.86
   0  -5   6   35.92    1.80
   0   5  -6   36.23    1.62
   0  -5   6   38.31    1.82
   0   5  -6   34.33    1.63
   0   5  -5    7.03    0.76
   0   5  -5    6.78    0.42
   0  -5   5    6.84    0.68
   0  -5   5    6.45    0.55
   0  -5   5    7.54    0.49
   0   5  -5    7.16    0.42
   0   5  -5    7.23    0.41
   0  -5   5    6.43    0.50
   0  -5   5    7.07    0.47
   0  -5   5    6.89    0.55
   0  -5   4    5.98    0.42
   0   5  -4    5.38    0.64
   0  -5   4    5.14    0.55
   0  -5   4    4.84    0.38
   0   5  -4    5.72    0.70
   0   5  -4    5.43    0.36
   0  -5   4    6.06    0.50
   0  -5   4    5.45    0.49
   0  -5   4    5.08    0.43
   0  -5   3   94.00    4.43
   0  -5   3  103.56    4.40
   0  -5   3   98.39    4.44
   0   5  -3   96.43    4.71
   0   5  -2   72.85    3.18
   0  -5   2   71.82    3.32
   0   5  -2   74.68    3.63
   0  -5   2   75.83    3.50
   0  -5   2   74.56    3.20
   0   5  -2   71.59    3.19
   0  -5   2   73.49    3.29
   0  -5   2   71.02    3.42
   0  -5   2   75.82    3.57
   0  -5   2   80.09    3.41
   0   5  -1   -0.07    0.37
   0   5  -1    0.10    0.13
   0  -5   1    0.10    0.13
   0  -5   1    0.18    0.24
   0  -5   1    0.07    0.18
   0  -5   1    0.08    0.13
   0  -5   1    0.12    0.12
   0   5  -1   -0.07    0.31
   0  -5   1   -0.06    0.22
   0  -5   1    0.04    0.21
   0  -5   1   -0.08    0.18
   0  -5   1    0.20    0.22
   0   5   0    8.26    0.50
   0   5   0    8.43    0.83
   0   5   0    8.40    0.49
   0  -5   0    9.14    0.66
   0  -5   0    9.34    0.59
   0  -5   0    9.84    0.72
   0  -5   0    9.28    0.63
   0  -5   0    9.29    0.54
   0  -5   0    8.25    0.68
   0  -5  -1    0.56    0.25
   0  -5  -1    0.54    0.27
   0  -5  -1    1.17    0.30
   0  -5  -1    0.39    0.21
   0   5   1    0.57    0.14
   0  -5  -1    0.33    0.20
   0  -5  -1    0.27    0.28
   0   5   1    0.39    0.12
   0   5   1    0.58    0.15
   0   5   1    0.38    0.32
   0   5   2    0.06    0.14
   0  -5  -2   -0.01    0.13
   0  -5  -2   -0.24    0.29
   0  -5  -2    0.05    0.24
   0   5   2    0.19    0.12
   0   5   2   -0.08    0.33
   0   5   2   -0.13    0.26
   0   5   2    0.12    0.14
   0  -5  -2    0.05    0.22
   0   5   2    0.17    0.11
   0  -5  -2   -0.04    0.20
   0   5   3   14.80    0.77
   0   5   3   11.40    0.63
   0  -5  -3   13.14    1.02
   0  -5  -3   11.19    0.98
   0  -5  -3   10.87    1.08
   0  -5  -3   12.62    0.65
   0   5   3   12.12    0.69
   0  -5  -3   12.59    0.91
   0   5   3   12.53    0.70
   0  -5  -3   12.29    0.63
   0   5   3   12.93    0.69
   0  -5  -3   10.88    0.86
   0   5   3   12.43    0.95
   0   5   3   12.41    0.67
   0  -5  -4    0.19    0.11
   0  -5  -4    0.20    0.14
   0  -5  -4    0.38    0.36
   0  -5  -4    0.22    0.39
   0  -5  -4    0.08    0.36
   0   5   4    0.24    0.24
   0   5   4    0.47    0.19
   0   5   4    0.18    0.16
   0  -5  -4    0.11    0.11
   0   5   4    0.32    0.16
   0  -5  -4    0.06    0.20
   0   5   4    0.15    0.19
   0  -5  -5   -0.02    0.17
   0  -5  -5   -0.25    0.42
   0  -5  -5    0.17    0.36
   0  -5  -5    0.22    0.14
   0  -5  -5   -0.09    0.38
   0  -5  -5   -0.06    0.29
   0   5   5    0.10    0.18
   0   5   5   -0.16    0.18
   0   5   5   -0.02    0.17
   0   5   5    0.26    0.22
   0  -5  -5    0.17    0.23
   0  -5  -5    0.09    0.11
   0   5   6   30.44    1.50
   0  -5  -6   28.49    1.43
   0  -5  -6   31.20    1.36
   0  -5  -6   28.82    1.74
   0  -5  -6   25.98    1.84
   0   5   6   29.35    1.46
   0   5   6   28.45    1.47
   0   5   6   28.83    1.46
   0   5   6   28.05    1.42
   0  -5  -6   29.34    1.38
   0   5   6   31.53    1.53
   0   5   7   12.06    0.70
   0  -5  -7   12.29    0.66
   0  -5  -7   12.13    0.66
   0  -5  -7   12.28    0.71
   0   5   7   11.94    0.73
   0  -5  -7    9.16    0.87
   0  -5  -7   11.66    1.10
   0   5   7   12.62    0.77
   0   5   7    9.65    0.67
   0   5   7   13.00    0.74
   0   5   8    0.33    0.19
   0   5   8    0.37    0.23
   0   5   8    0.21    0.21
   0  -5  -8    0.61    0.19
   0  -5  -8    0.42    0.28
   0  -5  -8    0.26    0.31
   0   5   8    0.50    0.24
   0  -5  -8    0.42    0.17
   0   5   8    0.60    0.20
   0  -5  -8    0.58    0.17
   0   5   8    0.28    0.18
   0   5   9   32.46    1.50
   0  -5  -9   29.09    1.40
   0  -5  -9   27.73    1.82
   0   5   9   31.02    1.49
   0  -5  -9   27.86    1.38
   0   5   9   30.01    1.44
   0   5   9   30.70    1.43
   0   5   9   31.88    1.50
   0  -5  -9   28.44    1.37
   0   5  10    0.18    0.16
   0  -5 -10    0.13    0.13
   0  -5 -10    0.25    0.11
   0   5  10    0.12    0.17
   0   5  10    0.25    0.13
   0  -5 -11    0.01    0.10
   0   5  11    0.11    0.13
   0  -6  16    0.16    0.10
   0  -6  16    0.25    0.11
   0   6 -16    0.31    0.15
   0   6 -15    0.82    0.22
   0  -6  15    0.97    0.17
   0  -6  15    0.57    0.16
   0  -6  15    0.57    0.14
   0  -6  15    0.59    0.15
   0  -6  15    0.56    0.16
   0  -6  15    0.59    0.15
   0   6 -15    0.46    0.14
   0   6 -14    0.19    0.17
   0   6 -14    0.19    0.17
   0  -6  14    0.14    0.13
   0  -6  14    0.30    0.16
   0   6 -14    0.03    0.22
   0  -6  14   -0.11    0.40
   0  -6  14    0.04    0.17
   0  -6  14    0.23    0.29
   0  -6  14    0.20    0.18
   0  -6  14    0.21    0.16
   0   6 -13    2.90    0.35
   0   6 -13    3.17    0.34
   0  -6  13    3.89    0.56
   0   6 -13    2.56    0.39
   0   6 -13    3.54    0.36
   0   6 -13    3.68    0.32
   0  -6  13    2.65    0.65
   0  -6  13    3.19    0.63
   0  -6  13    3.84    0.34
   0  -6  13    3.22    0.29
   0  -6  13    4.06    0.36
   0  -6  13    3.54    0.35
   0  -6  12    0.02    0.14
   0  -6  12    0.30    0.18
   0  -6  12   -0.12    0.44
   0   6 -12    0.02    0.16
   0  -6  12    0.10    0.38
   0   6 -12    0.03    0.21
   0   6 -12   -0.04    0.28
   0  -6  12    0.15    0.30
   0  -6  12    0.33    0.20
   0   6 -12   -0.03    0.21
   0   6 -12   -0.03    0.23
   0   6 -12    0.03    0.21
   0  -6  11    1.34    0.23
   0  -6  11    1.61    0.22
   0  -6  11    1.64    0.25
   0  -6  11    0.96    0.50
   0  -6  11    1.27    0.48
   0   6 -11    1.19    0.21
   0   6 -11    1.23    0.29
   0   6 -11    0.77    0.25
   0   6 -11    1.57    0.21
   0  -6  11    1.72    0.44
   0   6 -11    1.81    0.27
   0   6 -11    1.61    0.33
   0  -6  11    1.51    0.28
   0  -6  11    1.51    0.25
   0   6 -11    1.75    0.29
   0   6 -10   -0.23    0.22
   0   6 -10   -0.02    0.13
   0  -6  10   -0.10    0.39
   0   6 -10   -0.23    0.22
   0  -6  10    0.29    0.19
   0   6 -10    0.03    0.18
   0   6 -10   -0.04    0.25
   0  -6  10    0.11    0.39
   0  -6  10   -0.06    0.16
   0  -6  10    0.20    0.13
   0  -6  10    0.06    0.15
   0   6 -10   -0.07    0.16
   0   6  -9   48.81    2.27
   0   6  -9   52.00    2.28
   0   6  -9   51.71    2.69
   0  -6   9   60.14    2.97
   0   6  -9   45.71    2.33
   0   6  -9   47.91    2.41
   0   6  -9   49.75    2.35
   0  -6   9   54.35    2.96
   0  -6   9   54.24    2.27
   0   6  -9   51.78    2.31
   0   6  -8   51.79    2.34
   0   6  -8   58.72    2.87
   0   6  -8   54.81    2.36
   0  -6   8   60.91    2.68
   0  -6   8   55.17    2.91
   0   6  -8   46.98    2.38
   0   6  -8   52.60    2.41
   0  -6   8   53.54    2.32
   0   6  -8   50.88    2.31
   0   6  -8   52.01    2.37
   0   6  -7   34.72    1.60
   0   6  -7   32.94    1.56
   0  -6   7   38.29    1.88
   0  -6   7   35.98    2.05
   0   6  -7   36.34    1.71
   0  -6   7   37.70    1.83
   0   6  -7   34.63    2.14
   0   6  -7   34.37    2.04
   0   6  -7   34.95    1.61
   0  -6   7   32.88    1.55
   0  -6   6   41.19    2.10
   0   6  -6   41.99    1.97
   0   6  -6   38.88    1.87
   0  -6   6   36.66    2.23
   0  -6   6   37.40    2.09
   0   6  -6   37.77    2.31
   0   6  -6   38.42    1.90
   0   6  -6   40.78    2.44
   0   6  -6   42.65    1.87
   0   6  -5   38.37    1.81
   0  -6   5   37.35    2.04
   0  -6   5   42.96    2.19
   0   6  -5   42.31    1.84
   0   6  -5   41.12    1.86
   0   6  -5   43.80    2.46
   0  -6   5   38.83    2.04
   0   6  -4    0.46    0.12
   0   6  -4    0.45    0.15
   0  -6   4    0.66    0.30
   0   6  -4    0.66    0.43
   0  -6   4    0.55    0.20
   0  -6   4    0.85    0.35
   0  -6   4    0.49    0.25
   0  -6   4    0.34    0.17
   0  -6   4    0.23    0.23
   0  -6   3   35.04    2.12
   0  -6   3   42.13    2.02
   0  -6   3   40.67    1.94
   0  -6   3   37.84    1.80
   0  -6   3   36.14    1.90
   0   6  -3   39.26    2.31
   0   6  -3   36.19    1.74
   0   6  -3   36.36    1.71
   0   6  -3   38.75    1.69
   0  -6   3   35.00    2.06
   0  -6   2    7.79    0.66
   0  -6   2    7.69    0.72
   0   6  -2    8.42    0.47
   0   6  -2    8.60    0.50
   0  -6   2    8.57    0.58
   0  -6   2    7.55    0.77
   0  -6   2    8.02    0.68
   0  -6   2    8.37    0.67
   0   6  -2    7.33    0.45
   0   6  -2    7.37    0.50
   0   6  -1   74.21    3.33
   0  -6   1   79.96    3.66
   0   6  -1   74.66    3.37
   0   6  -1   82.10    4.05
   0  -6   1   80.30    3.52
   0  -6   1   78.67    3.53
   0   6  -1   74.77    3.34
   0  -6   1   82.86    3.67
   0   6   0    2.83    0.28
   0  -6   0    3.25    0.49
   0   6   0    2.97    0.28
   0   6   0    2.82    0.25
   0  -6   0    3.31    0.46
   0  -6   0    1.86    0.41
   0  -6   0    2.61    0.42
   0  -6   0    2.73    0.45
   0   6   0    3.75    0.60
   0   6   0    3.25    0.29
   0   6   0    3.30    0.65
   0   6   0    3.14    0.24
   0   6   1    0.09    0.15
   0  -6  -1    0.08    0.26
   0  -6  -1    0.31    0.25
   0   6   1    0.11    0.16
   0   6   1    0.16    0.13
   0  -6  -1    0.06    0.23
   0  -6  -1    0.24    0.23
   0   6   1   -0.15    0.19
   0  -6  -1    0.16    0.23
   0  -6  -1   -0.08    0.14
   0   6   1    0.08    0.15
   0   6   1    0.10    0.37
   0   6   1    0.16    0.29
   0   6   1    0.02    0.12
   0   6   2   27.97    1.40
   0  -6  -2   27.67    1.88
   0  -6  -2   30.53    1.36
   0  -6  -2   30.49    1.82
   0  -6  -2   28.95    1.69
   0   6   2   29.45    1.41
   0   6   2   28.27    1.37
   0   6   2   25.89    1.36
   0  -6  -2   29.84    1.70
   0   6   2   28.86    1.40
   0   6   2   29.28    1.37
   0   6   2   30.74    1.83
   0   6   2   29.56    1.36
   0  -6  -3    1.01    0.17
   0  -6  -3    0.11    0.34
   0  -6  -3    0.68    0.35
   0  -6  -3    1.10    0.16
   0  -6  -3    1.74    0.48
   0   6   3    1.08    0.23
   0  -6  -3    1.09    0.35
   0   6   3    0.72    0.19
   0  -6  -3    1.12    0.17
   0   6   3    0.85    0.20
   0   6   3    0.88    0.37
   0  -6  -3    0.32    0.24
   0   6   3    0.51    0.20
   0   6   4   12.66    0.72
   0  -6  -4   13.61    0.78
   0  -6  -4   12.01    1.12
   0  -6  -4   13.47    1.30
   0  -6  -4   14.69    0.72
   0  -6  -4   15.45    1.24
   0   6   4   14.67    0.84
   0  -6  -4   15.73    1.12
   0   6   4   14.92    0.82
   0   6   4   15.27    0.82
   0  -6  -4   12.75    1.01
   0   6   4   13.10    0.77
   0   6   4   12.32    0.77
   0  -6  -5    3.05    0.26
   0   6   5    3.31    0.37
   0  -6  -5    2.69    0.59
   0  -6  -5    2.17    0.48
   0   6   5    2.84    0.35
   0   6   5    2.76    0.33
   0  -6  -5    3.05    0.33
   0   6   5    3.48    0.37
   0   6   5    3.09    0.28
   0  -6  -5    3.36    0.29
   0  -6  -5    3.95    0.66
   0   6   5    2.72    0.32
   0   6   6   15.85    0.89
   0   6   6   16.29    0.90
   0   6   6   12.53    0.83
   0  -6  -6   17.52    0.87
   0  -6  -6   14.07    0.84
   0  -6  -6   15.83    1.15
   0  -6  -6   15.28    1.27
   0   6   6   13.50    0.83
   0  -6  -6   15.40    0.80
   0   6   6   14.38    0.80
   0  -6  -6   16.09    0.80
   0   6   7    3.09    0.33
   0   6   7    2.76    0.34
   0   6   7    2.23    0.29
   0  -6  -7    1.57    0.40
   0  -6  -7    3.61    0.63
   0   6   7    2.95    0.32
   0   6   7    3.39    0.38
   0  -6  -7    2.93    0.28
   0  -6  -7    2.85    0.27
   0  -6  -7    2.75    0.32
   0  -6  -7    3.71    0.35
   0  -6  -8    0.87    0.18
   0   6   8    1.38    0.22
   0   6   8    1.03    0.24
   0   6   8    0.51    0.19
   0  -6  -8    0.85    0.18
   0  -6  -8    1.00    0.37
   0  -6  -9    0.51    0.14
   0  -6  -9    0.44    0.13
   0   6   9    0.35    0.16
   0   6   9    0.32    0.14
   0  -6  -9    0.86    0.14
   0   6  10    0.12    0.12
   0  -7  16    3.97    0.26
   0   7 -16    4.27    0.32
   0  -7  15    1.81    0.19
   0  -7  15    2.53    0.23
   0   7 -15    1.81    0.27
   0  -7  15    1.44    0.20
   0   7 -15    1.98    0.22
   0  -7  15    2.00    0.22
   0  -7  14    4.79    0.35
   0  -7  14    3.76    0.32
   0   7 -14    4.47    0.43
   0  -7  14    3.90    0.31
   0  -7  14    4.78    0.36
   0   7 -14    4.12    0.38
   0   7 -14    4.00    0.36
   0  -7  14    3.76    0.65
   0   7 -13    2.85    0.33
   0   7 -13    2.29    0.34
   0  -7  13    3.56    0.63
   0  -7  13    2.12    0.25
   0  -7  13    3.18    0.32
   0   7 -13    2.46    0.37
   0  -7  13    2.21    0.58
   0  -7  13    2.12    0.27
   0  -7  13    2.66    0.28
   0  -7  12    1.34    0.49
   0   7 -12    0.98    0.26
   0   7 -12    1.08    0.28
   0  -7  12    1.05    0.38
   0  -7  12    0.56    0.44
   0  -7  12    1.04    0.19
   0  -7  12    1.24    0.44
   0  -7  12    0.71    0.23
   0   7 -12    0.72    0.30
   0   7 -12    0.67    0.23
   0  -7  12    0.58    0.40
   0  -7  12    1.04    0.22
   0  -7  12    1.23    0.22
   0  -7  11    0.34    0.40
   0  -7  11   -0.10    0.37
   0  -7  11   -0.13    0.20
   0   7 -11    0.29    0.18
   0   7 -11   -0.04    0.25
   0  -7  11    0.32    0.46
   0   7 -11    0.02    0.12
   0  -7  11    0.12    0.39
   0  -7  11   -0.08    0.27
   0  -7  11    0.04    0.16
   0   7 -11   -0.29    0.25
   0   7 -11   -0.03    0.22
   0  -7  11    0.10    0.14
   0  -7  10    0.02    0.19
   0  -7  10   -0.04    0.17
   0  -7  10    0.10    0.39
   0   7 -10   -0.02    0.14
   0  -7  10   -0.05    0.14
   0  -7  10    0.32    0.40
   0   7 -10    0.03    0.18
   0   7 -10    0.04    0.26
   0   7 -10    0.03    0.22
   0   7 -10    0.04    0.25
   0   7  -9    2.13    0.25
   0   7  -9    2.13    0.51
   0   7  -9    2.38    0.27
   0   7  -9    2.73    0.56
   0  -7   9    2.08    0.25
   0   7  -9    1.87    0.32
   0   7  -9    2.26    0.30
   0  -7   9    2.07    0.22
   0  -7   9    1.88    0.52
   0  -7   9    2.60    0.60
   0   7  -8   43.27    1.99
   0   7  -8   44.90    2.02
   0   7  -8   44.04    2.55
   0   7  -8   37.87    2.07
   0   7  -8   38.95    2.02
   0   7  -8   43.87    1.96
   0   7  -8   42.04    2.11
   0   7  -8   43.91    2.04
   0   7  -8   51.24    2.02
   0   7  -8   45.45    2.05
   0   7  -8   38.09    1.98
   0  -7   8   42.07    2.48
   0  -7   8   41.45    2.47
   0  -7   8   51.10    2.35
   0   7  -7   25.43    1.23
   0   7  -7   26.15    1.76
   0   7  -7   26.03    1.26
   0   7  -7   20.77    1.24
   0   7  -7   24.18    1.20
   0   7  -7   26.33    1.27
   0   7  -7   26.41    1.35
   0   7  -7   25.99    1.24
   0   7  -7   25.59    1.29
   0  -7   7   26.78    1.47
   0  -7   7   24.36    1.61
   0  -7   7   25.01    1.48
   0  -7   7   24.42    1.61
   0  -7   6    0.50    0.27
   0  -7   6    0.49    0.30
   0   7  -6    0.20    0.36
   0   7  -6    0.58    0.42
   0   7  -6    0.52    0.19
   0  -7   6    0.93    0.42
   0   7  -6    0.61    0.18
   0   7  -6    0.32    0.17
   0   7  -6    1.03    0.26
   0   7  -6    0.66    0.18
   0  -7   6    0.75    0.28
   0   7  -6    0.26    0.20
   0  -7   6    0.32    0.27
   0   7  -6    0.37    0.24
   0   7  -5    2.75    0.34
   0  -7   5    2.79    0.42
   0   7  -5    3.44    0.33
   0   7  -5    4.12    0.77
   0   7  -5    2.79    0.59
   0  -7   5    2.78    0.59
   0   7  -5    3.69    0.33
   0   7  -5    3.39    0.36
   0   7  -5    2.53    0.30
   0   7  -5    3.82    0.31
   0   7  -5    3.13    0.35
   0  -7   5    2.53    0.44
   0  -7   5    2.96    0.43
   0   7  -4   -0.03    0.20
   0  -7   4    0.24    0.26
   0  -7   4    0.40    0.26
   0   7  -4   -0.12    0.46
   0  -7   4    0.16    0.29
   0   7  -4    0.14    0.19
   0   7  -4    0.19    0.19
   0  -7   4   -0.20    0.29
   0  -7   4    0.04    0.19
   0   7  -4    0.02    0.18
   0   7  -4   -0.14    0.16
   0   7  -4   -0.10    0.18
   0   7  -4    0.03    0.18
   0   7  -4   -0.06    0.15
   0   7  -3    0.55    0.20
   0   7  -3    0.33    0.19
   0   7  -3    0.29    0.14
   0   7  -3    0.35    0.19
   0   7  -3    0.30    0.37
   0   7  -3    0.15    0.17
   0   7  -3    0.60    0.20
   0   7  -3    0.40    0.19
   0  -7   3    0.82    0.30
   0  -7   3    0.22    0.32
   0  -7   3    0.12    0.24
   0  -7   3    0.05    0.24
   0  -7   2   44.85    2.38
   0   7  -2   43.33    2.12
   0   7  -2   46.03    2.19
   0   7  -2   45.32    2.74
   0   7  -2   47.84    2.90
   0  -7   2   42.76    2.47
   0   7  -2   43.51    2.21
   0  -7   2   46.59    2.49
   0   7  -2   46.18    2.18
   0   7  -2   58.87    2.23
   0   7  -2   45.42    2.14
   0   7  -2   47.95    2.18
   0   7  -2   55.74    2.21
   0   7  -1   -0.03    0.17
   0   7  -1    0.20    0.19
   0   7  -1   -0.03    0.20
   0  -7   1   -0.26    0.29
   0  -7   1    0.44    0.37
   0   7  -1   -0.12    0.44
   0   7  -1    0.30    0.20
   0   7  -1    0.20    0.36
   0   7  -1    0.02    0.15
   0   7   0    7.85    0.50
   0   7   0    7.42    0.53
   0  -7   0    6.36    0.70
   0  -7   0    7.96    0.80
   0   7   0    8.02    0.52
   0   7   0    7.59    0.47
   0  -7   0    6.76    0.73
   0   7   0    7.69    0.57
   0   7   0    9.21    0.53
   0   7   0    8.12    0.54
   0   7   0    8.04    1.02
   0   7   0    6.33    0.84
   0   7   1    4.56    0.41
   0   7   1    4.86    0.39
   0  -7  -1    5.48    0.37
   0  -7  -1    4.83    0.61
   0  -7  -1    5.63    0.65
   0   7   1    4.87    0.41
   0   7   1    4.96    0.37
   0  -7  -1    3.92    0.56
   0   7   1    5.81    0.46
   0   7   1    3.74    0.37
   0   7   1    4.59    0.39
   0   7   1    3.62    0.64
   0   7   1    4.24    0.33
   0   7   2    4.66    0.42
   0  -7  -2    3.63    0.65
   0  -7  -2    5.54    0.75
   0  -7  -2    5.45    0.38
   0   7   2    5.95    0.44
   0  -7  -2    4.28    0.63
   0  -7  -2    4.91    0.61
   0   7   2    4.65    0.42
   0  -7  -2    4.05    0.32
   0   7   2    4.73    0.38
   0  -7  -2    4.46    0.60
   0   7   2    4.09    0.37
   0   7   2    4.61    0.42
   0   7   2    5.69    0.71
   0   7   2    5.46    0.40
   0   7   2    3.61    0.65
   0   7   2    4.99    0.36
   0   7   3   18.87    0.98
   0  -7  -3   17.76    1.38
   0  -7  -3   16.74    1.39
   0  -7  -3   17.34    1.23
   0  -7  -3   18.79    0.90
   0   7   3   15.75    0.92
   0   7   3   17.43    0.91
   0   7   3   16.58    0.95
   0  -7  -3   17.17    0.85
   0  -7  -4    0.23    0.13
   0   7   4    0.18    0.23
   0  -7  -4    0.10    0.39
   0  -7  -4    0.53    0.36
   0   7   4    0.09    0.22
   0   7   4    0.11    0.21
   0   7   4    0.22    0.17
   0  -7  -4    0.29    0.19
   0  -7  -4    0.07    0.16
   0   7   4    0.03    0.20
   0  -7  -4   -0.19    0.38
   0   7   5    1.60    0.28
   0   7   5    1.43    0.26
   0   7   5    1.31    0.23
   0  -7  -5    1.95    0.26
   0  -7  -5    1.09    0.40
   0  -7  -5    1.22    0.44
   0  -7  -5    1.60    0.22
   0   7   5    1.14    0.24
   0   7   5    1.74    0.31
   0   7   6    1.65    0.27
   0   7   6    1.88    0.28
   0   7   6    1.59    0.24
   0   7   6    1.96    0.29
   0  -7  -6    2.05    0.26
   0  -7  -6    1.86    0.26
   0   7   6    1.90    0.26
   0  -7  -6    0.99    0.34
   0  -7  -6    2.07    0.48
   0  -7  -6    1.51    0.21
   0  -7  -6    1.28    0.21
   0  -7  -7    0.70    0.15
   0  -7  -7    0.69    0.15
   0  -7  -7    0.40    0.16
   0   7   7    0.45    0.17
   0  -7  -7    1.10    0.36
   0  -7  -7    0.55    0.16
   0  -7  -7    0.75    0.18
   0   7   7    0.73    0.19
   0   7   8    0.21    0.14
   0  -7  -8    0.06    0.11
   0  -7  -8    0.08    0.13
   0  -7  -8    0.17    0.11
   0  -7  -8    0.01    0.09
   0  -7  -9    0.06    0.08
   0   7   9   -0.06    0.09
   0   8 -16    0.15    0.13
   0   8 -16   -0.05    0.08
   0   8 -15    0.66    0.21
   0   8 -15    0.88    0.16
   0   8 -15    0.57    0.14
   0  -8  15    0.83    0.14
   0  -8  14    0.32    0.16
   0  -8  14    0.24    0.13
   0  -8  14   -0.02    0.14
   0   8 -14    0.29    0.20
   0   8 -14    0.19    0.18
   0   8 -14    0.30    0.20
   0   8 -13   -0.14    0.23
   0  -8  13    0.06    0.17
   0  -8  13    0.09    0.32
   0  -8  13    0.02    0.16
   0  -8  13   -0.05    0.14
   0  -8  13    0.05    0.15
   0  -8  13   -0.17    0.32
   0   8 -13   -0.09    0.22
   0   8 -13   -0.08    0.20
   0  -8  12    0.79    0.18
   0  -8  12    0.68    0.19
   0  -8  12    0.73    0.20
   0  -8  12    0.60    0.34
   0   8 -12    0.66    0.28
   0   8 -12    0.67    0.26
   0   8 -12    0.66    0.28
   0   8 -11    1.06    0.29
   0   8 -11    1.31    0.32
   0  -8  11    1.36    0.37
   0  -8  11    0.69    0.45
   0  -8  11    0.62    0.46
   0  -8  11    1.50    0.24
   0  -8  11    1.21    0.45
   0  -8  11    1.11    0.21
   0  -8  11    1.18    0.19
   0  -8  11    0.87    0.39
   0  -8  10    6.63    0.82
   0   8 -10    6.46    0.49
   0  -8  10    6.11    0.80
   0  -8  10    6.95    0.43
   0  -8  10    6.23    0.46
   0  -8  10    6.73    0.88
   0   8 -10    6.66    0.59
   0  -8   9    1.35    0.46
   0   8  -9    1.10    0.32
   0   8  -9    2.09    0.27
   0   8  -9    1.88    0.27
   0  -8   9    1.61    0.46
   0   8  -9    1.53    0.49
   0   8  -9    2.36    0.53
   0   8  -9    1.46    0.25
   0  -8   9    1.40    0.54
   0  -8   9    1.27    0.19
   0  -8   9    1.10    0.23
   0   8  -9    1.08    0.30
   0   8  -9    1.44    0.30
   0   8  -9    1.15    0.23
   0  -8   9    2.06    0.60
   0  -8   8    5.46    0.78
   0  -8   8    6.76    0.89
   0   8  -8    5.33    0.46
   0   8  -8    6.68    0.53
   0  -8   8    5.82    0.42
   0   8  -8    6.40    0.50
   0  -8   8    5.35    0.72
   0  -8   8    6.38    0.66
   0   8  -8    6.49    0.48
   0   8  -8    6.58    0.86
   0   8  -8    6.41    0.57
   0   8  -8    7.63    0.49
   0   8  -8    6.56    0.49
   0  -8   7    0.19    0.38
   0  -8   7    0.64    0.40
   0   8  -7    0.17    0.19
   0  -8   7    0.29    0.25
   0   8  -7   -0.07    0.21
   0  -8   7    0.13    0.15
   0   8  -7    0.41    0.20
   0   8  -7    0.19    0.25
   0   8  -7    0.03    0.21
   0   8  -7   -0.03    0.19
   0   8  -7    0.04    0.22
   0  -8   7    0.44    0.25
   0  -8   7    0.46    0.31
   0   8  -7    0.11    0.20
   0   8  -7   -0.11    0.38
   0   8  -6    0.28    0.25
   0   8  -6    0.45    0.22
   0   8  -6    0.38    0.22
   0   8  -6   -0.12    0.40
   0  -8   6    0.38    0.26
   0  -8   6    0.20    0.38
   0  -8   6    0.69    0.35
   0   8  -6    0.32    0.22
   0   8  -6    0.40    0.20
   0   8  -6    0.29    0.21
   0   8  -6    0.38    0.25
   0  -8   6    0.73    0.28
   0   8  -6    0.03    0.22
   0   8  -5    3.54    0.38
   0   8  -5    4.55    0.46
   0   8  -5    4.08    0.85
   0  -8   5    4.81    0.59
   0  -8   5    4.74    0.68
   0   8  -5    7.28    0.49
   0   8  -5    5.95    0.49
   0   8  -5    5.76    0.44
   0   8  -5    4.63    0.42
   0  -8   5    5.25    0.75
   0   8  -5    5.16    0.48
   0  -8   5    5.86    0.62
   0  -8   4    4.66    0.66
   0   8  -4    4.61    0.46
   0  -8   4    4.05    0.54
   0   8  -4    4.02    0.37
   0   8  -4    5.09    0.45
   0  -8   4    5.21    0.64
   0  -8   4    4.89    0.51
   0   8  -4    3.10    0.69
   0   8  -4    4.36    0.41
   0   8  -4    4.53    0.92
   0   8  -4    3.97    0.40
   0   8  -4    6.05    0.46
   0   8  -4    5.79    0.43
   0   8  -3   50.97    2.77
   0   8  -3   65.82    2.83
   0   8  -3   59.73    2.71
   0  -8   3   62.45    3.21
   0   8  -3   58.20    3.46
   0   8  -3   61.44    2.82
   0  -8   3   61.20    3.23
   0  -8   3   57.50    2.99
   0   8  -3   63.67    2.81
   0  -8   3   49.58    3.01
   0   8  -2    1.34    0.29
   0   8  -2    1.27    0.22
   0  -8   2    0.76    0.33
   0   8  -2    1.68    0.34
   0   8  -2    1.51    0.29
   0   8  -2    1.67    0.54
   0  -8   2    1.61    0.39
   0  -8   2    1.21    0.38
   0  -8   2    0.92    0.47
   0   8  -2    2.34    0.32
   0   8  -2    1.28    0.28
   0   8  -1   35.91    1.82
   0   8  -1   40.40    1.93
   0   8  -1   34.83    1.85
   0   8  -1   38.52    2.49
   0   8  -1   39.12    1.88
   0   8  -1   37.62    1.79
   0  -8   1   38.94    2.19
   0  -8   1   35.86    2.21
   0  -8   1   37.81    2.13
   0   8  -1   38.74    1.88
   0  -8   0    4.18    0.35
   0   8   0    4.04    0.39
   0   8   0    4.27    0.44
   0   8   0    4.66    0.42
   0   8   0    6.00    0.85
   0   8   0    4.28    0.40
   0   8   0    4.29    0.36
   0  -8   0    3.71    0.59
   0  -8   0    4.62    0.62
   0   8   0    5.74    0.42
   0   8   0    3.64    0.43
   0  -8  -1    1.02    0.52
   0  -8  -1    0.22    0.31
   0  -8  -1    0.07    0.31
   0   8   1    0.41    0.24
   0   8   1    0.42    0.21
   0   8   1    0.31    0.20
   0   8   1    0.58    0.42
   0   8   1    0.32    0.33
   0   8   1    0.18    0.22
   0  -8  -1    0.44    0.17
   0   8   1    0.18    0.17
   0   8   2    1.92    0.28
   0  -8  -2    1.86    0.53
   0   8   2    1.71    0.29
   0   8   2    1.51    0.25
   0   8   2    1.74    0.29
   0  -8  -2    1.57    0.51
   0  -8  -2    1.56    0.21
   0  -8  -2    2.62    0.50
   0  -8  -2    1.76    0.23
   0   8   3    1.84    0.28
   0  -8  -3    1.36    0.25
   0  -8  -3    1.24    0.44
   0  -8  -3    1.47    0.19
   0   8   3    2.05    0.29
   0   8   3    1.47    0.27
   0  -8  -3    1.73    0.49
   0  -8  -4    0.09    0.31
   0  -8  -4    0.07    0.17
   0  -8  -4    0.41    0.15
   0  -8  -4    0.28    0.28
   0  -8  -4    0.36    0.37
   0   8   4    0.22    0.20
   0   8   4    0.56    0.21
   0   8   5   -0.02    0.17
   0  -8  -5    0.12    0.14
   0  -8  -5    0.36    0.13
   0  -8  -5    0.32    0.30
   0   8   5    0.22    0.18
   0   8   5    0.21    0.19
   0  -8  -5    0.34    0.17
   0  -8  -5    0.08    0.15
   0  -8  -6   -0.09    0.11
   0  -8  -6   -0.15    0.11
   0   8   6    0.02    0.17
   0   8   6    0.17    0.15
   0   8   6   -0.16    0.17
   0  -8  -6    0.12    0.14
   0  -8  -6   -0.16    0.12
   0  -8  -7    0.22    0.12
   0  -8  -7    0.33    0.11
   0   8   7    0.27    0.14
   0  -8  -7    0.27    0.09
   0  -8  -7    0.15    0.11
   0   9 -15    0.88    0.15
   0   9 -15    0.56    0.12
   0  -9  15    0.77    0.12
   0   9 -15    0.60    0.17
   0  -9  14    0.09    0.10
   0   9 -14    0.02    0.18
   0   9 -14   -0.21    0.16
   0  -9  14    0.13    0.12
   0  -9  13    0.18    0.13
   0  -9  13    0.10    0.13
   0  -9  13    0.04    0.13
   0   9 -13   -0.08    0.19
   0   9 -13    0.02    0.19
   0   9 -13   -0.18    0.21
   0  -9  12    0.37    0.16
   0  -9  12    0.43    0.33
   0  -9  12    0.58    0.17
   0   9 -12    0.39    0.22
   0   9 -12    0.95    0.27
   0  -9  12    0.43    0.14
   0  -9  11    1.27    0.19
   0  -9  11    0.83    0.18
   0  -9  11    1.59    0.46
   0  -9  11    1.24    0.21
   0   9 -11    1.51    0.32
   0   9 -11    1.50    0.33
   0   9 -10    3.01    0.30
   0  -9  10    2.48    0.24
   0  -9  10    2.81    0.60
   0   9 -10    2.15    0.36
   0   9 -10    2.76    0.33
   0  -9  10    2.66    0.29
   0  -9  10    2.47    0.26
   0  -9   9    0.96    0.20
   0  -9   9    1.17    0.19
   0  -9   9    0.44    0.38
   0   9  -9    0.86    0.23
   0   9  -9    1.32    0.28
   0  -9   9    0.77    0.39
   0   9  -9    1.66    0.25
   0   9  -9    1.07    0.31
   0   9  -9    0.75    0.38
   0  -9   8    1.01    0.19
   0  -9   8    0.78    0.30
   0  -9   8    0.76    0.41
   0   9  -8    0.69    0.24
   0  -9   8    0.47    0.36
   0   9  -8    1.06    0.31
   0   9  -8    1.24    0.27
   0   9  -8    0.83    0.43
   0   9  -8    1.14    0.52
   0   9  -8    0.93    0.26
   0   9  -8    1.25    0.26
   0   9  -8    0.74    0.29
   0   9  -8    1.11    0.23
   0  -9   7    2.57    0.27
   0  -9   7    2.58    0.55
   0  -9   7    2.18    0.41
   0   9  -7    2.64    0.34
   0   9  -7    2.72    0.40
   0  -9   7    2.45    0.45
   0  -9   7    2.53    0.58
   0   9  -7    3.63    0.43
   0   9  -7    2.51    0.32
   0   9  -7    3.84    0.72
   0   9  -7    3.21    0.36
   0   9  -7    2.13    0.63
   0   9  -7    3.69    0.42
   0   9  -7    2.99    0.33
   0   9  -7    3.28    0.34
   0  -9   6   13.44    1.17
   0   9  -6   12.22    0.81
   0   9  -6   15.42    0.91
   0   9  -6   17.10    1.50
   0   9  -6   15.56    0.90
   0  -9   6   14.48    1.09
   0  -9   6   12.85    1.04
   0   9  -6   13.99    0.87
   0   9  -6   15.61    0.95
   0   9  -6   15.07    0.87
   0   9  -6   19.54    0.89
   0  -9   6   12.14    1.19
   0  -9   5    0.46    0.35
   0  -9   5    0.27    0.30
   0   9  -5    0.72    0.31
   0   9  -5    0.61    0.28
   0  -9   5    0.75    0.31
   0   9  -5    0.24    0.23
   0   9  -5    0.37    0.28
   0   9  -5    0.84    0.24
   0   9  -5    0.59    0.21
   0   9  -5    0.80    0.26
   0  -9   4   13.52    1.16
   0  -9   4   14.67    1.10
   0   9  -4   13.22    0.80
   0  -9   4   11.51    1.13
   0   9  -4   17.42    0.91
   0   9  -4   13.66    0.86
   0   9  -4   15.49    1.46
   0   9  -4   15.03    0.88
   0   9  -3   28.84    1.46
   0   9  -3   29.34    2.11
   0   9  -3   24.61    1.41
   0   9  -3   30.14    1.51
   0  -9   3   26.88    1.80
   0  -9   3   25.82    1.59
   0  -9   3   27.00    1.78
   0   9  -3   28.67    1.33
   0   9  -3   27.94    1.34
   0   9  -3   33.20    1.48
   0   9  -3   23.46    1.40
   0   9  -2   51.48    2.14
   0   9  -2   37.26    2.07
   0   9  -2   44.82    2.02
   0  -9   2   40.10    2.31
   0  -9   2   44.62    2.51
   0   9  -2   44.44    2.86
   0   9  -2   43.26    2.78
   0   9  -2   47.60    2.12
   0   9  -2   44.86    2.16
   0   9  -2   41.09    2.08
   0  -9   2   38.02    2.33
   0  -9   2   49.31    2.48
   0   9  -1    7.17    0.94
   0   9  -1    8.70    1.08
   0   9  -1    7.85    0.56
   0   9  -1    8.52    0.58
   0   9  -1    6.03    0.55
   0   9  -1    7.85    0.51
   0  -9   1    6.16    0.75
   0  -9   1    6.64    0.72
   0   9  -1    7.47    0.55
   0  -9   1    6.73    0.47
   0  -9   0    0.36    0.37
   0   9   0    0.18    0.18
   0   9   0   -0.11    0.33
   0   9   0   -0.25    0.45
   0   9   0   -0.20    0.26
   0   9   0   -0.03    0.22
   0   9   0   -0.15    0.23
   0  -9   0   -0.35    0.27
   0  -9   0    0.07    0.26
   0  -9   0    0.11    0.14
   0  -9  -1    1.53    0.39
   0   9   1    2.44    0.32
   0   9   1    2.31    0.28
   0  -9  -1    2.62    0.55
   0  -9  -1    2.19    0.22
   0  -9  -1    2.03    0.23
   0   9   1    1.85    0.27
   0   9   2    0.36    0.21
   0  -9  -2    0.23    0.16
   0   9   2    0.61    0.20
   0  -9  -2    0.90    0.37
   0  -9  -2    0.47    0.30
   0   9   2    0.02    0.16
   0  -9  -3    0.21    0.13
   0   9   3    0.08    0.21
   0  -9  -3   -0.02    0.15
   0   9   3   -0.04    0.18
   0  -9  -3    0.07    0.29
   0   9   3    0.21    0.17
   0   9   3    0.27    0.16
   0   9   4    0.04    0.15
   0  -9  -4    0.08    0.13
   0  -9  -4    0.42    0.16
   0   9   4    0.27    0.16
   0  -9  -4    0.19    0.12
   0   9   4    0.10    0.19
   0  -9  -4    0.04    0.11
   0  -9  -5    0.11    0.12
   0  -9  -5    0.20    0.10
   0  -9  -5    0.06    0.09
   0   9   5    0.13    0.16
   0  -9  -6    0.21    0.08
   0  -9  -6    0.30    0.09
   0  10 -15    0.05    0.07
   0  10 -14    0.05    0.12
   0  10 -14   -0.01    0.12
   0  10 -13   -0.02    0.15
   0 -10  13    0.09    0.10
   0 -10  12    0.25    0.12
   0  10 -12    0.35    0.20
   0  10 -12    0.31    0.22
   0  10 -11    0.26    0.19
   0  10 -11    0.15    0.21
   0 -10  11    0.10    0.12
   0 -10  10    0.34    0.14
   0  10 -10    0.32    0.20
   0  10 -10    0.55    0.26
   0  10 -10    0.44    0.18
   0  10  -9   -0.10    0.18
   0  10  -9    0.13    0.25
   0  10  -9    0.22    0.18
   0  10  -9   -0.05    0.18
   0 -10   9    0.24    0.31
   0  10  -8    0.32    0.19
   0  10  -8    0.54    0.24
   0  10  -8    0.70    0.25
   0  10  -8    0.73    0.22
   0 -10   8    0.69    0.35
   0  10  -7    4.47    0.38
   0  10  -7    4.82    0.41
   0  10  -7    5.36    0.45
   0  10  -7    4.67    0.43
   0 -10   7    3.69    0.65
   0  10  -6    0.61    0.25
   0 -10   6    0.78    0.37
   0  10  -6    0.56    0.23
   0  10  -6    0.79    0.26
   0 -10   5    6.78    0.82
   0  10  -5    8.17    0.58
   0  10  -5    7.20    0.56
   0  10  -5    7.74    0.52
   0  10  -5    8.01    0.56
   0 -10   5    9.12    0.89
   0 -10   5    7.07    0.45
   0 -10   4    0.15    0.29
   0  10  -4    0.39    0.23
   0  10  -4    0.03    0.20
   0 -10   4    0.32    0.33
   0  10  -4    0.72    0.27
   0  10  -3    0.06    0.22
   0 -10   3    0.08    0.15
   0  10  -3    0.34    0.24
   0  10  -3    0.18    0.20
   0 -10   3   -0.38    0.31
   0  10  -3    0.18    0.24
   0 -10   2    5.09    0.36
   0  10  -2    5.38    0.45
   0 -10   2    4.37    0.54
   0  10  -2    4.21    0.44
   0  10  -1    0.33    0.22
   0 -10   1   -0.07    0.12
   0  10  -1   -0.03    0.20
   0  10  -1   -0.13    0.21
   0 -10   1    0.55    0.34
   0 -10   1    0.12    0.24
   0 -10   0    1.25    0.16
   0  10   0    1.55    0.26
   0  10   0    1.19    0.20
   0  10   0    1.06    0.25
   0 -10   0    1.17    0.40
   0  10   1    0.23    0.15
   0 -10  -1    0.12    0.11
   0  10   1    0.17    0.17
   0 -10  -1    0.15    0.14
   0  10   2    0.32    0.14
   0 -10  -2    0.39    0.12
   0  10   2    0.19    0.15
   0 -10  -2    0.07    0.12
   0  10   3    0.26    0.13
   0 -10  -3    0.01    0.08
   0 -10  -3   -0.08    0.09
   0  10   3    0.17    0.16
   0  10   3   -0.07    0.11
   0 -10  -3   -0.04    0.11
   0  10   4    0.08    0.10
   0  10   4    0.07    0.12
   0 -10  -4    0.02    0.07
   0  11 -13    0.03    0.10
   0  11 -13   -0.10    0.11
   0  11 -12   -0.08    0.11
   0 -11  11    0.22    0.09
   0  11 -11    0.02    0.13
   0  11 -11    0.26    0.16
   0  11 -10    0.15    0.17
   0  11 -10    0.02    0.15
   0 -11  10    0.05    0.11
   0  11  -9   -0.10    0.19
   0  11  -9    0.06    0.16
   0 -11   9   -0.04    0.11
   0 -11   8    0.40    0.12
   0  11  -8    0.02    0.18
   0  11  -8    0.39    0.20
   0  11  -7    0.48    0.19
   0  11  -7    0.12    0.19
   0  11  -6    1.14    0.23
   0  11  -6    1.07    0.24
   0 -11   5   -0.02    0.12
   0  11  -5   -0.02    0.20
   0  11  -4    0.10    0.21
   0 -11   4    0.09    0.11
   0  11  -4   -0.17    0.20
   0  11  -3    1.16    0.23
   0  11  -3    0.90    0.23
   0  11  -2    0.12    0.16
   0  11  -2    0.42    0.20
   0 -11   2    0.11    0.09
   0 -11   1    0.01    0.11
   0  11  -1    0.15    0.18
   0 -11   0    0.13    0.09
   0  11   0    0.23    0.16
   0  11   2    0.29    0.12
   0  12 -11    0.23    0.09
   0  12  -9   -0.01    0.13
   0  12  -8   -0.08    0.15
   0  12  -7    0.45    0.16
   0  12  -7    0.86    0.15
   0  12  -6   -0.06    0.16
   0  12  -6    0.29    0.13
   0  12  -5   -0.01    0.14
   0  12  -4    0.07    0.15
   0  12  -4   -0.01    0.13
   0  12  -3   -0.10    0.13
   0  12  -3   -0.12    0.13
   0  12  -2   -0.09    0.12
   0  12  -1    0.01    0.10
  -1  13  -4    0.08    0.09
  -1  13  -5   -0.03    0.10
  -1  13  -5    0.13    0.10
  -1  13  -6    0.09    0.10
  -1  13  -7   -0.01    0.10
  -1  13  -8    0.19    0.09
  -1  12   1    0.02    0.09
  -1  12  -1   -0.05    0.16
  -1  12  -2   -0.04    0.17
  -1  12  -3    0.47    0.19
  -1  12  -3    0.70    0.20
  -1  12  -4   -0.09    0.18
  -1  12  -4   -0.14    0.17
  -1  12  -5   -0.12    0.17
  -1  12  -6    2.66    0.29
  -1  12  -6    2.85    0.28
  -1  12  -7    0.36    0.19
  -1  12  -7    0.68    0.19
  -1  12  -8    3.51    0.31
  -1  12  -9   -0.23    0.16
  -1  12  -9   -0.03    0.14
  -1  12 -10    0.04    0.11
  -1  12 -10    0.14    0.14
  -1  12 -11    0.13    0.12
  -1  11   3    0.04    0.08
  -1  11   2    0.28    0.16
  -1  11   2    0.21    0.14
   1 -11  -2    0.05    0.08
  -1  11   1    0.47    0.17
  -1  11   1    0.37    0.18
   1 -11  -1    0.27    0.11
   1 -11   0    0.05    0.09
  -1  11   0   -0.04    0.18
   1 -11   1    0.15    0.11
  -1  11  -1    0.10    0.20
  -1  11  -1    0.02    0.19
  -1  11  -1   -0.04    0.20
  -1  11  -2    0.79    0.24
  -1  11  -2    1.12    0.25
  -1  11  -2    0.65    0.23
  -1  11  -3    0.72    0.24
  -1  11  -3    0.45    0.23
   1 -11   3    0.32    0.28
  -1  11  -3    0.63    0.23
  -1  11  -4    3.26    0.34
  -1  11  -4    1.78    0.31
  -1  11  -5    8.88    0.60
  -1  11  -5    8.71    0.61
   1 -11   6    5.86    0.69
  -1  11  -6    6.58    0.51
  -1  11  -6    7.05    0.52
  -1  11  -6    7.41    0.50
  -1  11  -7    5.34    0.44
  -1  11  -7    5.31    0.44
   1 -11   7    4.34    0.59
  -1  11  -7    4.62    0.41
  -1  11  -8    0.13    0.19
   1 -11   8    0.07    0.27
  -1  11  -8    0.10    0.19
  -1  11  -8   -0.12    0.21
  -1  11  -9   -0.02    0.19
  -1  11  -9    0.07    0.20
  -1  11  -9    0.10    0.16
  -1  11 -10    0.02    0.16
  -1  11 -10   -0.13    0.20
  -1  11 -10    0.25    0.17
   1 -11  11    0.38    0.10
  -1  11 -11    0.40    0.16
   1 -11  12    0.11    0.08
  -1  11 -12    0.02    0.13
  -1  11 -12   -0.05    0.16
  -1  11 -13    0.08    0.11
  -1  11 -13    0.08    0.13
  -1  11 -14    0.02    0.08
  -1  10   5    0.16    0.10
   1 -10  -5    0.11    0.08
  -1  10   5    0.23    0.09
  -1  10   4   -0.02    0.14
  -1  10   4    0.38    0.14
   1 -10  -4    0.11    0.09
  -1  10   4    0.18    0.15
  -1  10   3    0.22    0.18
   1 -10  -3    0.29    0.14
   1 -10  -3    0.40    0.13
  -1  10   3    0.34    0.15
  -1  10   3    0.27    0.18
   1 -10  -2   -0.01    0.10
  -1  10   2   -0.03    0.19
   1 -10  -2    0.20    0.13
  -1  10   2    0.02    0.19
  -1  10   2    0.25    0.16
   1 -10  -2    0.07    0.27
   1 -10  -1    0.34    0.29
  -1  10   1    0.15    0.22
   1 -10  -1    0.23    0.14
   1 -10  -1    0.62    0.30
  -1  10   1    0.33    0.16
  -1  10   1    0.35    0.21
  -1  10   0    1.79    0.26
  -1  10   0    1.39    0.29
   1 -10   0    0.88    0.31
   1 -10   0    0.96    0.36
  -1  10   0    1.69    0.23
  -1  10  -1    0.25    0.23
  -1  10  -1   -0.06    0.24
  -1  10  -1   -0.13    0.24
   1 -10   1    0.06    0.23
   1 -10   1    0.31    0.29
  -1  10  -1    0.37    0.16
  -1  10  -2    2.16    0.33
   1 -10   2    1.25    0.35
  -1  10  -2    2.00    0.32
  -1  10  -2    2.23    0.33
  -1  10  -3    0.82    0.22
  -1  10  -3    0.78    0.29
   1 -10   3    0.93    0.30
   1 -10   3    0.66    0.33
  -1  10  -3    1.37    0.32
  -1  10  -3    0.85    0.26
  -1  10  -3    0.69    0.52
  -1  10  -3    0.38    0.45
  -1  10  -4   16.00    0.86
   1 -10   4   15.33    1.22
  -1  10  -4   15.33    1.46
  -1  10  -4   14.31    0.90
  -1  10  -5   -0.03    0.22
  -1  10  -5    0.25    0.24
  -1  10  -5    0.06    0.25
  -1  10  -5    0.70    0.26
  -1  10  -5   -0.14    0.45
   1 -10   5    0.25    0.36
  -1  10  -6   29.65    1.58
  -1  10  -6   31.26    1.64
   1 -10   6   28.31    2.01
  -1  10  -6   38.23    2.40
  -1  10  -6   33.33    2.40
  -1  10  -6   35.84    1.68
  -1  10  -6   32.44    1.66
  -1  10  -7    0.12    0.38
   1 -10   7    0.10    0.32
  -1  10  -7    0.08    0.18
  -1  10  -7    0.26    0.23
   1 -10   7    0.40    0.33
  -1  10  -7    0.17    0.21
  -1  10  -7    0.20    0.23
  -1  10  -7    0.42    0.23
  -1  10  -8   -0.16    0.21
   1 -10   8    0.07    0.13
  -1  10  -8    0.03    0.21
  -1  10  -8    0.08    0.23
  -1  10  -8   -0.03    0.21
   1 -10   8   -0.08    0.31
  -1  10  -9    1.33    0.27
   1 -10   9    1.48    0.46
  -1  10  -9    2.18    0.30
  -1  10  -9    1.98    0.28
  -1  10 -10   -0.05    0.21
   1 -10  10    0.06    0.15
  -1  10 -10    0.04    0.18
   1 -10  10    0.27    0.13
   1 -10  10    0.34    0.34
  -1  10 -11    3.65    0.36
   1 -10  11    3.17    0.27
   1 -10  11    2.97    0.28
   1 -10  11    3.10    0.25
  -1  10 -12    0.07    0.20
   1 -10  12   -0.12    0.12
   1 -10  12   -0.03    0.12
   1 -10  12   -0.04    0.11
   1 -10  13    0.23    0.10
  -1  10 -13    0.15    0.16
  -1  10 -13    0.24    0.16
   1 -10  14    0.19    0.10
  -1  10 -14    0.28    0.13
  -1  10 -14    0.19    0.14
  -1  10 -15    1.33    0.14
   1  -9  -6    0.26    0.11
   1  -9  -6    0.27    0.11
  -1   9   6    0.49    0.15
  -1   9   6    0.26    0.13
   1  -9  -6    0.41    0.11
   1  -9  -6    0.56    0.12
  -1   9   5    0.54    0.19
   1  -9  -5    1.08    0.18
  -1   9   5    0.77    0.21
   1  -9  -5    1.08    0.16
   1  -9  -4   -0.05    0.14
   1  -9  -4    0.10    0.15
  -1   9   4    0.07    0.19
  -1   9   4    0.05    0.18
   1  -9  -4   -0.16    0.26
  -1   9   4   -0.13    0.19
   1  -9  -4    0.07    0.10
  -1   9   3    0.03    0.21
   1  -9  -3    0.03    0.12
   1  -9  -3   -0.10    0.15
  -1   9   3   -0.06    0.19
  -1   9   3   -0.10    0.17
   1  -9  -3    0.07    0.26
   1  -9  -3   -0.15    0.26
   1  -9  -2    0.07    0.27
  -1   9   2    0.11    0.18
  -1   9   2    0.06    0.21
   1  -9  -2    0.02    0.15
  -1   9   2   -0.05    0.16
  -1   9   2   -0.03    0.24
   1  -9  -2   -0.08    0.29
   1  -9  -1    0.50    0.35
   1  -9  -1    1.36    0.45
   1  -9  -1    0.58    0.31
  -1   9   1    0.87    0.23
  -1   9   1    0.75    0.26
  -1   9   1    0.57    0.21
  -1   9   1    0.73    0.26
  -1   9   1    0.60    0.19
  -1   9   1    0.93    0.22
  -1   9   1    0.91    0.40
   1  -9   0    1.10    0.42
  -1   9   0    1.66    0.25
  -1   9   0    1.27    0.30
  -1   9   0    1.74    0.28
  -1   9   0    1.25    0.20
   1  -9   0    1.19    0.38
  -1   9   0    1.83    0.53
  -1   9   0    0.25    0.42
  -1   9   0    1.65    0.27
   1  -9   0    0.78    0.40
   1  -9   1   20.29    1.34
  -1   9  -1   18.03    1.06
  -1   9  -1   18.66    1.01
  -1   9  -1   26.02    1.12
   1  -9   1   19.19    0.97
  -1   9  -1   18.25    1.69
  -1   9  -1   25.12    1.80
  -1   9  -1   21.60    1.11
  -1   9  -1   15.67    1.06
  -1   9  -2   26.80    1.37
  -1   9  -2   22.89    1.35
  -1   9  -2   25.39    1.36
   1  -9   2   22.77    1.53
   1  -9   2   22.52    1.61
  -1   9  -2   31.13    1.40
  -1   9  -2   26.97    1.29
  -1   9  -2   26.70    2.06
  -1   9  -2   25.69    1.97
  -1   9  -2   27.25    1.38
  -1   9  -2   27.70    1.28
   1  -9   3   -0.08    0.38
   1  -9   3   -0.07    0.29
  -1   9  -3    0.03    0.25
  -1   9  -3   -0.69    0.54
  -1   9  -3   -0.13    0.40
  -1   9  -3    0.09    0.23
   1  -9   3    0.34    0.28
  -1   9  -3    0.13    0.24
  -1   9  -3    0.28    0.24
  -1   9  -3    0.51    0.25
  -1   9  -3    0.32    0.21
  -1   9  -3    0.61    0.27
  -1   9  -4    0.13    0.23
   1  -9   4    0.25    0.31
  -1   9  -4    0.03    0.24
   1  -9   4   -0.07    0.28
   1  -9   4    0.45    0.28
  -1   9  -4   -0.03    0.22
  -1   9  -4    0.27    0.51
  -1   9  -4   -0.64    0.48
   1  -9   4   -0.05    0.25
  -1   9  -4    0.06    0.24
  -1   9  -4    0.50    0.25
  -1   9  -4    0.16    0.20
  -1   9  -5    4.34    0.86
   1  -9   5    3.59    0.52
  -1   9  -5    3.11    0.39
   1  -9   5    3.04    0.53
   1  -9   5    2.88    0.48
   1  -9   5    3.37    0.60
  -1   9  -5    3.56    0.38
  -1   9  -5    5.09    0.43
  -1   9  -5    3.90    0.41
  -1   9  -5    3.46    0.34
  -1   9  -6    0.62    0.42
  -1   9  -6   -0.13    0.47
  -1   9  -6    0.62    0.26
  -1   9  -6    0.40    0.23
   1  -9   6    0.06    0.24
   1  -9   6    0.25    0.31
   1  -9   6    0.19    0.25
  -1   9  -6    0.55    0.21
  -1   9  -6    0.37    0.23
  -1   9  -6    0.03    0.23
  -1   9  -6    0.25    0.24
  -1   9  -6    0.47    0.25
   1  -9   6    0.50    0.39
  -1   9  -7    5.18    0.44
  -1   9  -7    4.53    0.43
  -1   9  -7    4.26    0.47
   1  -9   7    4.67    0.76
   1  -9   7    3.28    0.51
  -1   9  -7    3.91    0.40
   1  -9   7    4.24    0.52
  -1   9  -7    3.76    0.39
  -1   9  -7    4.95    0.48
  -1   9  -7    5.39    0.81
  -1   9  -7    3.49    0.74
  -1   9  -7    5.15    0.43
  -1   9  -8    3.29    0.43
  -1   9  -8    3.74    0.37
  -1   9  -8    3.27    0.37
  -1   9  -8    3.04    0.33
   1  -9   8    2.88    0.64
   1  -9   8    3.22    0.47
   1  -9   8    2.47    0.51
  -1   9  -8    3.43    0.72
  -1   9  -8    3.06    0.63
  -1   9  -8    2.94    0.34
   1  -9   9    1.48    0.24
  -1   9  -9    2.07    0.30
  -1   9  -9    1.46    0.27
   1  -9   9    1.02    0.50
  -1   9  -9    1.52    0.26
   1  -9   9    1.07    0.44
  -1   9  -9    0.85    0.31
  -1   9  -9    1.25    0.28
  -1   9  -9    1.14    0.44
  -1   9  -9    2.01    0.54
   1  -9  10    0.55    0.36
  -1   9 -10    1.27    0.26
   1  -9  10    0.45    0.37
   1  -9  10    0.75    0.17
   1  -9  10    0.88    0.38
   1  -9  10    0.64    0.20
   1  -9  10    0.71    0.42
  -1   9 -10    0.65    0.28
  -1   9 -10    1.10    0.27
  -1   9 -10    0.84    0.21
   1  -9  11    6.75    0.85
   1  -9  11    7.06    0.44
  -1   9 -11    8.30    0.61
   1  -9  11    6.07    0.79
   1  -9  11    6.98    0.74
   1  -9  11    6.87    0.48
  -1   9 -11    7.73    0.53
  -1   9 -11    7.25    0.60
  -1   9 -12    0.07    0.24
   1  -9  12    0.69    0.38
   1  -9  12    0.24    0.14
   1  -9  12    0.35    0.15
  -1   9 -12    0.16    0.21
  -1   9 -12    0.35    0.24
   1  -9  12    0.36    0.34
   1  -9  12    0.31    0.17
  -1   9 -13    1.04    0.27
  -1   9 -13    0.42    0.20
   1  -9  13    0.40    0.35
   1  -9  13    0.42    0.17
   1  -9  13    0.22    0.14
   1  -9  13    0.33    0.15
   1  -9  13    0.31    0.13
   1  -9  14    2.37    0.22
   1  -9  14    2.25    0.21
  -1   9 -14    2.95    0.33
  -1   9 -14    2.47    0.25
  -1   9 -14    2.81    0.27
  -1   9 -15   -0.05    0.11
  -1   9 -15    0.03    0.09
   1  -8  -8   -0.01    0.10
   1  -8  -8    0.08    0.09
   1  -8  -8   -0.10    0.09
  -1   8   8    0.06    0.12
   1  -8  -7    0.43    0.14
   1  -8  -7    0.63    0.16
  -1   8   7    0.61    0.17
   1  -8  -7    0.53    0.14
  -1   8   7    0.50    0.15
   1  -8  -7    0.67    0.14
   1  -8  -6   -0.02    0.15
  -1   8   6    0.12    0.17
   1  -8  -6    0.08    0.11
   1  -8  -6   -0.10    0.13
  -1   8   6    0.12    0.17
   1  -8  -6   -0.08    0.27
  -1   8   6   -0.07    0.16
   1  -8  -5    0.62    0.32
   1  -8  -5    0.49    0.13
   1  -8  -5    0.43    0.14
   1  -8  -5    0.57    0.17
   1  -8  -5    0.53    0.20
  -1   8   5    0.29    0.18
  -1   8   5    0.62    0.21
  -1   8   5    0.74    0.22
  -1   8   5    0.22    0.20
  -1   8   4    3.36    0.36
  -1   8   4    3.32    0.37
   1  -8  -4    3.20    0.32
   1  -8  -4    3.58    0.28
  -1   8   4    3.27    0.32
   1  -8  -4    3.03    0.53
   1  -8  -4    1.71    0.51
   1  -8  -4    2.60    0.55
   1  -8  -3    0.09    0.34
   1  -8  -3    0.39    0.37
   1  -8  -3   -0.02    0.17
  -1   8   3    0.20    0.21
  -1   8   3   -0.12    0.22
  -1   8   3    0.09    0.22
   1  -8  -3    0.15    0.33
  -1   8   2    9.18    0.62
  -1   8   2    9.70    0.59
  -1   8   2    9.45    0.64
  -1   8   2    9.55    0.60
   1  -8  -2    9.25    1.00
   1  -8  -2    8.55    0.91
  -1   8   2    7.05    0.93
  -1   8   1    2.26    0.30
  -1   8   1    2.89    0.32
   1  -8  -1    1.99    0.45
   1  -8  -1    2.09    0.23
  -1   8   1    1.89    0.28
  -1   8   1    2.18    0.33
  -1   8   1    2.04    0.27
   1  -8  -1    1.71    0.50
  -1   8   1    2.68    0.57
  -1   8   1    1.93    0.58
   1  -8  -1    2.76    0.54
  -1   8   0    1.59    0.25
  -1   8   0    1.45    0.26
   1  -8   0    0.94    0.34
   1  -8   0    1.21    0.19
   1  -8   0    2.03    0.41
  -1   8   0    1.53    0.56
  -1   8   0    1.30    0.47
  -1   8   0    0.76    0.24
  -1   8   0    1.60    0.28
  -1   8   0    1.62    0.27
  -1   8   0    1.07    0.20
   1  -8   1   31.53    1.96
  -1   8  -1   35.49    1.65
  -1   8  -1   34.61    1.70
  -1   8  -1   43.77    1.77
  -1   8  -1   36.30    1.75
  -1   8  -1   29.08    1.66
   1  -8   1   33.05    2.02
   1  -8   1   33.83    1.87
  -1   8  -1   33.72    2.33
  -1   8  -1   34.33    1.70
  -1   8  -1   36.57    2.30
  -1   8  -1   33.64    1.62
  -1   8  -1   39.55    1.71
  -1   8  -2    1.47    0.27
  -1   8  -2    2.00    0.30
  -1   8  -2    1.31    0.27
  -1   8  -2    2.00    0.32
   1  -8   2    1.55    0.31
   1  -8   2    1.22    0.35
  -1   8  -2    1.15    0.26
  -1   8  -2    1.53    0.31
  -1   8  -2    0.90    0.24
  -1   8  -2    1.29    0.26
  -1   8  -2    1.90    0.58
  -1   8  -2    0.92    0.22
   1  -8   2    1.29    0.39
  -1   8  -2    1.65    0.22
   1  -8   3   -0.07    0.28
  -1   8  -3    0.03    0.19
  -1   8  -3   -0.03    0.20
  -1   8  -3    0.03    0.20
  -1   8  -3    0.11    0.12
  -1   8  -3    0.20    0.24
   1  -8   3    0.19    0.24
   1  -8   3    0.14    0.26
   1  -8   3   -0.06    0.25
  -1   8  -3    0.14    0.20
  -1   8  -3    0.11    0.41
   1  -8   4    2.06    0.48
  -1   8  -4    1.78    0.29
   1  -8   4    1.97    0.37
   1  -8   4    1.77    0.38
  -1   8  -4    2.97    0.36
   1  -8   4    2.37    0.44
   1  -8   4    2.35    0.35
  -1   8  -4    1.78    0.29
  -1   8  -4    2.29    0.32
  -1   8  -4    1.80    0.25
  -1   8  -4    2.11    0.33
  -1   8  -4    3.27    0.34
   1  -8   5   17.46    1.41
  -1   8  -5   17.68    1.07
  -1   8  -5   17.23    1.03
  -1   8  -5   25.60    1.14
   1  -8   5   17.65    1.24
   1  -8   5   19.74    1.28
  -1   8  -5   21.35    1.08
  -1   8  -5   18.20    1.04
  -1   8  -5   20.40    1.12
  -1   8  -5   22.72    1.08
  -1   8  -5   17.08    1.00
  -1   8  -5   18.61    1.09
  -1   8  -5   25.21    1.13
  -1   8  -5   21.03    1.08
  -1   8  -5   19.70    1.58
   1  -8   5   15.71    1.25
   1  -8   6    1.66    0.35
  -1   8  -6    3.07    0.36
  -1   8  -6    2.37    0.35
  -1   8  -6    2.37    0.31
  -1   8  -6    2.30    0.57
  -1   8  -6    2.45    0.32
  -1   8  -6    2.34    0.61
  -1   8  -6    2.33    0.32
  -1   8  -6    2.11    0.33
  -1   8  -6    2.46    0.32
  -1   8  -6    2.69    0.31
  -1   8  -6    1.38    0.26
  -1   8  -6    2.71    0.37
   1  -8   6    2.32    0.48
   1  -8   6    1.82    0.37
  -1   8  -7    1.78    0.28
   1  -8   7    2.17    0.37
  -1   8  -7    3.13    0.35
  -1   8  -7    2.21    0.29
  -1   8  -7    3.33    0.64
  -1   8  -7    2.29    0.60
   1  -8   7    2.08    0.38
   1  -8   7    1.81    0.47
  -1   8  -7    1.58    0.28
  -1   8  -7    1.64    0.29
  -1   8  -7    2.05    0.34
  -1   8  -7    1.43    0.28
   1  -8   7    1.85    0.45
  -1   8  -8    0.53    0.21
  -1   8  -8    1.54    0.48
  -1   8  -8    0.11    0.41
   1  -8   8    0.23    0.25
   1  -8   8    0.09    0.35
  -1   8  -8    0.44    0.22
  -1   8  -8    0.29    0.21
  -1   8  -8    0.41    0.23
  -1   8  -8    0.33    0.24
   1  -8   8    0.26    0.35
  -1   8  -9    6.66    0.48
  -1   8  -9    6.99    0.55
  -1   8  -9    8.61    0.66
  -1   8  -9    9.15    0.54
   1  -8   9    6.42    0.43
   1  -8   9    7.52    0.88
  -1   8  -9    6.85    0.59
  -1   8  -9    7.58    0.56
  -1   8  -9    7.22    0.84
  -1   8  -9    5.83    0.82
   1  -8   9    6.01    0.83
  -1   8 -10   10.63    0.71
  -1   8 -10    9.88    0.75
   1  -8  10    9.64    1.06
   1  -8  10   11.34    0.60
  -1   8 -10   10.63    0.75
   1  -8  10   10.19    1.07
   1  -8  11    0.62    0.41
   1  -8  11    0.72    0.19
  -1   8 -11    0.78    0.29
  -1   8 -11    0.39    0.21
   1  -8  11    0.55    0.17
   1  -8  11    0.54    0.46
  -1   8 -11    1.15    0.28
  -1   8 -11    0.26    0.25
   1  -8  11    0.84    0.35
   1  -8  12    4.33    0.72
   1  -8  12    5.48    0.40
   1  -8  12    5.67    0.82
   1  -8  12    5.60    0.38
   1  -8  12    4.60    0.40
  -1   8 -12    5.95    0.51
  -1   8 -12    5.30    0.46
   1  -8  12    5.13    0.37
  -1   8 -12    5.42    0.51
  -1   8 -12    5.21    0.45
   1  -8  13    7.64    0.89
  -1   8 -13    9.31    0.60
  -1   8 -13    9.94    0.63
   1  -8  13    9.72    1.02
   1  -8  13    8.97    0.55
  -1   8 -13    9.47    0.66
   1  -8  13    7.88    0.50
   1  -8  13    8.49    0.53
   1  -8  13    9.27    0.54
  -1   8 -14    0.12    0.16
  -1   8 -14    0.64    0.19
   1  -8  14    0.51    0.16
   1  -8  14    0.42    0.16
   1  -8  14    0.45    0.13
   1  -8  14    0.47    0.16
   1  -8  14    0.69    0.16
  -1   8 -14    0.69    0.23
  -1   8 -15    0.50    0.15
   1  -8  15    0.59    0.14
   1  -8  15    0.56    0.13
   1  -8  15    0.46    0.11
  -1   8 -15    0.19    0.17
  -1   7   9    0.85    0.18
   1  -7  -9    0.76    0.14
  -1   7   9    0.69    0.15
   1  -7  -9    0.75    0.13
   1  -7  -9    0.83    0.14
   1  -7  -9    0.53    0.12
  -1   7   8    3.40    0.32
   1  -7  -8    2.92    0.27
   1  -7  -8    2.90    0.29
  -1   7   8    2.74    0.28
  -1   7   8    3.54    0.31
   1  -7  -8    3.48    0.28
   1  -7  -8    3.80    0.27
   1  -7  -7   -0.04    0.14
  -1   7   7   -0.03    0.18
  -1   7   7    0.05    0.19
   1  -7  -7    0.13    0.17
  -1   7   7    0.03    0.18
   1  -7  -7    0.10    0.12
   1  -7  -7   -0.05    0.14
   1  -7  -7    0.26    0.32
   1  -7  -7   -0.06    0.24
  -1   7   6   23.32    1.17
  -1   7   6   18.54    1.12
   1  -7  -6   20.16    1.10
   1  -7  -6   24.29    1.12
  -1   7   6   21.13    1.13
  -1   7   6   22.64    1.18
   1  -7  -6   21.55    1.04
   1  -7  -6   22.35    1.06
   1  -7  -6   21.36    1.58
   1  -7  -6   20.65    1.41
  -1   7   5    5.28    0.45
  -1   7   5    5.64    0.48
  -1   7   5    5.03    0.45
   1  -7  -5    5.28    0.41
   1  -7  -5    5.92    0.69
  -1   7   5    4.37    0.42
  -1   7   5    4.82    0.38
   1  -7  -5    5.39    0.36
   1  -7  -4    0.35    0.37
  -1   7   4    0.11    0.26
  -1   7   4   -0.03    0.21
   1  -7  -4    0.02    0.19
   1  -7  -4    0.02    0.13
  -1   7   4    0.16    0.14
  -1   7   4    0.03    0.22
  -1   7   4   -0.08    0.17
  -1   7   4    0.11    0.19
  -1   7   3    4.21    0.39
   1  -7  -3    3.90    0.67
  -1   7   3    3.02    0.36
   1  -7  -3    3.96    0.57
  -1   7   3    3.76    0.38
  -1   7   3    4.34    0.38
  -1   7   3    4.50    0.65
   1  -7  -3    4.20    0.65
  -1   7   3    4.76    0.38
   1  -7  -2    4.45    0.64
  -1   7   2    5.88    0.42
  -1   7   2    3.84    0.39
  -1   7   2    5.54    0.48
  -1   7   2    4.84    0.39
   1  -7  -2    3.94    0.57
  -1   7   2    4.55    0.38
  -1   7   2    5.05    0.42
  -1   7   2    5.15    0.40
  -1   7   2    5.01    0.38
   1  -7  -2    3.86    0.69
   1  -7  -2    5.01    0.33
  -1   7   2    4.29    0.68
  -1   7   2    4.15    0.63
  -1   7   1    4.69    0.41
  -1   7   1    3.59    0.34
  -1   7   1    4.21    0.34
   1  -7  -1    3.81    0.29
   1  -7  -1    3.98    0.49
  -1   7   1    4.26    0.35
   1  -7  -1    3.97    0.46
   1  -7  -1    3.70    0.55
  -1   7   1    4.63    0.37
   1  -7  -1    2.81    0.50
  -1   7   1    3.20    0.33
  -1   7   1    3.52    0.36
  -1   7   1    3.80    0.31
  -1   7   1    4.25    0.66
  -1   7   1    3.98    0.35
  -1   7   1    3.71    0.64
  -1   7   0   12.09    0.77
  -1   7   0   14.05    0.76
   1  -7   0   11.71    0.87
  -1   7   0   12.78    0.77
   1  -7   0   13.60    1.05
  -1   7   0   12.76    0.80
  -1   7   0   17.16    0.82
   1  -7   0   15.32    0.98
   1  -7   0   13.47    1.01
  -1   7   0   13.89    1.19
  -1   7   0   14.60    0.79
  -1   7   0   16.52    0.85
  -1   7   0   14.49    0.79
  -1   7   0   14.43    0.74
   1  -7   1    0.66    0.28
  -1   7  -1    1.02    0.24
  -1   7  -1    0.53    0.19
  -1   7  -1    0.75    0.19
  -1   7  -1    0.75    0.15
  -1   7  -1    0.97    0.18
   1  -7   1    0.58    0.18
  -1   7  -1    1.17    0.21
  -1   7  -1    1.02    0.47
  -1   7  -1    0.58    0.22
   1  -7   1    0.55    0.25
  -1   7  -1    0.73    0.19
   1  -7   1    1.09    0.35
   1  -7   1    1.17    0.33
  -1   7  -1    0.84    0.23
   1  -7   2    5.91    0.53
  -1   7  -2    8.14    0.55
   1  -7   2    7.06    0.60
  -1   7  -2    6.44    0.49
   1  -7   2    7.44    0.70
   1  -7   2    8.62    0.87
  -1   7  -2    8.47    0.54
   1  -7   2    6.58    0.68
  -1   7  -2    7.04    0.84
  -1   7  -2    7.42    0.50
  -1   7  -2    7.93    0.45
  -1   7  -2    6.50    0.48
  -1   7  -2    9.70    0.55
   1  -7   2    7.37    0.71
  -1   7  -2    8.02    0.52
   1  -7   3   13.76    0.98
  -1   7  -3   12.54    0.80
   1  -7   3   14.63    1.03
   1  -7   3   12.46    0.90
   1  -7   3   16.44    1.27
   1  -7   3   16.18    1.05
  -1   7  -3   18.38    0.87
  -1   7  -3   15.18    0.83
  -1   7  -3   14.65    1.24
  -1   7  -3   15.20    0.75
  -1   7  -3   17.47    0.85
  -1   7  -3   16.29    0.85
   1  -7   3   14.13    1.10
  -1   7  -3   13.19    0.81
  -1   7  -3   17.60    0.86
  -1   7  -4   19.90    1.04
  -1   7  -4   24.49    1.05
   1  -7   4   15.67    1.35
   1  -7   4   18.24    1.16
   1  -7   4   18.40    1.20
  -1   7  -4   16.32    0.98
  -1   7  -4   20.33    1.04
  -1   7  -4   16.86    0.98
  -1   7  -4   21.39    1.07
  -1   7  -4   20.18    1.02
  -1   7  -4   20.37    1.00
   1  -7   4   18.84    1.25
   1  -7   5    2.27    0.44
  -1   7  -5    2.20    0.27
  -1   7  -5    2.66    0.58
  -1   7  -5    3.12    0.32
  -1   7  -5    2.51    0.27
  -1   7  -5    2.33    0.31
  -1   7  -5    3.48    0.33
   1  -7   5    2.54    0.35
   1  -7   5    2.11    0.34
   1  -7   5    2.74    0.40
  -1   7  -5    2.61    0.33
  -1   7  -5    1.79    0.27
  -1   7  -5    2.34    0.27
  -1   7  -5    2.96    0.34
  -1   7  -5    2.86    0.29
  -1   7  -5    2.61    0.31
   1  -7   6    6.67    0.76
   1  -7   6    4.91    0.55
  -1   7  -6    7.02    0.82
  -1   7  -6    6.46    0.46
  -1   7  -6    4.82    0.42
  -1   7  -6    6.29    0.45
   1  -7   6    6.04    0.57
  -1   7  -6    6.42    0.48
  -1   7  -6    8.10    0.50
  -1   7  -6    8.37    0.49
  -1   7  -6    6.73    0.46
  -1   7  -6    5.45    0.46
  -1   7  -6    6.45    0.52
   1  -7   7   13.15    0.91
   1  -7   7   12.50    1.11
  -1   7  -7   12.96    0.72
  -1   7  -7   14.43    1.21
  -1   7  -7   12.28    1.11
  -1   7  -7    9.83    0.70
  -1   7  -7   12.34    0.78
  -1   7  -7   11.30    0.70
  -1   7  -7   12.89    0.75
   1  -7   7   12.99    0.87
  -1   7  -7   11.61    0.74
  -1   7  -7   13.14    0.73
  -1   7  -8   40.05    1.60
  -1   7  -8   32.87    1.67
  -1   7  -8   31.54    1.61
  -1   7  -8   29.59    1.52
  -1   7  -8   35.49    1.56
  -1   7  -8   33.95    2.04
  -1   7  -8   30.16    2.01
   1  -7   8   34.28    1.80
   1  -7   8   29.92    2.02
  -1   7  -8   31.56    1.64
   1  -7   8   29.70    1.49
   1  -7   9   38.26    1.77
  -1   7  -9   45.64    2.32
  -1   7  -9   39.60    1.87
  -1   7  -9   37.74    1.93
  -1   7  -9   37.17    1.88
   1  -7   9   40.96    2.43
  -1   7  -9   37.61    1.86
  -1   7  -9   38.95    1.92
   1  -7  10    0.93    0.18
   1  -7  10    0.64    0.45
  -1   7 -10    0.74    0.26
  -1   7 -10    0.21    0.23
  -1   7 -10    0.93    0.23
   1  -7  10    0.68    0.36
   1  -7  10    0.48    0.18
  -1   7 -10    0.85    0.26
  -1   7 -10    0.43    0.26
  -1   7 -11    0.24    0.25
  -1   7 -11    0.10    0.21
  -1   7 -11    0.21    0.23
  -1   7 -11    0.03    0.21
  -1   7 -11    0.18    0.21
   1  -7  11    0.44    0.41
   1  -7  11    0.30    0.16
   1  -7  11    0.25    0.18
   1  -7  11    0.24    0.43
   1  -7  12    0.25    0.19
   1  -7  12   -0.36    0.45
  -1   7 -12    0.29    0.23
  -1   7 -12    0.12    0.22
   1  -7  12    0.15    0.28
  -1   7 -12    0.44    0.21
   1  -7  12    0.05    0.20
   1  -7  12   -0.07    0.17
  -1   7 -12   -0.07    0.21
  -1   7 -12    0.27    0.26
   1  -7  12    0.23    0.15
   1  -7  12    0.18    0.17
   1  -7  13    3.30    0.62
  -1   7 -13    3.01    0.35
  -1   7 -13    3.19    0.35
  -1   7 -13    3.27    0.35
   1  -7  13    4.22    0.75
  -1   7 -13    3.18    0.37
  -1   7 -13    3.75    0.41
   1  -7  13    3.28    0.31
   1  -7  13    3.45    0.29
   1  -7  13    3.55    0.33
  -1   7 -14    0.40    0.18
  -1   7 -14    0.45    0.20
   1  -7  14    0.71    0.37
   1  -7  14    0.44    0.14
   1  -7  14    0.34    0.16
   1  -7  14    0.28    0.17
  -1   7 -14    0.30    0.22
  -1   7 -14    0.18    0.18
   1  -7  14    0.39    0.18
  -1   7 -15    0.64    0.16
   1  -7  15    0.78    0.16
   1  -7  15    0.37    0.14
   1  -7  15    0.68    0.13
  -1   7 -15    0.75    0.20
   1  -7  15    0.73    0.17
   1  -7  16    1.04    0.14
  -1   7 -16    0.87    0.14
   1  -6 -10    0.08    0.11
  -1   6  10    0.49    0.18
   1  -6 -10    0.20    0.11
   1  -6 -10    0.15    0.12
  -1   6   9    0.31    0.17
  -1   6   9    0.29    0.19
  -1   6   9    0.21    0.15
   1  -6  -9    0.23    0.15
   1  -6  -9    0.25    0.16
   1  -6  -9    0.19    0.13
  -1   6   9    0.15    0.15
   1  -6  -9    0.30    0.14
   1  -6  -9    0.07    0.12
   1  -6  -9    0.43    0.16
   1  -6  -9   -0.08    0.31
  -1   6   8    7.94    0.52
  -1   6   8    8.13    0.56
  -1   6   8    7.08    0.51
  -1   6   8    7.96    0.58
   1  -6  -8    7.68    0.48
  -1   6   8    8.12    0.52
   1  -6  -8    7.12    0.45
   1  -6  -8    6.78    0.48
   1  -6  -8    7.62    0.51
   1  -6  -8    7.36    0.86
   1  -6  -8    6.11    0.65
  -1   6   7    1.65    0.28
   1  -6  -7    1.33    0.25
   1  -6  -7    0.97    0.23
  -1   6   7    1.10    0.26
  -1   6   7    1.23    0.31
   1  -6  -7    1.15    0.37
   1  -6  -7    0.57    0.39
   1  -6  -7    1.21    0.22
  -1   6   7    0.91    0.22
   1  -6  -7    1.16    0.19
  -1   6   6    8.66    0.56
  -1   6   6    8.45    0.59
  -1   6   6    7.29    0.55
   1  -6  -6    6.94    0.52
   1  -6  -6    7.80    0.52
  -1   6   6    8.63    0.64
   1  -6  -6    7.44    0.48
   1  -6  -6    7.17    0.46
  -1   6   6    7.88    0.52
   1  -6  -6    6.76    0.88
  -1   6   5    7.27    0.51
  -1   6   5    6.08    0.53
  -1   6   5    6.38    0.48
  -1   6   5    5.89    0.48
  -1   6   5    5.81    0.43
   1  -6  -5    6.18    0.39
   1  -6  -5    6.64    0.44
  -1   6   5    5.23    0.45
   1  -6  -5    6.44    0.79
  -1   6   4   -0.05    0.17
  -1   6   4    0.07    0.22
   1  -6  -4    0.13    0.23
  -1   6   4    0.23    0.20
  -1   6   4    0.08    0.17
  -1   6   4   -0.07    0.16
   1  -6  -4    0.06    0.15
  -1   6   4   -0.02    0.13
   1  -6  -4   -0.08    0.33
  -1   6   3    0.19    0.16
  -1   6   3    0.07    0.15
   1  -6  -3    0.29    0.31
   1  -6  -3    0.31    0.12
   1  -6  -3    0.08    0.35
   1  -6  -3   -0.06    0.23
   1  -6  -3    0.53    0.29
  -1   6   3    0.05    0.16
  -1   6   3    0.23    0.13
   1  -6  -3    0.06    0.24
  -1   6   3   -0.07    0.29
  -1   6   3    0.27    0.26
  -1   6   2   62.72    2.74
   1  -6  -2   61.36    3.15
  -1   6   2   64.96    2.81
   1  -6  -2   60.80    3.20
   1  -6  -2   53.91    3.17
  -1   6   2   70.28    2.88
   1  -6  -2   62.82    3.03
  -1   6   2   61.47    2.79
  -1   6   2   61.22    2.78
   1  -6  -2   59.89    3.02
   1  -6  -2   61.66    2.73
  -1   6   2   61.74    2.78
  -1   6   2   60.99    3.25
  -1   6   2   63.12    3.22
  -1   6   2   67.02    2.78
   1  -6  -1   32.52    1.62
   1  -6  -1   28.06    1.68
   1  -6  -1   29.14    1.59
  -1   6   1   28.89    1.34
   1  -6  -1   26.64    1.52
  -1   6   1   28.48    1.34
  -1   6   1   27.84    1.35
   1  -6  -1   29.21    1.67
  -1   6   1   28.65    1.36
  -1   6   1   31.51    1.81
  -1   6   1   28.60    1.36
   1  -6   0  107.29    5.05
  -1   6   0  116.83    4.83
   1  -6   0  114.48    5.07
   1  -6   0  116.38    5.18
   1  -6   0  115.84    5.02
   1  -6   0  114.68    5.02
  -1   6   0  114.11    4.82
  -1   6   0  113.80    5.34
  -1   6   0  114.23    4.86
   1  -6   0  113.83    4.97
   1  -6   0  100.76    5.09
  -1   6   0  110.66    4.84
  -1   6   0  110.94    4.82
   1  -6   1  210.34    9.31
   1  -6   1  224.53    9.60
   1  -6   1  222.59    9.43
  -1   6  -1  220.19    9.09
   1  -6   1  210.41    9.35
   1  -6   1  216.60    9.25
  -1   6  -1  219.33    9.63
  -1   6  -1  216.70    9.13
   1  -6   1  202.63    9.23
  -1   6  -2    7.59    0.47
  -1   6  -2    6.43    0.75
   1  -6   2    6.23    0.71
   1  -6   2    7.75    0.65
  -1   6  -3    2.76    0.62
   1  -6   3    2.21    0.37
   1  -6   3    3.54    0.42
   1  -6   3    3.58    0.53
  -1   6  -4    6.76    0.44
  -1   6  -4    7.71    0.77
  -1   6  -4    8.19    0.87
   1  -6   4    7.24    0.59
   1  -6   4    6.62    0.56
   1  -6   5   45.74    2.18
   1  -6   5   44.10    2.23
   1  -6   5   48.72    2.26
  -1   6  -5   45.01    2.01
  -1   6  -5   45.06    2.06
  -1   6  -5   50.13    2.53
   1  -6   5   43.72    2.21
  -1   6  -6   67.67    2.98
   1  -6   6   69.35    3.19
  -1   6  -6   71.75    3.04
   1  -6   6   70.26    3.23
   1  -6   6   70.04    3.23
   1  -6   6   64.32    3.43
   1  -6   6   66.93    3.24
  -1   6  -6   66.00    2.96
  -1   6  -6   71.21    3.03
  -1   6  -6   72.99    3.50
   1  -6   7   22.90    1.41
  -1   6  -7   24.69    1.15
  -1   6  -7   24.31    1.27
   1  -6   7   27.51    1.41
   1  -6   7   23.36    1.62
   1  -6   7   26.31    1.34
  -1   6  -7   22.83    1.24
  -1   6  -7   25.12    1.61
  -1   6  -7   25.58    1.58
  -1   6  -7   24.58    1.18
  -1   6  -7   24.32    1.22
  -1   6  -7   24.96    1.21
  -1   6  -8   30.74    1.48
  -1   6  -8   29.55    1.45
   1  -6   8   31.99    1.79
  -1   6  -8   31.01    1.88
  -1   6  -8   31.33    1.86
   1  -6   8   31.80    2.02
  -1   6  -8   26.53    1.51
  -1   6  -8   31.30    1.58
  -1   6  -8   32.89    1.54
  -1   6  -8   34.66    1.54
  -1   6  -8   31.85    1.60
  -1   6  -8   32.49    1.57
  -1   6  -9    0.15    0.19
  -1   6  -9   -0.03    0.21
   1  -6   9   -0.10    0.38
   1  -6   9    0.20    0.32
  -1   6  -9   -0.37    0.21
  -1   6  -9    0.26    0.14
  -1   6  -9   -0.08    0.18
   1  -6   9    0.11    0.16
  -1   6  -9   -0.12    0.21
  -1   6  -9   -0.03    0.20
  -1   6 -10    2.60    0.36
  -1   6 -10    3.56    0.40
   1  -6  10    2.50    0.62
  -1   6 -10    3.32    0.35
  -1   6 -10    3.37    0.37
  -1   6 -10    3.57    0.35
   1  -6  10    2.89    0.53
   1  -6  10    2.91    0.33
  -1   6 -10    3.33    0.29
  -1   6 -11    0.07    0.20
  -1   6 -11   -0.04    0.24
   1  -6  11    0.61    0.34
   1  -6  11    0.72    0.42
  -1   6 -11    0.29    0.21
  -1   6 -11    0.35    0.23
  -1   6 -11    0.09    0.19
   1  -6  11    0.18    0.18
  -1   6 -11    0.13    0.14
   1  -6  11    0.25    0.18
  -1   6 -12    0.06    0.13
   1  -6  12    0.51    0.19
   1  -6  12    0.30    0.19
   1  -6  12    0.11    0.43
  -1   6 -12    0.09    0.21
   1  -6  12   -0.08    0.33
   1  -6  12    0.17    0.18
  -1   6 -12   -0.06    0.22
  -1   6 -12    0.39    0.21
  -1   6 -12    0.11    0.25
  -1   6 -12   -0.04    0.21
   1  -6  12    0.02    0.21
   1  -6  12    0.25    0.44
  -1   6 -13    1.42    0.27
  -1   6 -13    0.78    0.24
   1  -6  13    1.43    0.26
   1  -6  13    1.79    0.42
   1  -6  13    1.63    0.26
   1  -6  13    1.34    0.54
  -1   6 -13    0.98    0.29
  -1   6 -13    0.92    0.27
   1  -6  13    1.11    0.23
   1  -6  13    1.21    0.22
  -1   6 -13    0.92    0.24
  -1   6 -14    0.34    0.17
  -1   6 -14    0.50    0.21
  -1   6 -14    0.77    0.24
   1  -6  14    0.66    0.20
   1  -6  14    1.04    0.21
   1  -6  14    0.38    0.18
  -1   6 -14    0.30    0.21
  -1   6 -14    0.60    0.23
   1  -6  14    0.58    0.19
   1  -6  14    0.86    0.19
  -1   6 -15    5.82    0.42
   1  -6  15    5.49    0.39
  -1   6 -15    5.14    0.41
   1  -6  15    4.95    0.70
   1  -6  15    6.28    0.38
   1  -6  15    5.71    0.40
   1  -6  15    5.99    0.38
   1  -6  16    1.15    0.15
   1  -6  16    0.93    0.14
   1  -6  16    1.19    0.16
  -1   6 -16    1.11    0.17
  -1   5  12    1.10    0.16
   1  -5 -12    1.39    0.16
  -1   5  11    1.71    0.23
   1  -5 -11    1.49    0.18
   1  -5 -11    1.43    0.17
   1  -5 -11    1.35    0.17
   1  -5 -10    0.01    0.12
  -1   5  10   -0.11    0.14
   1  -5 -10   -0.14    0.14
   1  -5 -10   -0.17    0.14
  -1   5  10    0.05    0.17
   1  -5 -10    0.09    0.15
  -1   5  10   -0.02    0.16
   1  -5 -10    0.26    0.13
   1  -5 -10    0.03    0.15
   1  -5 -10    0.38    0.32
  -1   5   9    6.15    0.45
  -1   5   9    6.93    0.52
  -1   5   9    6.51    0.48
   1  -5  -9    5.71    0.40
   1  -5  -9    6.88    0.48
   1  -5  -9    5.58    0.43
   1  -5  -9    5.63    0.41
   1  -5  -9    6.16    0.41
  -1   5   9    5.57    0.49
   1  -5  -9    5.98    0.43
   1  -5  -9    6.57    0.79
   1  -5  -8    2.63    0.29
  -1   5   8    2.82    0.31
  -1   5   8    2.51    0.35
  -1   5   8    2.93    0.36
  -1   5   8    3.34    0.40
   1  -5  -8    1.87    0.53
   1  -5  -8    1.78    0.41
  -1   5   8    3.25    0.34
   1  -5  -8    3.24    0.28
   1  -5  -8    3.22    0.34
   1  -5  -8    3.12    0.31
  -1   5   8    3.31    0.38
  -1   5   7    9.33    0.60
  -1   5   7   10.19    0.65
  -1   5   7    8.31    0.61
  -1   5   7    8.93    0.63
   1  -5  -7    9.05    0.54
   1  -5  -7    9.01    0.52
  -1   5   7    9.59    0.60
  -1   5   7    9.05    0.65
   1  -5  -7    6.83    0.90
   1  -5  -7    8.28    0.58
   1  -5  -7    9.91    0.58
   1  -5  -6    2.81    0.56
  -1   5   6    2.58    0.30
  -1   5   6    2.95    0.30
   1  -5  -6    2.77    0.25
  -1   5   6    2.37    0.33
  -1   5   6    2.56    0.33
  -1   5   6    2.24    0.30
   1  -5  -6    2.02    0.39
   1  -5  -6    2.67    0.30
   1  -5  -6    3.03    0.30
   1  -5  -5    9.06    0.51
  -1   5   5    8.12    0.54
  -1   5   5    8.26    0.57
   1  -5  -5   10.20    0.90
   1  -5  -5   10.10    0.56
  -1   5   5    9.13    0.58
  -1   5   4    8.86    0.55
  -1   5   4    9.94    0.63
   1  -5  -4    9.55    0.86
  -1   5   4    9.67    0.58
  -1   5   4   10.58    0.61
   1  -5  -4    8.37    0.77
  -1   5   4    9.60    0.58
  -1   5   4    9.63    0.58
  -1   5   4    9.19    0.77
   1  -5  -4   11.33    0.84
   1  -5  -4   10.03    0.56
   1  -5  -3    0.12    0.24
  -1   5   3    0.14    0.14
  -1   5   3    0.02    0.12
   1  -5  -3    0.16    0.18
   1  -5  -3    0.05    0.23
  -1   5   3    0.22    0.16
  -1   5   3    0.29    0.25
  -1   5   3    0.11    0.20
   1  -5  -3    0.05    0.24
  -1   5   3   -0.02    0.13
   1  -5  -3    0.08    0.29
   1  -5  -3    0.13    0.30
   1  -5  -3    0.01    0.10
  -1   5   2  116.05    4.81
   1  -5  -2  114.36    5.00
  -1   5   2  110.05    4.80
  -1   5   2  114.03    4.80
   1  -5  -2  113.51    5.04
  -1   5   2  108.66    4.79
   1  -5  -2  118.00    5.24
   1  -5  -2  117.35    5.06
   1  -5  -2  110.04    4.75
  -1   5   2  111.26    5.15
  -1   5   2  106.53    5.17
   1  -5  -1   69.72    3.20
   1  -5  -1   71.56    3.14
   1  -5  -1   76.22    3.27
   1  -5  -1   67.70    3.34
   1  -5  -1   71.70    3.29
   1  -5  -1   70.65    3.18
   1  -5  -1   66.32    3.36
   1  -5  -1   75.59    3.21
  -1   5   1   67.68    3.06
   1  -5  -1   67.27    3.25
  -1   5   1   69.89    3.42
  -1   5   1   71.89    3.05
   1  -5   0    2.68    0.34
   1  -5   0    3.07    0.36
  -1   5   0    3.43    0.58
  -1   5   0    3.11    0.47
   1  -5   0    2.41    0.30
   1  -5   0    2.46    0.37
  -1   5   0    4.02    0.55
   1  -5   0    3.23    0.38
   1  -5   0    2.98    0.46
   1  -5   0    3.83    0.46
  -1   5  -1    3.75    0.52
   1  -5   1    3.94    0.45
   1  -5   1    3.64    0.50
   1  -5   1    4.65    0.41
  -1   5  -1    4.12    0.55
   1  -5   2   79.91    3.82
   1  -5   2   77.47    3.66
  -1   5  -2   87.67    3.89
  -1   5  -2   78.95    3.81
  -1   5  -2   79.22    3.89
  -1   5  -3    0.07    0.32
   1  -5   3   -0.04    0.17
   1  -5   3    0.11    0.19
  -1   5  -3    0.30    0.31
   1  -5   4   19.15    1.09
   1  -5   4   19.26    1.08
  -1   5  -4   21.46    1.33
  -1   5  -4   20.07    1.34
  -1   5  -4   21.19    1.28
  -1   5  -5    5.32    0.59
   1  -5   5    6.25    0.52
   1  -5   5    5.17    0.46
   1  -5   5    5.10    0.42
   1  -5   5    6.05    0.47
   1  -5   5    5.31    0.46
  -1   5  -5    5.51    0.36
  -1   5  -5    5.67    0.36
  -1   5  -6   86.30    3.61
  -1   5  -6   85.43    3.60
  -1   5  -6   91.57    3.98
  -1   5  -6   80.40    3.57
   1  -5   6   83.11    3.76
   1  -5   6   86.75    3.85
   1  -5   6   76.84    3.83
   1  -5   6   83.74    3.72
   1  -5   6   79.20    3.63
  -1   5  -7   21.64    1.08
  -1   5  -7   21.21    1.08
  -1   5  -7   23.02    1.05
  -1   5  -7   21.55    1.35
  -1   5  -7   22.47    1.34
  -1   5  -7   21.51    1.04
   1  -5   7   23.99    1.25
   1  -5   7   21.69    1.51
   1  -5   7   22.10    1.33
   1  -5   8   39.06    2.03
  -1   5  -8   41.91    1.95
  -1   5  -8   40.54    1.97
   1  -5   8   36.66    2.16
  -1   5  -8   35.05    1.72
  -1   5  -8   31.51    1.65
  -1   5  -8   34.85    1.62
  -1   5  -8   36.84    1.67
  -1   5  -9    2.59    0.27
   1  -5   9    2.26    0.21
  -1   5  -9    1.57    0.26
  -1   5  -9    1.66    0.25
   1  -5   9    3.02    0.53
  -1   5  -9    2.38    0.31
   1  -5   9    2.32    0.28
  -1   5  -9    2.18    0.22
  -1   5 -10   20.18    1.05
   1  -5  10   21.92    0.98
   1  -5  10   18.38    1.50
   1  -5  10   22.51    1.38
   1  -5  10   20.24    1.42
  -1   5 -10   18.39    1.03
  -1   5 -10   19.60    1.06
  -1   5 -10   19.89    1.11
   1  -5  10   21.45    1.04
  -1   5 -10   17.90    0.98
  -1   5 -11    0.82    0.25
   1  -5  11    1.34    0.20
  -1   5 -11    1.19    0.24
   1  -5  11    0.83    0.51
   1  -5  11    0.52    0.36
   1  -5  11    0.95    0.44
  -1   5 -11    0.64    0.22
  -1   5 -11    0.88    0.22
  -1   5 -11    1.71    0.31
   1  -5  11    1.23    0.26
   1  -5  11    1.40    0.24
  -1   5 -11    1.08    0.20
  -1   5 -12    0.29    0.20
   1  -5  12    0.02    0.16
  -1   5 -12    0.37    0.22
   1  -5  12    0.42    0.44
  -1   5 -12    0.21    0.25
   1  -5  12   -0.08    0.29
  -1   5 -12    0.18    0.20
   1  -5  12    0.39    0.22
  -1   5 -12    0.06    0.14
   1  -5  12    0.10    0.20
   1  -5  12    0.19    0.21
  -1   5 -13   16.52    0.97
   1  -5  13   17.09    0.92
   1  -5  13   13.50    1.15
  -1   5 -13   17.66    0.97
  -1   5 -13   19.06    0.97
   1  -5  13   15.32    1.45
   1  -5  13   15.88    1.36
   1  -5  13   17.49    0.92
   1  -5  13   17.18    0.95
  -1   5 -13   16.04    0.88
  -1   5 -14   12.37    0.81
  -1   5 -14   13.17    0.79
   1  -5  14   13.38    0.75
   1  -5  14   14.60    0.77
   1  -5  14   13.62    0.74
   1  -5  14   13.36    0.77
   1  -5  14   13.91    0.76
  -1   5 -14   14.18    0.80
  -1   5 -14   14.03    0.81
   1  -5  14   13.13    1.29
   1  -5  15    8.94    0.96
   1  -5  15   10.95    0.59
   1  -5  15   10.06    0.60
  -1   5 -15   10.94    0.63
  -1   5 -15   10.46    0.62
  -1   5 -15    9.32    0.63
   1  -5  15   10.01    0.58
   1  -5  15   10.35    0.56
   1  -5  16    0.02    0.11
   1  -5  16    0.27    0.12
  -1   5 -16    0.02    0.13
   1  -4 -13    0.18    0.11
  -1   4  13    0.04    0.11
   1  -4 -12    0.19    0.10
  -1   4  12   -0.02    0.14
  -1   4  12    0.36    0.17
  -1   4  11    9.49    0.60
   1  -4 -11    8.81    0.52
   1  -4 -11    9.35    0.51
   1  -4 -11    8.62    0.53
  -1   4  11    8.89    0.58
   1  -4 -11    8.81    0.52
   1  -4 -11    8.12    0.82
   1  -4 -10    0.10    0.15
  -1   4  10   -0.08    0.14
  -1   4  10    0.12    0.22
  -1   4  10    0.06    0.20
  -1   4  10    0.03    0.19
   1  -4 -10    0.16    0.16
   1  -4 -10    0.16    0.17
   1  -4 -10   -0.20    0.17
   1  -4 -10    0.03    0.14
   1  -4 -10    0.02    0.17
  -1   4  10   -0.04    0.15
   1  -4 -10    0.26    0.38
  -1   4   9    1.05    0.27
   1  -4  -9    1.24    0.20
  -1   4   9    0.90    0.25
   1  -4  -9    0.54    0.19
   1  -4  -9    1.08    0.24
   1  -4  -9    0.38    0.19
  -1   4   9    0.68    0.19
  -1   4   9    1.23    0.26
  -1   4   9    1.06    0.27
   1  -4  -9    1.27    0.44
  -1   4   9    0.92    0.27
   1  -4  -9    0.64    0.19
   1  -4  -9    0.86    0.20
   1  -4  -8    0.06    0.16
  -1   4   8   -0.16    0.17
   1  -4  -8   -0.14    0.16
  -1   4   8   -0.03    0.21
  -1   4   8    0.06    0.22
   1  -4  -8   -0.06    0.18
   1  -4  -8   -0.02    0.19
   1  -4  -8   -0.27    0.37
   1  -4  -8    0.23    0.24
  -1   4   8    0.21    0.20
  -1   4   7   31.91    1.53
   1  -4  -7   31.66    1.47
   1  -4  -7   32.74    1.46
  -1   4   7   33.15    1.59
  -1   4   7   32.05    1.56
   1  -4  -7   28.68    1.51
   1  -4  -7   33.45    1.52
   1  -4  -7   32.48    1.98
  -1   4   7   30.95    1.56
  -1   4   6    8.82    0.55
  -1   4   6    8.61    0.56
   1  -4  -6    8.95    0.49
  -1   4   6    8.74    0.59
   1  -4  -6    9.46    0.88
  -1   4   6    8.82    0.57
   1  -4  -6    8.77    0.53
   1  -4  -6    9.41    0.55
   1  -4  -5    5.05    0.54
  -1   4   5    4.64    0.36
   1  -4  -5    4.82    0.34
  -1   4   5    5.07    0.37
   1  -4  -5    3.77    0.53
   1  -4  -5    4.63    0.30
  -1   4   5    4.85    0.37
   1  -4  -4   23.03    1.29
  -1   4   4   22.28    1.05
  -1   4   4   21.73    1.22
   1  -4  -4   20.29    1.28
  -1   4   4   21.51    1.04
   1  -4  -4   22.78    1.34
   1  -4  -4   20.45    1.01
   1  -4  -4   19.55    1.44
   1  -4  -3  523.70   21.62
  -1   4   3  511.56   21.69
   1  -4  -3  553.16   21.84
  -1   4   3  504.02   21.67
  -1   4   3  507.89   21.68
   1  -4  -3  516.01   21.91
   1  -4  -3  540.53   21.93
   1  -4  -3  507.38   22.12
   1  -4  -3  505.66   22.00
   1  -4  -3  505.46   21.95
   1  -4  -3  556.39   21.97
  -1   4   3  524.35   21.67
  -1   4   3  493.31   21.92
  -1   4   3  533.36   21.92
   1  -4  -2 1429.66   59.68
   1  -4  -2 1452.98   59.56
  -1   4   2 1552.26   59.86
   1  -4  -2 1396.60   59.72
   1  -4  -2 1395.44   59.89
   1  -4  -2 1451.27   59.73
   1  -4  -2 1503.54   59.68
   1  -4  -2 1453.90   59.61
  -1   4   2 1388.61   59.79
  -1   4   2 1452.60   59.53
   1  -4  -2 1377.90   59.49
  -1   4   1    0.80    0.28
   1  -4  -1    0.39    0.10
   1  -4  -1    0.49    0.13
   1  -4  -1    0.49    0.20
  -1   4   1    0.41    0.25
   1  -4  -1    0.32    0.23
   1  -4  -1    0.54    0.17
   1  -4  -1    0.89    0.25
   1  -4  -1    0.53    0.17
   1  -4  -1    1.12    0.28
   1  -4  -1    0.62    0.17
   1  -4   0   18.04    1.09
   1  -4   0   18.55    1.14
   1  -4   0   20.18    1.07
  -1   4   0   20.77    1.17
  -1   4   0   19.66    1.22
  -1   4   0   20.56    1.22
   1  -4   1  677.75   28.04
   1  -4   1  653.80   27.93
   1  -4   1  671.38   27.83
  -1   4  -1  658.57   28.03
  -1   4  -2  110.65    4.56
  -1   4  -2  108.09    4.53
  -1   4  -3   54.22    2.51
  -1   4  -3   55.10    2.46
  -1   4  -3   61.32    2.54
  -1   4  -4   13.85    0.88
   1  -4   4   13.71    0.74
   1  -4   4   11.68    0.72
  -1   4  -4   13.24    0.90
   1  -4   5   18.43    1.01
   1  -4   5   20.79    1.01
  -1   4  -5   21.06    1.21
   1  -4   5   21.00    1.15
   1  -4   5   20.41    1.06
  -1   4  -5   18.80    1.16
   1  -4   6    2.10    0.27
   1  -4   6    1.94    0.36
   1  -4   6    1.32    0.35
  -1   4  -6    2.16    0.21
   1  -4   6    1.44    0.17
  -1   4  -6    1.98    0.32
  -1   4  -6    1.29    0.32
  -1   4  -7   99.76    4.55
  -1   4  -7  110.14    4.57
   1  -4   7  109.11    4.90
   1  -4   7  103.96    4.50
  -1   4  -7  109.63    4.79
  -1   4  -7  120.19    4.79
  -1   4  -8   33.63    1.55
   1  -4   8   33.25    1.53
   1  -4   8   34.14    1.89
   1  -4   8   33.61    2.01
  -1   4  -8   31.58    1.49
  -1   4  -8   32.22    1.54
   1  -4   8   34.33    1.48
   1  -4   9    0.33    0.18
  -1   4  -9    0.46    0.17
  -1   4  -9    0.24    0.17
   1  -4   9    0.59    0.31
   1  -4   9    0.22    0.32
   1  -4   9    0.35    0.37
  -1   4  -9    0.46    0.19
  -1   4  -9    0.33    0.11
  -1   4  -9    0.38    0.17
   1  -4   9    0.14    0.15
   1  -4   9    0.23    0.13
   1  -4  10    0.34    0.19
  -1   4 -10    0.18    0.18
   1  -4  10    0.56    0.42
  -1   4 -10    0.22    0.17
  -1   4 -10    0.22    0.18
   1  -4  10    0.33    0.39
   1  -4  10    0.26    0.30
  -1   4 -10   -0.02    0.12
  -1   4 -10    0.25    0.18
   1  -4  10    0.27    0.16
  -1   4 -10    0.14    0.19
   1  -4  10    0.35    0.14
   1  -4  11   67.73    3.16
   1  -4  11   79.40    3.19
   1  -4  11   73.14    3.79
  -1   4 -11   68.11    3.11
  -1   4 -11   68.82    3.22
  -1   4 -11   63.91    3.13
  -1   4 -11   72.39    3.20
   1  -4  11   72.15    3.10
  -1   4 -11   72.40    3.21
   1  -4  11   72.52    3.14
  -1   4 -11   72.97    3.20
   1  -4  11   74.00    3.59
   1  -4  11   80.19    3.80
  -1   4 -12   31.75    1.51
   1  -4  12   30.18    1.58
   1  -4  12   32.60    1.58
   1  -4  12   31.31    2.07
  -1   4 -12   31.60    1.61
   1  -4  12   32.69    1.57
  -1   4 -12   32.29    1.60
   1  -4  12   33.57    1.54
  -1   4 -12   34.15    1.62
   1  -4  12   33.74    1.92
   1  -4  12   32.31    1.49
   1  -4  12   32.49    1.56
  -1   4 -12   29.01    1.51
   1  -4  12   32.76    2.25
   1  -4  12   35.77    1.59
   1  -4  13   11.60    0.72
   1  -4  13   11.90    0.71
   1  -4  13   11.20    1.05
  -1   4 -13   11.01    0.71
   1  -4  13   12.89    0.69
  -1   4 -13   11.30    0.74
  -1   4 -13   12.15    0.73
   1  -4  13   10.56    0.91
   1  -4  13   11.46    0.68
   1  -4  13   11.16    0.66
   1  -4  13   11.46    1.23
   1  -4  14    6.74    0.46
   1  -4  14    7.39    0.48
   1  -4  14    7.16    0.46
   1  -4  14    6.19    0.85
   1  -4  14    7.92    0.51
   1  -4  14    7.72    0.52
  -1   4 -14    7.05    0.53
  -1   4 -14    7.78    0.53
  -1   4 -15    0.03    0.18
   1  -4  15    0.16    0.15
  -1   4 -15    0.02    0.16
  -1   4 -15   -0.14    0.18
  -1   4 -16    2.05    0.25
   1  -4  16    2.84    0.23
  -1   4 -16    2.31    0.24
  -1   4 -16    2.38    0.23
   1  -3 -13    1.13    0.18
  -1   3  13    0.68    0.18
   1  -3 -12    2.04    0.23
  -1   3  12    2.06    0.28
   1  -3 -12    1.80    0.39
   1  -3 -12    1.76    0.20
   1  -3 -11    0.10    0.17
   1  -3 -11    0.09    0.14
   1  -3 -11    0.09    0.17
  -1   3  11    0.06    0.22
   1  -3 -11   -0.02    0.14
   1  -3 -11    0.32    0.16
   1  -3 -11   -0.16    0.31
   1  -3 -11    0.05    0.13
  -1   3  10   28.52    1.31
   1  -3 -10   25.29    1.31
   1  -3 -10   25.71    1.29
  -1   3  10   28.23    1.36
   1  -3 -10   26.02    1.78
   1  -3 -10   26.81    1.31
   1  -3 -10   29.18    1.30
  -1   3  10   27.11    1.29
   1  -3 -10   27.20    1.28
  -1   3  10   27.88    1.38
   1  -3 -10   26.34    1.30
  -1   3  10   27.47    1.41
   1  -3 -10   26.76    1.79
  -1   3   9   41.96    2.00
   1  -3  -9   42.40    1.92
  -1   3   9   43.00    2.00
   1  -3  -9   43.81    1.94
  -1   3   9   42.46    1.94
  -1   3   9   42.91    2.01
  -1   3   9   42.59    1.97
  -1   3   9   40.82    1.93
   1  -3  -9   43.44    1.93
   1  -3  -9   44.08    1.99
   1  -3  -9   41.91    1.94
   1  -3  -9   39.75    1.92
  -1   3   9   42.65    2.02
   1  -3  -9   43.32    2.46
  -1   3   8   13.75    0.79
  -1   3   8   12.99    0.79
   1  -3  -8   12.98    0.73
  -1   3   8   14.18    0.75
  -1   3   8   14.43    0.80
  -1   3   8   15.42    0.83
  -1   3   8   14.45    0.76
  -1   3   8   14.35    0.74
   1  -3  -8   14.05    0.72
   1  -3  -8   13.35    0.76
   1  -3  -8   13.22    0.74
   1  -3  -8   14.53    1.15
  -1   3   7   82.54    3.63
  -1   3   7   84.76    3.67
   1  -3  -7   87.47    3.64
   1  -3  -7   82.30    3.63
  -1   3   7   80.70    3.61
  -1   3   7   79.50    3.60
   1  -3  -7   86.54    3.59
   1  -3  -7   85.90    3.58
  -1   3   7   82.09    3.67
   1  -3  -7   75.78    4.04
  -1   3   7   81.59    3.68
  -1   3   6   16.48    0.85
  -1   3   6   17.05    0.88
   1  -3  -6   17.96    0.81
   1  -3  -6   16.79    0.81
  -1   3   6   18.24    0.89
   1  -3  -6   17.31    1.19
   1  -3  -6   17.38    0.85
   1  -3  -6   16.17    0.85
  -1   3   6   16.58    0.83
  -1   3   6   16.11    0.82
  -1   3   5    3.13    0.28
   1  -3  -5    3.25    0.22
  -1   3   5    3.25    0.26
  -1   3   5    3.34    0.27
   1  -3  -5    2.88    0.25
   1  -3  -5    2.99    0.45
  -1   3   5    3.21    0.24
   1  -3  -5    2.85    0.38
  -1   3   4    8.91    0.56
   1  -3  -4    8.83    0.67
   1  -3  -4    7.91    0.44
   1  -3  -4    8.37    0.61
   1  -3  -4    7.38    0.77
   1  -3  -4    6.64    0.62
   1  -3  -4    7.83    0.53
   1  -3  -3   62.56    2.72
  -1   3   3   61.11    2.75
  -1   3   3   57.22    2.76
   1  -3  -3   57.73    2.79
   1  -3  -3   59.35    2.80
   1  -3  -3   58.25    2.96
   1  -3  -3   57.75    2.84
   1  -3  -3   62.07    2.79
  -1   3   3   63.97    2.79
   1  -3  -3   57.52    2.79
   1  -3  -3   59.67    2.68
   1  -3  -3   61.08    2.56
   1  -3  -2    3.67    0.36
   1  -3  -2    4.14    0.41
  -1   3   2    3.73    0.45
   1  -3  -2    4.77    0.27
  -1   3   2    3.43    0.39
  -1   3   2    3.76    0.36
   1  -3  -2    3.61    0.32
   1  -3  -2    4.22    0.35
   1  -3  -2    3.04    0.39
   1  -3  -2    3.63    0.44
   1  -3  -2    4.14    0.38
  -1   3   2    4.28    0.40
  -1   3   1    0.17    0.19
   1  -3  -1    0.29    0.13
   1  -3  -1    0.06    0.20
   1  -3  -1    0.17    0.14
   1  -3  -1    0.31    0.11
  -1   3   1    0.46    0.21
   1  -3  -1    0.39    0.10
  -1   3   0  114.95    5.24
  -1   3   0  125.22    5.30
  -1   3   0  132.51    5.32
   1  -3   0  106.23    5.23
   1  -3   0  123.87    5.17
  -1   3   0  120.08    5.29
   1  -3   1  488.73   19.33
  -1   3  -1  479.64   19.51
  -1   3  -1  482.38   19.55
  -1   3  -1  443.57   19.54
   1  -3   2   22.42    1.06
  -1   3  -2   23.83    1.24
  -1   3  -2   22.06    1.23
   1  -3   3  734.09   30.90
  -1   3  -3  746.59   31.00
  -1   3  -3  744.68   31.05
  -1   3  -4  578.12   23.72
   1  -3   4  550.13   23.62
   1  -3   4  553.48   23.68
   1  -3   4  557.42   23.73
   1  -3   4  561.37   23.60
   1  -3   4  576.85   23.58
  -1   3  -4  575.85   23.76
  -1   3  -5  203.01    9.23
  -1   3  -5  217.80    9.23
   1  -3   5  204.59    9.31
   1  -3   5  237.85    9.18
   1  -3   5  203.58    9.29
  -1   3  -5  219.74    9.27
   1  -3   6  112.06    5.25
  -1   3  -6  120.88    5.09
  -1   3  -6  111.61    5.09
   1  -3   6  117.86    4.91
  -1   3  -7  207.45    8.83
  -1   3  -7  201.04    8.83
   1  -3   7  213.47    9.27
  -1   3  -7  212.54    8.82
   1  -3   7  209.70    9.18
   1  -3   7  212.95    8.78
  -1   3  -8    1.10    0.18
   1  -3   8    1.41    0.40
   1  -3   8    1.47    0.32
   1  -3   8    0.84    0.15
   1  -3   8    0.50    0.35
  -1   3  -8    0.73    0.13
  -1   3  -8    1.17    0.19
   1  -3   8    0.84    0.20
   1  -3   9    9.73    0.59
   1  -3   9    8.37    0.72
   1  -3   9   11.09    0.83
   1  -3   9   10.77    0.93
  -1   3  -9   10.50    0.61
   1  -3   9    9.79    0.57
  -1   3  -9   10.34    0.59
   1  -3   9   10.84    0.55
  -1   3  -9    9.90    0.59
  -1   3  -9    9.67    0.54
   1  -3   9   10.47    0.96
  -1   3 -10    6.94    0.43
   1  -3  10    7.18    0.43
   1  -3  10    6.31    0.77
  -1   3 -10    6.93    0.50
  -1   3 -10    7.48    0.49
  -1   3 -10    7.35    0.49
  -1   3 -10    6.43    0.48
   1  -3  10    7.05    0.46
   1  -3  10    5.87    0.66
   1  -3  10    7.90    0.85
  -1   3 -11    5.90    0.39
   1  -3  11    5.03    0.73
  -1   3 -11    5.81    0.47
  -1   3 -11    5.61    0.45
   1  -3  11    3.83    0.56
  -1   3 -11    4.99    0.43
  -1   3 -11    7.11    0.49
   1  -3  11    5.86    0.43
   1  -3  11    6.01    0.40
   1  -3  11    5.55    0.44
   1  -3  11    5.94    0.46
  -1   3 -12    7.67    0.47
   1  -3  12    8.32    0.55
   1  -3  12    7.09    0.82
   1  -3  12    8.03    0.52
  -1   3 -12    8.30    0.56
  -1   3 -12    7.51    0.55
   1  -3  12    8.39    0.75
   1  -3  12    5.44    0.86
   1  -3  12    7.37    0.50
  -1   3 -12    7.52    0.53
   1  -3  12    6.58    0.50
   1  -3  12    7.04    0.47
   1  -3  13    2.55    0.26
   1  -3  13    2.31    0.29
   1  -3  13    2.83    0.28
   1  -3  13    2.45    0.26
  -1   3 -13    2.70    0.33
  -1   3 -13    3.26    0.35
   1  -3  13    3.18    0.34
   1  -3  13    3.48    0.67
   1  -3  14   -0.06    0.16
   1  -3  14    0.10    0.18
   1  -3  14    0.02    0.18
   1  -3  14    0.19    0.34
  -1   3 -14   -0.05    0.18
  -1   3 -14    0.10    0.19
   1  -3  15    1.42    0.21
   1  -3  15    1.01    0.20
  -1   3 -15    1.47    0.22
  -1   3 -15    1.29    0.22
  -1   3 -16    0.31    0.16
  -1   3 -16    0.57    0.14
  -1   3 -16    0.31    0.13
   1  -3  16    0.18    0.11
  -1   2  14    0.59    0.16
   1  -2 -14    0.63    0.15
  -1   2  14    0.88    0.17
  -1   2  13    0.52    0.19
   1  -2 -13    0.65    0.19
  -1   2  13    0.78    0.21
   1  -2 -13    0.46    0.16
   1  -2 -12    7.33    0.49
   1  -2 -12    8.66    0.85
   1  -2 -12    7.20    0.46
  -1   2  12    7.61    0.55
  -1   2  12    7.92    0.50
   1  -2 -11   40.94    1.85
   1  -2 -11   39.56    1.82
  -1   2  11   38.81    1.92
   1  -2 -11   41.18    1.82
  -1   2  11   39.02    1.89
   1  -2 -11   41.96    1.88
   1  -2 -11   38.63    1.82
   1  -2 -11   37.41    1.84
  -1   2  11   40.86    1.90
  -1   2  11   42.61    1.88
   1  -2 -11   41.64    2.35
   1  -2 -10    1.58    0.46
   1  -2 -10    1.72    0.21
   1  -2 -10    1.48    0.23
   1  -2 -10    1.48    0.20
  -1   2  10    1.21    0.25
   1  -2 -10    1.56    0.24
  -1   2  10    1.76    0.30
   1  -2 -10    1.59    0.22
   1  -2 -10    1.41    0.22
  -1   2  10    1.51    0.25
  -1   2  10    1.91    0.27
   1  -2 -10    1.65    0.22
   1  -2 -10    1.60    0.48
  -1   2   9    6.29    0.40
  -1   2   9    6.97    0.48
  -1   2   9    6.15    0.44
  -1   2   9    6.49    0.46
   1  -2  -9    6.42    0.41
   1  -2  -9    6.22    0.43
   1  -2  -9    5.90    0.45
   1  -2  -9    6.12    0.41
  -1   2   9    6.15    0.45
   1  -2  -9    6.43    0.42
   1  -2  -9    6.33    0.40
   1  -2  -9    6.63    0.75
   1  -2  -9    5.72    0.61
   1  -2  -8   70.39    3.08
  -1   2   8   68.70    3.08
  -1   2   8   72.30    3.14
  -1   2   8   68.43    3.13
   1  -2  -8   66.81    3.09
   1  -2  -8   73.38    3.12
   1  -2  -8   72.61    3.55
  -1   2   8   72.35    3.11
  -1   2   8   74.68    3.13
   1  -2  -8   71.46    3.07
  -1   2   8   70.00    3.13
  -1   2   7   18.98    0.96
  -1   2   7   18.88    0.94
  -1   2   7   20.03    0.95
  -1   2   7   18.66    0.92
  -1   2   7   19.13    0.96
   1  -2  -7   20.22    0.96
   1  -2  -7   18.29    0.92
   1  -2  -7   19.98    0.93
   1  -2  -7   19.50    0.91
   1  -2  -7   19.06    0.91
   1  -2  -7   18.35    1.25
   1  -2  -6   96.26    4.48
  -1   2   6   88.32    4.11
  -1   2   6   96.52    4.15
  -1   2   6   92.25    4.12
  -1   2   6   93.88    4.13
   1  -2  -6   95.08    4.13
   1  -2  -6  101.98    4.13
   1  -2  -6   98.75    4.10
   1  -2  -6  100.30    4.10
  -1   2   6   96.07    4.15
   1  -2  -6  106.58    4.31
   1  -2  -5   44.34    2.04
   1  -2  -5   42.47    1.88
   1  -2  -5   43.61    1.88
   1  -2  -5   42.94    2.14
   1  -2  -5   40.55    2.06
  -1   2   5   41.50    2.06
   1  -2  -4    4.14    0.45
  -1   2   4    4.81    0.33
   1  -2  -4    4.78    0.44
   1  -2  -4    5.37    0.42
   1  -2  -4    4.49    0.39
   1  -2  -4    5.31    0.46
   1  -2  -3  223.77    9.46
   1  -2  -3  217.00    9.61
   1  -2  -3  222.65    9.49
   1  -2  -3  217.52    9.45
  -1   2   3  228.27    9.56
   1  -2  -3  239.71    9.42
   1  -2  -3  222.51    9.47
  -1   2   3  212.99    9.40
  -1   2   3  216.43    9.38
   1  -2  -2  309.46   12.90
   1  -2  -2  328.01   12.77
   1  -2  -2  310.34   12.82
   1  -2  -2  284.39   12.80
  -1   2   2  316.99   12.88
   1  -2  -2  270.28   12.77
   1  -2  -2  317.21   12.80
  -1   2   2  295.77   12.80
  -1   2   2  289.64   12.77
  -1   2   2  309.28   12.81
  -1   2   2  315.78   12.77
   1  -2  -1    0.26    0.19
   1  -2  -1    0.21    0.14
  -1   2   1    0.57    0.21
   1  -2  -1    0.46    0.13
  -1   2   1    0.15    0.17
   1  -2  -1    0.55    0.11
  -1   2   1    0.32    0.18
  -1   2   1    0.27    0.17
  -1   2   1    0.04    0.18
  -1   2   0  482.47   19.83
  -1   2   0  465.93   19.79
   1  -2   0  471.78   19.72
  -1   2  -1 3208.70  133.43
  -1   2  -2  161.89    6.81
   1  -2   2  159.20    6.76
  -1   2  -2  146.66    6.77
  -1   2  -2  162.86    6.77
  -1   2  -2  165.87    6.81
   1  -2   3 9747.52  403.02
   1  -2   3 9660.39  403.13
   1  -2   3 9720.68  403.13
   1  -2   3 9715.32  402.99
  -1   2  -3 9335.61  403.10
  -1   2  -3 9747.12  403.11
  -1   2  -3 9618.94  403.09
  -1   2  -3 9999.00  403.08
  -1   2  -4 2551.24  108.84
  -1   2  -4 2634.75  108.88
  -1   2  -4 2793.15  108.84
  -1   2  -4 2498.78  108.87
   1  -2   4 2629.57  108.96
   1  -2   4 2566.47  108.98
   1  -2   5   77.94    3.70
  -1   2  -5   81.84    3.55
   1  -2   5   81.46    3.43
  -1   2  -6  212.84    9.41
   1  -2   6  244.30    9.64
   1  -2   6  219.34    9.29
  -1   2  -7  115.89    4.86
   1  -2   7  106.60    5.01
   1  -2   7  112.97    5.22
   1  -2   7  114.84    5.10
  -1   2  -7  123.40    4.87
  -1   2  -7  105.47    5.00
   1  -2   7  112.75    4.83
  -1   2  -7  112.16    4.85
   1  -2   7  110.48    5.22
   1  -2   8    1.09    0.37
  -1   2  -8    1.60    0.20
   1  -2   8    1.22    0.16
   1  -2   8    1.45    0.42
   1  -2   8    1.11    0.31
  -1   2  -8    1.21    0.18
   1  -2   8    1.28    0.17
   1  -2   8    1.02    0.22
  -1   2  -8    1.07    0.18
   1  -2   8    1.33    0.19
   1  -2   9   19.84    0.99
  -1   2  -9   19.41    0.99
   1  -2   9   18.70    0.94
   1  -2   9   17.44    1.17
   1  -2   9   19.63    1.40
   1  -2   9   20.76    0.96
  -1   2  -9   19.44    0.97
  -1   2  -9   20.70    1.01
   1  -2   9   20.01    0.99
   1  -2   9   18.73    1.32
  -1   2 -10   10.52    0.56
   1  -2  10   10.60    0.62
  -1   2 -10   10.90    0.64
   1  -2  10   10.80    0.62
  -1   2 -10   11.24    0.65
  -1   2 -10   10.87    0.63
   1  -2  10    9.34    0.56
   1  -2  10    8.08    0.77
   1  -2  10   11.24    1.04
   1  -2  10    7.66    0.85
   1  -2  10    9.77    0.59
   1  -2  10   10.58    0.60
   1  -2  11    0.96    0.22
  -1   2 -11    1.15    0.24
  -1   2 -11    0.89    0.24
   1  -2  11    0.53    0.33
  -1   2 -11    0.96    0.17
   1  -2  11    0.22    0.41
   1  -2  11    1.06    0.25
   1  -2  11    0.70    0.18
  -1   2 -11    0.93    0.22
   1  -2  11    0.70    0.29
   1  -2  11    0.78    0.20
   1  -2  11    0.87    0.21
   1  -2  11    0.85    0.20
  -1   2 -12   30.53    1.55
  -1   2 -12   35.12    1.59
   1  -2  12   30.46    1.47
   1  -2  12   33.99    1.51
   1  -2  12   31.10    1.50
   1  -2  12   29.71    1.47
   1  -2  12   29.72    2.09
  -1   2 -12   32.20    1.54
   1  -2  12   31.06    1.56
  -1   2 -12   32.57    1.48
   1  -2  13    4.04    0.33
   1  -2  13    3.97    0.37
   1  -2  13    2.72    0.60
  -1   2 -13    3.08    0.36
  -1   2 -13    3.35    0.34
   1  -2  14    0.21    0.18
   1  -2  14   -0.05    0.17
  -1   2 -14    0.10    0.19
   1  -2  15    0.26    0.13
  -1   2 -15    0.33    0.17
  -1   2 -15    0.65    0.17
   1  -2  15    0.59    0.17
   1  -2  15    0.52    0.16
  -1   2 -16    0.85    0.14
  -1   2 -16    0.71    0.13
   1  -1 -15    3.89    0.28
  -1   1  15    3.94    0.29
  -1   1  15    3.73    0.28
   1  -1 -14   35.44    1.60
   1  -1 -14   32.34    1.55
  -1   1  14   33.69    1.60
  -1   1  14   33.76    1.58
   1  -1 -14   34.83    1.55
  -1   1  13    7.51    0.52
   1  -1 -13    7.98    0.49
   1  -1 -13    7.37    0.52
   1  -1 -13    7.22    0.49
  -1   1  13    6.95    0.49
  -1   1  12   46.57    2.20
   1  -1 -12   45.92    2.09
   1  -1 -12   45.76    2.59
   1  -1 -12   47.21    2.17
  -1   1  12   48.46    2.19
  -1   1  12   47.85    2.19
  -1   1  11    0.55    0.22
  -1   1  11    0.15    0.18
   1  -1 -11    0.41    0.14
  -1   1  11    0.60    0.19
   1  -1 -11    0.39    0.15
  -1   1  11    0.22    0.20
   1  -1 -11    0.42    0.16
   1  -1 -11    0.46    0.19
   1  -1 -11    0.25    0.33
  -1   1  10    0.10    0.16
  -1   1  10    0.05    0.18
   1  -1 -10    0.02    0.16
   1  -1 -10    0.03    0.13
   1  -1 -10   -0.03    0.13
  -1   1  10    0.02    0.16
   1  -1 -10   -0.07    0.13
   1  -1 -10    0.02    0.15
  -1   1  10   -0.04    0.12
   1  -1 -10   -0.07    0.26
   1  -1 -10    0.05    0.17
   1  -1 -10   -0.08    0.34
  -1   1   9   33.21    1.48
  -1   1   9   31.82    1.48
   1  -1  -9   28.42    1.80
  -1   1   9   32.44    1.87
   1  -1  -9   30.53    1.43
   1  -1  -9   30.79    1.42
   1  -1  -9   30.80    1.41
  -1   1   9   32.41    1.47
   1  -1  -9   30.38    1.42
  -1   1   9   31.15    1.40
   1  -1  -9   30.05    1.42
   1  -1  -9   30.97    1.44
  -1   1   9   29.18    1.45
   1  -1  -9   29.40    1.82
   1  -1  -9   30.17    1.66
  -1   1   8    0.99    0.17
  -1   1   8    0.65    0.31
  -1   1   8    0.90    0.14
   1  -1  -8    0.67    0.13
   1  -1  -8    1.04    0.16
   1  -1  -8    0.59    0.23
   1  -1  -8    1.32    0.38
  -1   1   8    0.83    0.16
   1  -1  -8    0.81    0.15
  -1   1   8    0.99    0.18
  -1   1   8    0.80    0.18
   1  -1  -8    1.00    0.16
   1  -1  -8    0.87    0.17
   1  -1  -8    1.06    0.19
  -1   1   7    6.99    0.43
   1  -1  -7    7.33    0.40
   1  -1  -7    7.18    0.41
   1  -1  -7    8.24    0.71
  -1   1   7    7.50    0.43
  -1   1   7    7.26    0.68
  -1   1   7    6.89    0.42
  -1   1   7    7.00    0.39
  -1   1   7    7.27    0.42
   1  -1  -7    7.31    0.44
   1  -1  -7    7.90    0.43
  -1   1   7    7.76    0.40
  -1   1   7    6.62    0.56
   1  -1  -7    7.57    0.40
  -1   1   7    6.96    0.43
  -1   1   7    7.53    0.45
   1  -1  -6   69.13    3.10
   1  -1  -6   65.18    2.79
  -1   1   6   64.21    2.82
  -1   1   6   64.28    2.78
   1  -1  -6   67.72    2.82
   1  -1  -6   64.96    2.80
  -1   1   6   66.03    2.99
  -1   1   6   62.63    2.80
  -1   1   6   64.74    2.79
  -1   1   6   65.61    2.82
  -1   1   6   65.35    3.10
  -1   1   5    7.86    0.53
  -1   1   5    7.81    0.62
  -1   1   5    7.60    0.38
   1  -1  -5    7.71    0.41
   1  -1  -5    7.56    0.47
  -1   1   5    7.45    0.39
   1  -1  -5    9.03    0.62
  -1   1   5    7.50    0.41
  -1   1   4   63.46    2.70
  -1   1   4   60.62    2.60
  -1   1   4   59.45    2.76
   1  -1  -4   63.00    2.67
  -1   1   4   56.20    2.59
   1  -1  -4   64.23    2.76
   1  -1  -3  281.64   12.05
   1  -1  -3  309.32   12.02
  -1   1   3  302.35   12.01
   1  -1  -3  279.66   12.00
  -1   1   3  271.59   11.89
   1  -1  -3  308.82   12.05
   1  -1  -2    1.51    0.22
  -1   1   2    1.29    0.18
   1  -1  -2    1.57    0.22
  -1   1   1  284.09   12.52
  -1   1   1  318.92   12.50
  -1   1   1  313.04   12.54
   1  -1  -1  300.22   12.47
  -1   1   1  298.95   12.45
   1  -1  -1  284.36   12.50
  -1   1   1  295.36   12.53
   1  -1  -1  297.32   12.52
  -1   1   0  222.74    8.73
  -1   1   0  197.17    8.77
   1  -1   0  206.97    8.71
  -1   1   0  201.44    8.77
   1  -1   1  158.30    6.88
  -1   1  -1  166.22    6.93
  -1   1  -1  172.44    6.94
  -1   1  -2  148.82    6.32
   1  -1   2  143.18    6.41
   1  -1   2  146.61    6.37
  -1   1  -2  151.43    6.32
  -1   1  -2  152.25    6.37
   1  -1   2  152.03    6.33
   1  -1   2  149.01    6.31
   1  -1   3  646.76   26.96
  -1   1  -3  660.56   27.00
  -1   1  -3  629.00   26.93
  -1   1  -3  658.99   27.07
   1  -1   3  658.11   27.10
   1  -1   3  636.84   27.05
  -1   1  -4  369.18   15.36
  -1   1  -4  357.12   15.36
   1  -1   4  384.65   15.64
  -1   1  -4  384.86   15.61
  -1   1  -4  388.52   15.50
  -1   1  -4  355.76   15.39
   1  -1   4  363.59   15.42
  -1   1  -5    4.84    0.26
   1  -1   5    5.86    0.37
   1  -1   5    5.73    0.39
  -1   1  -5    5.32    0.39
  -1   1  -5    5.08    0.46
  -1   1  -6    0.04    0.22
  -1   1  -6    0.29    0.18
   1  -1   6    0.20    0.13
   1  -1   6    0.59    0.15
   1  -1   6    0.28    0.19
   1  -1   6    0.12    0.12
   1  -1   6    0.04    0.24
  -1   1  -6    0.22    0.10
   1  -1   6    0.10    0.13
  -1   1  -7   19.64    0.90
   1  -1   7   19.46    1.21
   1  -1   7   19.79    0.95
   1  -1   7   19.00    0.95
  -1   1  -7   18.15    0.91
   1  -1   7   20.17    0.94
  -1   1  -7   19.36    0.91
  -1   1  -7   21.33    0.95
   1  -1   7   20.19    0.94
   1  -1   7   20.77    0.99
   1  -1   7   20.01    1.12
  -1   1  -7   19.18    1.10
   1  -1   8   44.98    1.98
  -1   1  -8   42.24    1.93
   1  -1   8   46.67    2.31
   1  -1   8   47.14    1.97
   1  -1   8   46.95    1.96
  -1   1  -8   40.10    1.95
  -1   1  -8   42.81    1.90
  -1   1  -8   44.07    1.93
  -1   1  -8   41.43    1.95
  -1   1  -8   44.76    1.97
   1  -1   8   42.39    1.95
   1  -1   8   45.51    1.96
  -1   1  -8   43.75    1.91
   1  -1   8   44.56    2.19
  -1   1  -8   43.57    2.18
   1  -1   9   15.80    0.81
   1  -1   9   17.18    0.81
   1  -1   9   16.78    0.79
   1  -1   9   14.55    0.77
  -1   1  -9   14.24    0.75
  -1   1  -9   14.11    0.76
  -1   1  -9   14.02    0.72
  -1   1  -9   14.67    0.79
   1  -1   9   14.93    0.78
   1  -1   9   16.07    0.78
   1  -1   9   14.85    0.81
   1  -1   9   14.14    0.97
  -1   1  -9   14.78    0.99
   1  -1   9   13.95    1.03
   1  -1  10   37.62    1.71
   1  -1  10   36.75    1.70
   1  -1  10   38.56    1.68
   1  -1  10   35.20    1.65
  -1   1 -10   35.22    1.93
  -1   1 -10   33.81    1.68
   1  -1  10   35.27    1.65
   1  -1  10   36.36    1.67
   1  -1  10   34.69    1.62
   1  -1  10   34.34    1.89
   1  -1  10   32.60    2.14
  -1   1 -10   38.66    1.72
   1  -1  10   34.95    1.70
   1  -1  10   33.20    1.93
  -1   1 -11    4.31    0.38
   1  -1  11    4.46    0.32
   1  -1  11    4.56    0.35
   1  -1  11    4.57    0.37
   1  -1  11    3.73    0.65
   1  -1  11    3.82    0.34
  -1   1 -11    5.50    0.43
   1  -1  11    4.80    0.41
   1  -1  11    5.04    0.42
   1  -1  11    4.44    0.40
   1  -1  12    9.75    0.62
   1  -1  12   10.85    0.59
  -1   1 -12   10.39    0.57
  -1   1 -12    9.38    0.61
   1  -1  12    9.66    0.98
   1  -1  12    9.95    0.64
   1  -1  12    9.39    0.64
  -1   1 -12   10.74    0.66
   1  -1  13   -0.02    0.19
   1  -1  13   -0.02    0.18
  -1   1 -13   -0.24    0.17
  -1   1 -13    0.03    0.19
   1  -1  14    2.01    0.26
   1  -1  14    1.96    0.24
   1  -1  14    2.44    0.27
  -1   1 -14    1.64    0.25
   1  -1  15    2.98    0.25
  -1   1 -15    2.74    0.26
   1  -1  15    2.82    0.24
   1   0 -15   15.97    0.79
  -1   0  15   15.12    0.77
   1   0 -15   13.95    0.74
  -1   0  15   15.39    0.76
   1   0 -14   25.27    1.17
  -1   0  14   22.62    1.17
   1   0 -14   24.15    1.18
  -1   0  14   24.38    1.21
   1   0 -14   24.22    1.21
  -1   0  14   24.28    1.19
   1   0 -13    3.77    0.33
  -1   0  13    3.77    0.37
  -1   0  13    3.44    0.36
  -1   0  13    3.64    0.35
   1   0 -13    3.48    0.35
   1   0 -13    3.67    0.35
  -1   0  12    0.22    0.19
   1   0 -12    0.57    0.23
   1   0 -12    0.05    0.18
  -1   0  12    0.21    0.19
   1   0 -12    0.18    0.13
   1   0 -11   20.40    0.99
  -1   0  11   22.23    1.09
  -1   0  11   20.48    1.00
   1   0 -11   19.98    1.05
   1   0 -11   21.00    0.99
   1   0 -11   19.00    1.00
  -1   0  11   18.52    1.47
   1   0 -11   19.38    1.41
   1   0 -10    5.39    0.62
  -1   0  10    5.17    0.73
  -1   0  10    6.53    0.39
  -1   0  10    5.73    0.41
   1   0 -10    5.89    0.37
  -1   0  10    6.03    0.38
   1   0 -10    5.58    0.37
   1   0 -10    5.61    0.37
   1   0 -10    5.75    0.38
  -1   0  10    4.89    0.37
   1   0 -10    5.17    0.41
  -1   0  10    5.43    0.43
   1   0 -10    5.03    0.65
  -1   0   9    0.33    0.36
  -1   0   9    0.36    0.12
   1   0  -9    0.06    0.26
  -1   0   9    0.10    0.15
   1   0  -9    0.16    0.10
  -1   0   9    0.54    0.15
  -1   0   9    0.62    0.14
   1   0  -9    0.10    0.12
   1   0  -9    0.29    0.13
  -1   0   9    0.17    0.21
   1   0  -9    0.19    0.13
   1   0  -9    0.15    0.12
   1   0  -9    0.27    0.12
   1   0  -9    0.26    0.12
  -1   0   9    0.47    0.14
   1   0  -9    0.17    0.15
  -1   0   9    0.61    0.17
   1   0  -9    0.13    0.30
  -1   0   8   57.01    2.95
   1   0  -8   53.55    2.80
  -1   0   8   57.21    2.49
  -1   0   8   58.06    2.51
  -1   0   8   55.54    2.50
   1   0  -8   59.19    2.50
   1   0  -8   55.70    2.48
  -1   0   8   55.52    2.47
  -1   0   8   57.20    2.50
  -1   0   8   60.27    2.83
   1   0  -8   58.16    2.48
   1   0  -8   56.90    2.49
   1   0  -8   55.45    2.49
   1   0  -8   56.97    2.48
  -1   0   8   54.95    2.49
  -1   0   8   55.95    2.53
   1   0  -8   56.05    2.70
   1   0  -8   60.80    2.87
   1   0  -8   65.35    2.54
   1   0  -7   83.07    3.45
   1   0  -7   82.77    3.46
   1   0  -7   80.66    3.44
   1   0  -7   79.71    3.44
   1   0  -7   79.24    3.76
  -1   0   7   85.49    3.90
   1   0  -7   76.77    3.58
  -1   0   7   79.82    3.46
  -1   0   7   82.55    3.47
  -1   0   7   77.57    3.45
  -1   0   7   79.40    3.49
  -1   0   7   77.41    3.48
   1   0  -7   81.60    3.66
  -1   0   7   79.74    3.63
   1   0  -7   89.18    3.81
  -1   0   7   84.11    3.46
   1   0  -7   81.22    3.46
   1   0  -7   79.63    3.45
  -1   0   7   82.75    3.76
  -1   0   6   29.41    1.35
  -1   0   6   26.19    1.22
  -1   0   6   27.25    1.21
   1   0  -6   27.35    1.21
   1   0  -6   27.58    1.21
   1   0  -6   25.52    1.36
  -1   0   6   24.94    1.35
   1   0  -6   26.23    1.44
  -1   0   6   28.01    1.45
  -1   0   6   28.13    1.55
   1   0  -5  208.45    7.64
  -1   0   5  184.97    7.93
  -1   0   5  178.30    7.63
   1   0  -5  182.14    7.78
   1   0  -5  193.61    7.86
  -1   0   5  192.48    7.86
   1   0  -5  173.44    7.61
   1   0  -5  169.01    7.60
   1   0  -5  185.93    7.82
  -1   0   5  193.00    7.74
   1   0  -5  191.46    7.91
   1   0  -4   85.57    3.84
  -1   0   4   90.29    3.90
   1   0  -4   90.36    3.95
   1   0  -4   91.69    4.03
  -1   0   4   83.54    4.03
   1   0  -4   84.39    3.94
  -1   0   4   87.95    3.99
  -1   0   4  103.09    3.86
   1   0  -3 1228.62   52.60
  -1   0   3 1226.40   52.58
   1   0  -3 1325.79   52.64
   1   0  -3 1293.36   52.58
  -1   0   3 1248.46   52.63
  -1   0   2  482.73   20.81
   1   0  -2  495.03   20.79
   1   0  -2  510.64   20.77
  -1   0   1 1038.59   46.98
   1   0  -1 1151.18   46.95
  -1   0   1 1194.44   46.99
  -1   0   0 2019.06   81.51
   1   0   0 1899.17   81.51
   1   0   1   74.94    3.43
   1   0   1   82.80    3.38
  -1   0  -1   80.79    3.40
   1   0   1   78.72    3.40
   1   0   2   59.50    2.76
  -1   0  -2   61.17    2.71
  -1   0  -2   68.18    2.79
   1   0   2   58.72    2.87
   1   0   2   65.52    2.80
  -1   0  -2   62.73    2.72
  -1   0  -2   59.29    2.70
   1   0   2   65.02    2.74
  -1   0  -2   67.67    2.75
  -1   0  -3  463.20   19.48
   1   0   3  468.11   19.48
  -1   0  -3  465.49   19.54
   1   0   3  460.13   19.53
  -1   0  -3  452.25   19.44
  -1   0  -3  478.92   19.47
   1   0   3  476.87   19.68
   1   0   3  465.65   19.47
   1   0   4 1087.07   45.85
   1   0   4 1068.60   45.71
  -1   0  -4 1113.99   45.72
  -1   0  -4 1137.65   46.10
  -1   0  -4 1092.07   45.72
   1   0   4 1105.70   45.94
   1   0   4 1123.07   45.84
  -1   0  -4 1112.54   45.79
  -1   0  -4 1181.85   45.90
  -1   0  -4 1062.08   45.84
  -1   0  -5   92.29    3.81
  -1   0  -5   86.53    3.80
   1   0   5   88.52    4.09
   1   0   5   83.94    3.95
  -1   0  -5   89.36    3.89
  -1   0  -5   86.89    3.96
  -1   0  -5   89.97    4.02
   1   0   5   88.22    3.80
   1   0   5   93.28    3.81
  -1   0  -5   89.11    4.25
   1   0   5   94.38    4.00
  -1   0  -6    3.12    0.23
  -1   0  -6    3.34    0.22
  -1   0  -6    2.60    0.52
   1   0   6    3.02    0.38
  -1   0  -6    2.72    0.39
  -1   0  -6    2.48    0.34
  -1   0  -6    3.04    0.30
   1   0   6    3.32    0.26
   1   0   6    2.59    0.33
   1   0   6    3.20    0.46
   1   0   6    3.47    0.25
  -1   0  -6    3.07    0.21
  -1   0  -6    3.49    0.24
  -1   0  -6    3.39    0.26
   1   0   6    3.66    0.26
  -1   0  -7  155.71    6.43
   1   0   7  154.06    6.67
   1   0   7  159.53    6.45
   1   0   7  144.95    6.42
   1   0   7  166.94    6.46
  -1   0  -7  154.83    6.40
  -1   0  -7  150.94    6.42
  -1   0  -7  147.12    6.43
  -1   0  -7  160.39    6.46
   1   0   7  159.21    6.47
   1   0   7  160.67    6.47
  -1   0  -7  156.10    6.45
  -1   0  -7  140.78    6.39
  -1   0  -7  147.15    6.41
   1   0   7  172.11    6.94
   1   0   7  151.06    6.64
  -1   0  -7  153.20    6.76
  -1   0  -7  134.16    6.51
  -1   0  -7  154.21    6.70
   1   0   8    1.64    0.23
   1   0   8    1.77    0.22
   1   0   8    1.54    0.20
   1   0   8    1.30    0.17
   1   0   8    1.53    0.19
  -1   0  -8    1.31    0.15
  -1   0  -8    1.33    0.17
  -1   0  -8    1.40    0.31
   1   0   8    1.45    0.22
   1   0   8    1.63    0.22
  -1   0  -8    1.37    0.20
  -1   0  -8    1.76    0.21
  -1   0  -8    1.08    0.15
   1   0   8    1.15    0.26
   1   0   8    1.19    0.27
   1   0   8    1.14    0.22
  -1   0  -8    1.39    0.18
   1   0   9   67.87    3.07
   1   0   9   67.96    3.06
   1   0   9   65.01    3.46
  -1   0  -9   69.37    2.98
  -1   0  -9   69.15    3.02
  -1   0  -9   71.28    3.06
   1   0   9   72.88    3.07
   1   0   9   71.99    3.07
  -1   0  -9   68.32    2.99
   1   0   9   73.56    3.06
   1   0   9   67.43    3.01
   1   0   9   64.47    3.02
   1   0   9   68.91    3.08
  -1   0  -9   69.02    3.35
   1   0  10   37.70    1.76
   1   0  10   34.95    1.75
   1   0  10   34.11    2.12
   1   0  10   38.13    1.75
   1   0  10   37.19    1.75
   1   0  10   38.75    1.69
   1   0  10   39.08    1.75
   1   0  10   35.46    1.70
  -1   0 -10   36.60    1.73
  -1   0 -10   35.91    1.70
  -1   0 -10   36.35    1.66
  -1   0 -10   38.45    2.05
   1   0  10   39.70    1.79
   1   0  11    3.13    0.33
  -1   0 -11    2.92    0.45
   1   0  11    3.10    0.31
  -1   0 -11    3.15    0.34
   1   0  11    2.60    0.30
   1   0  11    3.43    0.34
  -1   0 -11    3.22    0.31
   1   0  12    3.79    0.34
  -1   0 -12    3.91    0.38
   1   0  12    4.52    0.39
   1   0  12    4.19    0.36
  -1   0 -12    3.76    0.34
   1   0  13    3.84    0.33
  -1   0 -13    3.71    0.35
  -1   0 -13    2.80    0.27
  -1   0 -14    5.74    0.41
   1   0  14    6.10    0.40
   1   0  14    6.39    0.42
  -1   0 -15    0.65    0.13
   1   0  15    0.53    0.13
   1   1 -16    1.96    0.20
  -1  -1  16    1.74    0.18
   1   1 -15    7.10    0.45
   1   1 -15    5.92    0.40
  -1  -1  15    5.94    0.41
  -1  -1  15    6.81    0.43
   1   1 -14    2.38    0.28
   1   1 -14    2.44    0.30
   1   1 -14    1.94    0.25
  -1  -1  14    2.33    0.29
  -1  -1  14    2.48    0.29
  -1  -1  14    2.09    0.24
   1   1 -13    3.47    0.36
   1   1 -13    4.85    0.40
  -1  -1  13    3.69    0.32
  -1  -1  13    4.70    0.37
   1   1 -13    4.40    0.36
  -1  -1  13    5.24    0.42
  -1  -1  13    4.37    0.40
   1   1 -12    0.63    0.22
   1   1 -12    0.50    0.21
  -1  -1  12    0.67    0.25
  -1  -1  12    0.70    0.24
  -1  -1  12    1.29    0.23
  -1  -1  12    0.71    0.19
  -1  -1  12    0.43    0.46
   1   1 -12    0.59    0.18
  -1  -1  11    9.88    0.63
  -1  -1  11    9.35    0.60
  -1  -1  11   10.06    0.58
  -1  -1  11   10.94    0.59
  -1  -1  11    9.22    0.54
  -1  -1  11    9.65    0.90
   1   1 -11   10.18    0.62
   1   1 -11   11.72    0.66
   1   1 -11    9.47    0.54
   1   1 -10   14.79    0.77
   1   1 -10   16.01    0.80
  -1  -1  10   16.12    0.85
  -1  -1  10   14.06    0.79
  -1  -1  10   15.23    0.81
  -1  -1  10   15.54    0.81
  -1  -1  10   15.41    0.78
  -1  -1  10   15.58    1.16
  -1  -1  10   16.53    1.32
   1   1 -10   15.18    0.83
   1   1 -10   16.46    0.85
   1   1  -9   59.36    2.64
   1   1  -9   62.74    2.64
   1   1  -9   60.91    2.67
   1   1  -9   60.98    2.69
  -1  -1   9   62.10    3.08
   1   1  -9   62.07    2.64
  -1  -1   9   60.77    2.67
  -1  -1   9   61.75    2.70
  -1  -1   9   64.00    2.68
  -1  -1   9   56.36    2.66
  -1  -1   9   57.67    2.64
  -1  -1   9   64.29    3.26
   1   1  -9   61.78    2.97
  -1  -1   9   55.12    2.90
   1   1  -9   65.48    3.07
  -1  -1   8  187.24    8.29
   1   1  -8  183.92    8.04
  -1  -1   8  181.34    7.72
  -1  -1   8  185.75    7.76
   1   1  -8  175.79    7.70
   1   1  -8  178.27    7.72
   1   1  -8  183.94    7.75
   1   1  -8  182.30    7.72
   1   1  -8  200.21    7.78
  -1  -1   8  183.15    7.77
  -1  -1   8  175.93    7.77
   1   1  -8  190.48    7.73
  -1  -1   8  180.92    7.75
  -1  -1   8  189.83    7.97
  -1  -1   8  183.12    8.03
   1   1  -8  193.88    8.12
  -1  -1   8  189.84    8.16
   1   1  -7  136.62    6.02
  -1  -1   7  138.43    6.07
   1   1  -7  138.11    5.71
  -1  -1   7  130.90    5.73
  -1  -1   7  134.65    5.91
  -1  -1   7  152.10    5.75
  -1  -1   7  128.62    6.16
   1   1  -7  136.67    5.99
   1   1  -7  129.82    5.69
  -1  -1   7  135.85    5.70
   1   1  -7  134.33    5.70
  -1  -1   7  131.34    5.74
  -1  -1   7  133.91    5.75
  -1  -1   6   13.25    0.60
   1   1  -6   11.35    0.75
  -1  -1   6   12.65    0.90
  -1  -1   6   11.33    0.59
   1   1  -6   11.69    0.56
  -1  -1   6   12.15    0.84
   1   1  -6   11.24    0.61
   1   1  -6   12.01    0.61
   1   1  -6    9.92    0.59
  -1  -1   6   12.93    0.73
   1   1  -6   12.69    0.79
   1   1  -5   16.33    0.94
  -1  -1   5   15.57    0.98
   1   1  -5   17.13    0.85
   1   1  -5   15.96    0.93
  -1  -1   5   16.77    0.77
  -1  -1   5   17.59    0.96
   1   1  -5   16.29    0.84
   1   1  -4  131.84    5.98
  -1  -1   4  148.86    5.93
   1   1  -4  130.56    5.92
  -1  -1   3   61.13    2.84
   1   1  -3   63.61    2.67
  -1  -1   2  381.64   16.28
   1   1  -2  388.61   16.28
   1   1  -2  391.26   16.20
  -1  -1   1  815.61   33.51
  -1  -1   1  803.63   33.50
  -1  -1   1  792.50   33.54
   1   1  -1  791.05   33.50
   1   1  -1  832.20   33.51
  -1  -1   1  782.88   33.56
   1   1   0  227.72    9.98
  -1  -1   0  242.37    9.97
  -1  -1   0  237.22    9.91
   1   1   1   42.52    1.95
  -1  -1  -1   39.32    1.88
   1   1   1   38.63    1.86
   1   1   1   38.59    1.85
   1   1   1   41.03    1.85
  -1  -1  -1   43.88    1.83
  -1  -1  -1   42.06    1.88
   1   1   2  194.22    7.79
  -1  -1  -2  187.66    7.66
  -1  -1  -2  175.57    7.59
   1   1   2  167.87    7.51
   1   1   2  174.34    7.59
  -1  -1  -2  187.84    7.51
  -1  -1  -2  182.15    7.56
   1   1   2  172.04    7.62
  -1  -1  -3  118.10    5.07
  -1  -1  -3  130.75    5.22
  -1  -1  -3  118.46    5.13
   1   1   3  124.49    5.11
  -1  -1  -3  113.02    5.16
   1   1   3  113.69    5.03
  -1  -1  -3  123.01    5.12
   1   1   3  113.04    5.03
   1   1   3  115.72    5.17
  -1  -1  -3  124.36    5.01
  -1  -1  -4    8.38    0.44
  -1  -1  -4    6.84    0.50
   1   1   4    7.49    0.43
  -1  -1  -4    7.97    0.56
   1   1   4    7.41    0.43
   1   1   4    7.35    0.44
   1   1   4    8.29    0.60
  -1  -1  -4    6.56    0.48
   1   1   4    7.22    0.40
   1   1   4    7.11    0.37
  -1  -1  -5  287.20   12.92
  -1  -1  -5  311.06   12.92
  -1  -1  -5  309.39   12.85
   1   1   5  270.57   12.69
   1   1   5  349.84   13.04
   1   1   5  318.11   12.71
  -1  -1  -5  327.80   12.73
   1   1   5  309.37   12.68
   1   1   5  288.84   12.74
  -1  -1  -5  300.22   12.68
  -1  -1  -6   21.99    0.99
   1   1   6   21.73    1.02
   1   1   6   21.32    0.99
   1   1   6   20.78    1.01
  -1  -1  -6   20.30    0.99
   1   1   6   19.94    0.94
   1   1   6   19.57    0.98
   1   1   6   22.88    0.98
  -1  -1  -6   19.88    1.20
  -1  -1  -6   20.81    1.13
  -1  -1  -6   21.03    1.21
   1   1   6   21.22    1.01
  -1  -1  -6   20.80    0.97
  -1  -1  -6   20.57    0.96
  -1  -1  -7    1.83    0.21
   1   1   7    2.36    0.25
   1   1   7    1.75    0.19
  -1  -1  -7    1.97    0.21
   1   1   7    1.72    0.20
   1   1   7    1.77    0.23
   1   1   7    2.73    0.26
   1   1   7    1.86    0.23
   1   1   7    2.09    0.18
   1   1   7    1.83    0.21
   1   1   7    1.69    0.21
  -1  -1  -7    2.00    0.20
  -1  -1  -7    2.07    0.23
  -1  -1  -7    1.95    0.36
  -1  -1  -7    1.85    0.28
  -1  -1  -7    1.39    0.34
  -1  -1  -8   -0.17    0.16
  -1  -1  -8   -0.06    0.24
  -1  -1  -8    0.29    0.25
   1   1   8    0.09    0.16
  -1  -1  -8    0.16    0.15
   1   1   8    0.04    0.17
   1   1   8   -0.02    0.16
   1   1   8    0.27    0.16
   1   1   8    0.31    0.16
   1   1   8    0.09    0.14
  -1  -1  -8    0.02    0.12
  -1  -1  -8    0.16    0.11
  -1  -1  -8    0.11    0.15
  -1  -1  -8    0.13    0.11
   1   1   8    0.04    0.17
  -1  -1  -9   14.96    0.79
   1   1   9   15.19    0.82
   1   1   9   15.55    0.83
   1   1   9   13.88    0.80
  -1  -1  -9   15.18    0.73
  -1  -1  -9   15.02    0.77
   1   1   9   14.47    0.78
   1   1   9   14.54    0.80
  -1  -1  -9   12.92    1.04
   1   1   9   13.78    0.79
  -1  -1  -9   14.52    0.79
  -1  -1  -9   14.06    0.73
  -1  -1 -10    2.59    0.27
   1   1  10    2.72    0.32
   1   1  10    2.35    0.30
  -1  -1 -10    1.96    0.21
  -1  -1 -10    2.51    0.26
  -1  -1 -10    1.67    0.38
   1   1  10    2.66    0.29
   1   1  10    2.21    0.26
   1   1  10    2.61    0.29
  -1  -1 -10    2.37    0.23
   1   1  11    0.09    0.16
  -1  -1 -11   -0.13    0.16
  -1  -1 -11    0.04    0.11
  -1  -1 -11   -0.11    0.16
   1   1  11    0.23    0.19
  -1  -1 -11    0.03    0.18
   1   1  11    0.08    0.15
   1   1  11    0.05    0.16
   1   1  12    0.02    0.16
  -1  -1 -12    0.06    0.14
  -1  -1 -12    0.03    0.18
   1   1  12   -0.04    0.15
   1   1  13    1.79    0.25
  -1  -1 -13    1.83    0.23
   1   1  13    1.76    0.21
   1   1  14    1.95    0.22
  -1  -1 -14    2.06    0.21
  -1  -2  16    0.91    0.16
   1   2 -16    0.79    0.14
   1   2 -16    0.92    0.16
  -1  -2  15    0.12    0.16
   1   2 -15    0.24    0.14
   1   2 -15    0.10    0.15
   1   2 -15    0.22    0.16
   1   2 -15    0.18    0.15
  -1  -2  15    0.28    0.14
   1   2 -14    2.67    0.30
   1   2 -14    2.71    0.31
   1   2 -14    2.99    0.29
  -1  -2  14    2.58    0.26
   1   2 -14    3.00    0.33
  -1  -2  14    3.03    0.32
  -1  -2  13    0.40    0.15
  -1  -2  13    0.73    0.18
  -1  -2  13    0.92    0.23
  -1  -2  13    0.80    0.46
   1   2 -13    0.73    0.21
   1   2 -13    0.91    0.24
   1   2 -13    0.74    0.19
  -1  -2  12   14.85    0.80
  -1  -2  12   15.66    0.84
  -1  -2  12   14.93    1.24
  -1  -2  12   16.30    0.87
  -1  -2  12   15.60    0.84
  -1  -2  12   15.94    0.89
  -1  -2  12   15.24    0.87
  -1  -2  12   16.63    1.45
   1   2 -12   16.39    0.86
   1   2 -12   15.58    0.87
   1   2 -12   14.39    0.88
   1   2 -11   16.38    0.86
   1   2 -11   14.36    0.84
  -1  -2  11   13.43    1.17
  -1  -2  11   14.74    0.81
  -1  -2  11   15.44    0.83
  -1  -2  11   15.62    0.82
  -1  -2  11   14.63    0.79
  -1  -2  11   14.58    0.84
  -1  -2  11   15.69    0.84
  -1  -2  11   15.57    1.39
  -1  -2  11   14.08    1.07
   1   2 -11   14.20    0.80
  -1  -2  10   23.99    1.53
  -1  -2  10   25.70    1.25
  -1  -2  10   25.68    1.24
  -1  -2  10   25.79    1.81
  -1  -2  10   24.09    1.21
   1   2 -10   25.21    1.25
   1   2 -10   24.65    1.24
  -1  -2  10   25.15    1.64
   1   2 -10   25.66    1.22
  -1  -2  10   25.88    1.48
  -1  -2  10   24.84    1.23
  -1  -2   9  283.08   11.86
  -1  -2   9  281.17   12.34
  -1  -2   9  259.69   11.78
   1   2  -9  271.66   11.80
   1   2  -9  302.63   11.85
   1   2  -9  302.73   11.88
   1   2  -9  288.13   11.87
  -1  -2   9  288.40   12.12
  -1  -2   9  287.91   12.51
  -1  -2   9  278.78   11.87
  -1  -2   9  284.18   11.85
   1   2  -8   99.32    4.06
  -1  -2   8   85.48    4.52
  -1  -2   8  101.78    4.06
  -1  -2   8   90.54    4.05
  -1  -2   8   93.06    4.07
   1   2  -8   86.28    4.01
   1   2  -8   94.19    4.06
   1   2  -8  100.10    4.08
  -1  -2   8   97.00    4.03
   1   2  -8   97.55    4.08
  -1  -2   8   94.15    4.28
  -1  -2   8   92.08    4.06
  -1  -2   8   90.84    4.07
  -1  -2   8  102.36    4.52
   1   2  -7   63.80    3.04
  -1  -2   7   67.32    3.30
  -1  -2   7   66.21    2.94
   1   2  -7   69.17    2.95
   1   2  -7   73.00    2.96
  -1  -2   7   71.26    2.94
  -1  -2   7   64.46    2.93
   1   2  -7   63.06    3.04
   1   2  -7   70.07    2.94
   1   2  -6   22.35    1.14
   1   2  -6   21.26    1.12
  -1  -2   6   22.61    0.98
  -1  -2   6   19.11    0.97
  -1  -2   6   23.70    1.21
  -1  -2   5   14.81    0.71
   1   2  -5   15.48    0.88
  -1  -2   5   16.49    0.88
   1   2  -5   15.79    0.89
  -1  -2   5   15.00    0.97
  -1  -2   4  916.75   37.91
  -1  -2   4  864.91   38.02
   1   2  -4  935.50   38.00
  -1  -2   3 1024.03   43.03
  -1  -2   3 1087.29   42.93
   1   2  -3  982.18   42.87
  -1  -2   3 1051.42   43.01
   1   2  -2  530.89   21.64
  -1  -2   2  531.11   21.55
  -1  -2   2  492.28   21.67
   1   2  -2  498.68   21.57
  -1  -2   2  519.90   21.61
  -1  -2   1  103.07    4.51
  -1  -2   1  105.19    4.47
   1   2  -1  106.45    4.47
  -1  -2   1  106.55    4.45
  -1  -2   1  103.54    4.55
   1   2  -1   95.53    4.50
  -1  -2   1  105.94    4.50
   1   2   0 2722.37  114.33
  -1  -2   0 2751.63  114.26
   1   2   0 2779.94  114.32
  -1  -2   0 2627.52  114.32
  -1  -2   0 2713.97  114.32
  -1  -2   0 2881.06  114.30
  -1  -2  -1   99.77    4.48
   1   2   1  106.22    4.51
   1   2   1  104.99    4.55
  -1  -2  -1   97.87    4.48
  -1  -2  -1  105.26    4.44
   1   2   1   98.36    4.50
  -1  -2  -2   48.04    2.15
  -1  -2  -2   49.75    2.35
  -1  -2  -2   53.68    2.36
   1   2   2   52.36    2.35
   1   2   2   52.08    2.35
   1   2   2   49.89    2.39
  -1  -2  -2   49.40    2.28
   1   2   3   20.33    1.22
  -1  -2  -3   21.96    1.09
  -1  -2  -3   21.49    0.97
  -1  -2  -3   22.64    1.21
  -1  -2  -3   19.36    1.19
   1   2   3   21.56    1.14
   1   2   3   21.28    1.12
  -1  -2  -3   18.85    1.15
  -1  -2  -3   21.55    1.08
   1   2   4   29.24    1.37
  -1  -2  -4   30.10    1.67
  -1  -2  -4   35.05    1.68
  -1  -2  -4   31.61    1.57
   1   2   4   30.83    1.54
  -1  -2  -4   29.85    1.61
  -1  -2  -4   29.32    1.85
   1   2   4   28.11    1.49
  -1  -2  -4   30.13    1.49
  -1  -2  -4   33.17    1.39
  -1  -2  -4   30.41    1.49
  -1  -2  -5  161.30    6.77
  -1  -2  -5  163.67    7.19
  -1  -2  -5  159.53    7.00
  -1  -2  -5  166.48    6.78
   1   2   5  164.54    6.82
   1   2   5  161.40    6.80
  -1  -2  -5  162.82    6.89
  -1  -2  -5  161.88    7.09
  -1  -2  -5  156.14    7.43
   1   2   5  149.34    6.77
   1   2   5  163.22    6.79
   1   2   5  163.96    6.79
  -1  -2  -5  154.86    6.76
  -1  -2  -6  207.54    8.92
  -1  -2  -6  209.87    8.88
  -1  -2  -6  196.77    8.98
  -1  -2  -6  208.29    8.64
   1   2   6  194.37    8.65
   1   2   6  214.27    8.69
   1   2   6  209.61    8.68
   1   2   6  201.96    8.66
   1   2   6  207.24    8.65
   1   2   6  201.80    8.63
  -1  -2  -6  214.69    8.63
  -1  -2  -6  209.97    9.45
   1   2   6  192.32    8.63
  -1  -2  -6  209.68    8.63
   1   2   6  211.09    8.67
  -1  -2  -6  195.77    8.65
  -1  -2  -7    0.44    0.32
  -1  -2  -7    0.13    0.21
  -1  -2  -7    0.73    0.27
   1   2   7    0.51    0.15
   1   2   7    0.27    0.15
   1   2   7    0.28    0.18
   1   2   7    0.29    0.18
  -1  -2  -7    0.47    0.15
   1   2   7    0.42    0.18
   1   2   7    0.40    0.13
   1   2   7    0.78    0.15
  -1  -2  -7    0.62    0.49
  -1  -2  -7    0.44    0.16
  -1  -2  -7    0.57    0.16
   1   2   7    0.58    0.17
  -1  -2  -8    8.52    0.51
   1   2   8    8.02    0.51
   1   2   8    9.49    0.58
   1   2   8    8.80    0.57
  -1  -2  -8    9.09    0.54
  -1  -2  -8    8.12    0.48
   1   2   8    8.37    0.55
   1   2   8    7.77    0.48
   1   2   8    8.52    0.51
  -1  -2  -8    8.18    0.50
  -1  -2  -8    9.21    0.52
  -1  -2  -8    8.46    0.68
  -1  -2  -8    7.48    0.76
  -1  -2  -9   -0.02    0.16
   1   2   9    0.22    0.19
  -1  -2  -9    0.02    0.12
  -1  -2  -9    0.14    0.20
   1   2   9   -0.05    0.19
   1   2   9    0.10    0.15
  -1  -2  -9   -0.03    0.12
  -1  -2  -9   -0.04    0.16
  -1  -2  -9    0.07    0.27
   1   2   9    0.02    0.13
  -1  -2 -10   -0.02    0.13
   1   2  10   -0.03    0.18
  -1  -2 -10   -0.14    0.27
   1   2  10    0.11    0.15
   1   2  10    0.23    0.21
  -1  -2 -10    0.02    0.15
  -1  -2 -10    0.22    0.12
  -1  -2 -10    0.13    0.15
  -1  -2 -11    0.72    0.17
  -1  -2 -11    0.90    0.18
   1   2  11    0.69    0.23
   1   2  11    0.85    0.20
  -1  -2 -11    0.78    0.21
   1   2  11    0.55    0.23
   1   2  12    1.18    0.21
   1   2  12    1.21    0.23
  -1  -2 -12    1.35    0.22
   1   2  13    1.42    0.21
   1   2  13    1.53    0.21
  -1  -2 -13    1.85    0.21
   1   3 -16   -0.21    0.14
  -1  -3  16    0.18    0.12
   1   3 -15    1.88    0.22
   1   3 -15    2.34    0.29
  -1  -3  15    2.74    0.25
   1   3 -15    2.69    0.29
   1   3 -15    2.03    0.26
  -1  -3  15    2.85    0.27
  -1  -3  15    2.39    0.27
   1   3 -14    1.10    0.20
  -1  -3  14    2.11    0.60
   1   3 -14    1.49    0.28
  -1  -3  14    1.36    0.22
   1   3 -14    1.26    0.25
   1   3 -14    1.25    0.24
  -1  -3  14    1.51    0.24
  -1  -3  14    0.95    0.23
  -1  -3  13   -0.13    0.20
  -1  -3  13   -0.08    0.20
  -1  -3  13   -0.24    0.48
  -1  -3  13   -0.14    0.16
  -1  -3  13    0.09    0.31
   1   3 -13    0.02    0.12
   1   3 -13    0.07    0.24
  -1  -3  13    0.02    0.18
  -1  -3  13   -0.15    0.21
  -1  -3  13   -0.04    0.18
   1   3 -13    0.17    0.19
   1   3 -13    0.20    0.22
   1   3 -13    0.05    0.16
   1   3 -12   36.69    1.69
  -1  -3  12   39.01    1.75
  -1  -3  12   35.31    1.71
  -1  -3  12   34.95    2.22
   1   3 -12   36.40    1.77
   1   3 -12   34.39    1.76
  -1  -3  12   35.30    1.72
  -1  -3  12   36.42    1.76
  -1  -3  12   38.41    1.75
  -1  -3  12   37.35    2.46
   1   3 -12   38.52    1.74
  -1  -3  12   33.40    2.08
   1   3 -11    1.49    0.25
   1   3 -11    1.50    0.25
  -1  -3  11    1.57    0.51
   1   3 -11    1.81    0.24
  -1  -3  11    1.64    0.61
  -1  -3  11    1.51    0.45
   1   3 -11    1.45    0.20
  -1  -3  11    1.60    0.37
  -1  -3  11    1.61    0.27
  -1  -3  11    1.51    0.26
  -1  -3  11    1.61    0.26
  -1  -3  11    1.24    0.25
  -1  -3  11    1.24    0.24
   1   3 -11    1.28    0.22
  -1  -3  10    7.28    0.50
  -1  -3  10    7.67    0.49
  -1  -3  10    6.33    0.74
   1   3 -10    5.92    0.46
  -1  -3  10    7.56    0.51
  -1  -3  10    7.47    0.84
   1   3 -10    7.11    0.50
   1   3 -10    8.22    0.52
  -1  -3  10    9.50    0.76
  -1  -3  10    7.83    0.50
   1   3 -10    7.88    0.48
  -1  -3   9    1.67    0.25
   1   3  -9    1.65    0.23
   1   3  -9    2.00    0.25
  -1  -3   9    1.65    0.22
  -1  -3   9    1.37    0.22
  -1  -3   9    1.71    0.21
  -1  -3   9    2.07    0.24
   1   3  -9    1.52    0.20
  -1  -3   9    1.39    0.33
   1   3  -8    2.87    0.35
   1   3  -8    3.39    0.29
   1   3  -8    3.86    0.30
   1   3  -8    3.48    0.24
  -1  -3   8    3.92    0.29
  -1  -3   8    3.40    0.27
  -1  -3   8    3.43    0.28
   1   3  -8    3.60    0.37
  -1  -3   8    3.95    0.29
  -1  -3   8    3.76    0.62
   1   3  -8    3.52    0.28
   1   3  -7   43.20    1.99
   1   3  -7   44.64    1.99
  -1  -3   7   51.01    2.25
   1   3  -7   45.05    1.98
   1   3  -7   43.28    2.19
  -1  -3   7   45.71    2.38
  -1  -3   7   46.43    1.96
  -1  -3   7   43.57    2.43
   1   3  -7   41.06    2.21
  -1  -3   7   42.22    1.96
  -1  -3   6   88.92    3.78
  -1  -3   6   86.69    4.14
   1   3  -6   86.69    4.07
   1   3  -6   83.32    3.96
  -1  -3   6   96.06    4.00
   1   3  -6   88.35    4.09
   1   3  -6   90.83    4.06
  -1  -3   5   19.85    0.90
   1   3  -5   19.39    1.17
  -1  -3   5   20.31    1.22
  -1  -3   5   20.16    1.08
   1   3  -5   20.50    1.10
  -1  -3   5   20.29    1.04
   1   3  -5   19.95    1.17
   1   3  -4    1.81    0.36
  -1  -3   4    2.14    0.35
  -1  -3   4    1.38    0.31
   1   3  -4    1.68    0.35
  -1  -3   4    1.65    0.25
   1   3  -4    1.46    0.26
  -1  -3   4    1.73    0.20
  -1  -3   3  156.94    6.77
  -1  -3   3  160.34    6.77
  -1  -3   3  156.26    6.53
   1   3  -3  142.50    6.83
   1   3  -3  143.79    6.83
  -1  -3   3  154.54    6.71
  -1  -3   3  161.48    6.65
   1   3  -3  163.56    6.79
  -1  -3   2   59.18    2.64
  -1  -3   2   57.67    2.73
   1   3  -2   58.45    2.75
   1   3  -2   55.36    2.79
  -1  -3   2   60.83    2.53
  -1  -3   2   56.28    2.65
  -1  -3   2   64.35    2.72
   1   3  -2   55.17    2.79
  -1  -3   2   57.85    2.78
  -1  -3   1  195.24    7.89
  -1  -3   1  193.69    7.85
  -1  -3   1  189.91    7.77
  -1  -3   1  174.89    7.66
   1   3  -1  197.64    8.02
  -1  -3   1  181.34    7.91
  -1  -3   1  193.97    7.95
   1   3  -1  193.26    8.02
   1   3   0   11.13    0.81
  -1  -3   0   10.47    0.74
   1   3   0   10.87    0.80
  -1  -3   0   12.65    0.75
  -1  -3   0   12.78    0.70
  -1  -3   0   11.97    0.75
   1   3   1  125.79    5.43
   1   3   1  128.11    5.43
  -1  -3  -1  114.27    5.36
  -1  -3  -1  121.54    5.35
  -1  -3  -1  118.06    5.30
   1   3   2   20.62    1.21
  -1  -3  -2   23.15    1.16
  -1  -3  -2   19.48    0.96
  -1  -3  -2   20.98    1.21
  -1  -3  -2   22.30    1.19
   1   3   2   20.56    1.21
   1   3   3    3.63    0.28
  -1  -3  -3    3.40    0.47
  -1  -3  -3    4.23    0.48
   1   3   3    3.41    0.41
   1   3   3    4.44    0.49
   1   3   3    4.27    0.29
   1   3   3    4.20    0.31
   1   3   3    4.04    0.29
  -1  -3  -3    4.32    0.42
   1   3   3    3.48    0.25
  -1  -3  -3    4.29    0.28
  -1  -3  -3    3.55    0.62
   1   3   3    3.30    0.42
  -1  -3  -3    3.95    0.47
  -1  -3  -4    3.21    0.26
   1   3   4    3.11    0.25
  -1  -3  -4    3.40    0.47
  -1  -3  -4    3.73    0.63
  -1  -3  -4    2.88    0.23
   1   3   4    3.09    0.26
  -1  -3  -4    3.64    0.53
  -1  -3  -4    2.49    0.39
  -1  -3  -4    3.22    0.46
  -1  -3  -4    3.10    0.24
   1   3   4    3.84    0.30
   1   3   4    3.35    0.29
   1   3   4    3.31    0.28
  -1  -3  -4    2.87    0.35
  -1  -3  -4    2.67    0.30
   1   3   4    3.17    0.41
  -1  -3  -5    2.60    0.23
  -1  -3  -5    2.59    0.51
   1   3   5    2.36    0.24
  -1  -3  -5    2.75    0.46
  -1  -3  -5    2.14    0.57
  -1  -3  -5    2.46    0.23
   1   3   5    2.25    0.25
   1   3   5    2.52    0.26
  -1  -3  -5    1.96    0.30
   1   3   5    2.40    0.24
  -1  -3  -5    2.18    0.22
  -1  -3  -5    2.10    0.24
  -1  -3  -5    3.04    0.42
  -1  -3  -6    0.95    0.37
  -1  -3  -6    1.25    0.32
  -1  -3  -6    1.25    0.28
   1   3   6    1.12    0.22
   1   3   6    1.24    0.23
  -1  -3  -6    1.23    0.18
   1   3   6    1.32    0.20
  -1  -3  -6    1.51    0.19
  -1  -3  -6    1.31    0.19
  -1  -3  -6    0.25    0.48
   1   3   6    1.25    0.22
  -1  -3  -6    1.25    0.22
   1   3   7   32.05    1.58
  -1  -3  -7   34.52    1.55
   1   3   7   35.72    1.63
  -1  -3  -7   34.08    1.59
  -1  -3  -7   32.91    1.58
   1   3   7   32.96    1.52
  -1  -3  -7   30.42    2.32
  -1  -3  -7   33.09    1.54
  -1  -3  -7   31.99    1.94
  -1  -3  -7   31.55    1.81
   1   3   8    0.14    0.16
   1   3   8    0.14    0.21
  -1  -3  -8    0.08    0.14
  -1  -3  -8    0.05    0.14
  -1  -3  -8    0.25    0.23
  -1  -3  -8    0.21    0.18
   1   3   8    0.32    0.21
   1   3   8    0.23    0.13
  -1  -3  -8    0.11    0.23
  -1  -3  -8    0.08    0.30
  -1  -3  -8    0.28    0.17
  -1  -3  -8    0.16    0.18
  -1  -3  -9   19.90    1.01
  -1  -3  -9   22.72    1.09
  -1  -3  -9   20.19    1.03
  -1  -3  -9   20.39    1.00
   1   3   9   22.08    1.12
   1   3   9   20.30    1.04
  -1  -3  -9   21.03    1.04
   1   3   9   21.37    1.13
  -1  -3  -9   20.85    1.42
  -1  -3 -10    2.35    0.26
  -1  -3 -10    2.74    0.23
   1   3  10    2.89    0.34
   1   3  10    3.11    0.33
   1   3  10    3.30    0.35
  -1  -3 -10    2.59    0.30
   1   3  11    2.76    0.29
   1   3  11    3.04    0.32
  -1  -3 -11    3.20    0.30
  -1  -3 -11    2.71    0.25
   1   3  12    0.22    0.15
  -1  -3 -12    0.37    0.15
   1   3  12    0.04    0.14
   1   4 -16   -0.09    0.13
  -1  -4  16   -0.11    0.13
   1   4 -16   -0.07    0.14
   1   4 -15    0.16    0.20
   1   4 -15    0.14    0.17
   1   4 -15    0.38    0.15
  -1  -4  15    0.11    0.15
  -1  -4  15    0.15    0.15
  -1  -4  15    0.24    0.15
  -1  -4  14    0.36    0.18
  -1  -4  14    0.32    0.16
   1   4 -14    0.44    0.25
  -1  -4  14    0.36    0.18
   1   4 -14    0.50    0.21
   1   4 -14    0.61    0.22
  -1  -4  14    0.58    0.41
  -1  -4  14    0.45    0.17
   1   4 -14    0.54    0.18
  -1  -4  14    0.49    0.20
  -1  -4  14    0.48    0.18
   1   4 -13    4.43    0.37
  -1  -4  13    4.26    0.81
  -1  -4  13    3.97    0.60
   1   4 -13    4.35    0.39
   1   4 -13    3.39    0.33
   1   4 -13    4.50    0.41
   1   4 -13    4.58    0.41
  -1  -4  13    4.42    0.38
  -1  -4  13    3.68    0.35
   1   4 -13    5.32    0.49
  -1  -4  13    4.25    0.39
  -1  -4  13    4.41    0.37
  -1  -4  13    4.51    0.70
  -1  -4  13    4.48    0.39
  -1  -4  13    4.95    0.39
   1   4 -12    3.39    0.36
   1   4 -12    3.77    0.37
  -1  -4  12    3.35    0.36
  -1  -4  12    3.54    0.34
  -1  -4  12    3.91    0.33
  -1  -4  12    3.17    0.34
  -1  -4  12    4.08    0.68
   1   4 -12    2.99    0.32
  -1  -4  12    4.34    0.65
   1   4 -12    2.86    0.28
  -1  -4  12    3.15    0.58
  -1  -4  12    3.50    0.50
  -1  -4  12    3.31    0.34
   1   4 -12    3.17    0.41
   1   4 -12    2.38    0.31
   1   4 -11   13.55    0.77
   1   4 -11   12.78    0.75
  -1  -4  11   12.46    0.73
  -1  -4  11   11.49    1.12
  -1  -4  11   12.01    1.10
   1   4 -11   12.71    0.68
  -1  -4  11   12.41    0.98
  -1  -4  11   13.12    0.72
  -1  -4  11   11.68    0.68
  -1  -4  11   12.49    0.72
  -1  -4  11   13.20    1.30
   1   4 -11   11.63    0.71
   1   4 -11   10.95    0.78
   1   4 -11   10.91    0.70
   1   4 -10    0.99    0.19
  -1  -4  10    1.64    0.62
  -1  -4  10    1.25    0.20
  -1  -4  10    0.91    0.20
  -1  -4  10    1.31    0.46
   1   4 -10    1.40    0.19
  -1  -4  10    0.74    0.29
  -1  -4  10    0.93    0.21
   1   4 -10    1.46    0.23
   1   4 -10    1.31    0.24
   1   4 -10    1.09    0.23
   1   4  -9   28.03    1.44
  -1  -4   9   31.82    1.49
   1   4  -9   34.57    1.52
   1   4  -9   29.31    1.49
  -1  -4   9   31.02    1.46
  -1  -4   9   32.48    1.45
  -1  -4   9   32.00    1.47
   1   4  -9   30.90    1.41
  -1  -4   9   30.02    2.02
  -1  -4   9   35.84    1.47
   1   4  -9   27.76    1.46
  -1  -4   9   33.63    1.98
   1   4  -8    5.64    0.51
   1   4  -8    5.80    0.37
  -1  -4   8    4.78    0.67
  -1  -4   8    5.73    0.38
   1   4  -8    5.48    0.40
   1   4  -8    5.94    0.41
  -1  -4   8    5.41    0.35
  -1  -4   8    6.04    0.38
   1   4  -8    5.29    0.34
  -1  -4   8    4.68    0.70
  -1  -4   8    6.62    0.38
   1   4  -8    6.08    0.39
   1   4  -8    5.28    0.60
   1   4  -7    0.04    0.18
   1   4  -7   -0.11    0.12
  -1  -4   7    0.07    0.37
   1   4  -7    0.23    0.25
  -1  -4   7    0.09    0.13
   1   4  -7   -0.09    0.13
   1   4  -7   -0.09    0.13
   1   4  -7    0.13    0.13
  -1  -4   7   -0.15    0.37
  -1  -4   7    0.02    0.12
  -1  -4   7   -0.01    0.11
   1   4  -7    0.12    0.10
   1   4  -7   -0.13    0.28
   1   4  -7   -0.01    0.11
  -1  -4   6  151.05    6.36
  -1  -4   6  139.28    6.51
   1   4  -6  144.23    6.52
   1   4  -6  145.53    6.16
   1   4  -6  144.59    6.16
   1   4  -6  133.67    6.35
  -1  -4   6  152.52    6.28
   1   4  -6  141.26    6.14
   1   4  -6  147.47    6.52
   1   4  -6  146.94    6.59
  -1  -4   6  146.11    6.10
  -1  -4   6  143.01    6.56
   1   4  -5  349.85   14.53
  -1  -4   5  344.35   14.86
   1   4  -5  356.05   14.95
   1   4  -5  357.04   14.95
   1   4  -5  335.90   14.78
  -1  -4   5  341.51   14.48
  -1  -4   5  341.99   14.88
  -1  -4   5  366.17   14.72
   1   4  -5  348.71   14.55
  -1  -4   4    2.23    0.38
  -1  -4   4    2.49    0.33
   1   4  -4    1.87    0.42
   1   4  -4    2.10    0.36
  -1  -4   4    2.26    0.26
  -1  -4   4    2.42    0.37
   1   4  -4    2.12    0.41
  -1  -4   3  619.76   26.80
  -1  -4   3  615.21   26.41
  -1  -4   3  632.46   26.64
  -1  -4   3  657.96   26.43
  -1  -4   3  623.64   26.64
  -1  -4   3  615.83   26.73
   1   4  -3  655.20   26.75
  -1  -4   3  651.68   26.58
  -1  -4   2   15.00    0.97
   1   4  -2   13.64    1.00
  -1  -4   2   14.36    0.79
   1   4  -2   12.38    0.98
  -1  -4   2   14.10    0.89
  -1  -4   2   14.40    0.83
  -1  -4   2   15.14    0.89
  -1  -4   2   12.52    0.91
  -1  -4   1  158.22    7.00
  -1  -4   1  157.15    7.00
   1   4  -1  159.17    7.11
  -1  -4   1  157.69    6.74
   1   4  -1  163.16    7.12
  -1  -4   1  161.58    6.91
  -1  -4   1  158.37    6.89
   1   4   0   61.67    2.90
  -1  -4   0   60.05    2.73
  -1  -4   0   54.66    2.44
  -1  -4   0   58.00    2.76
   1   4   0   57.48    2.48
   1   4   0   60.25    2.89
  -1  -4  -1    0.50    0.26
   1   4   1    0.94    0.36
   1   4   1    0.88    0.32
   1   4   1    0.65    0.16
  -1  -4  -1    0.76    0.11
  -1  -4  -1    1.29    0.29
   1   4   1    0.76    0.15
  -1  -4  -1    1.00    0.30
   1   4   1    0.70    0.16
   1   4   1    0.42    0.26
   1   4   2    7.03    0.67
   1   4   2    6.62    0.71
   1   4   2    6.78    0.42
   1   4   2    6.53    0.40
  -1  -4  -2    7.03    0.42
  -1  -4  -2    6.68    0.58
   1   4   2    7.04    0.44
  -1  -4  -2    7.76    0.64
   1   4   2    6.79    0.67
  -1  -4  -2    8.31    0.70
  -1  -4  -3   17.23    1.40
  -1  -4  -3   18.39    1.25
  -1  -4  -3   19.77    1.07
  -1  -4  -3   18.59    1.30
  -1  -4  -3   20.97    1.28
  -1  -4  -3   19.21    1.20
  -1  -4  -3   18.92    0.93
   1   4   3   19.53    0.98
   1   4   3   19.18    0.96
   1   4   3   19.10    0.95
   1   4   3   19.95    1.30
   1   4   3   19.33    0.97
  -1  -4  -3   19.85    0.95
  -1  -4  -3   20.75    1.18
  -1  -4  -4    3.63    0.28
  -1  -4  -4    3.43    0.58
  -1  -4  -4    4.27    0.31
   1   4   4    3.98    0.32
  -1  -4  -4    3.94    0.55
  -1  -4  -4    3.85    0.51
  -1  -4  -4    3.22    0.27
   1   4   4    3.69    0.33
   1   4   4    3.57    0.32
   1   4   4    3.38    0.31
   1   4   4    2.98    0.46
  -1  -4  -4    3.72    0.43
  -1  -4  -4    4.13    0.68
  -1  -4  -4    3.22    0.51
  -1  -4  -5    3.03    0.46
  -1  -4  -5    3.17    0.26
   1   4   5    3.45    0.32
   1   4   5    2.56    0.30
   1   4   5    2.62    0.31
  -1  -4  -5    2.56    0.25
  -1  -4  -5    3.49    0.73
  -1  -4  -5    2.34    0.48
  -1  -4  -5    2.52    0.25
  -1  -4  -5    3.43    0.59
   1   4   5    3.19    0.30
  -1  -4  -5    2.63    0.29
  -1  -4  -6   13.57    0.77
  -1  -4  -6   13.82    0.73
  -1  -4  -6   13.56    0.72
  -1  -4  -6   12.89    1.00
  -1  -4  -6   12.00    1.09
   1   4   6   13.72    0.79
  -1  -4  -6   14.55    0.74
  -1  -4  -6   13.53    1.38
   1   4   7   43.60    2.00
  -1  -4  -7   39.24    2.22
  -1  -4  -7   39.13    2.36
  -1  -4  -7   42.41    1.91
   1   4   7   40.90    1.97
   1   4   7   43.96    2.03
  -1  -4  -7   41.51    1.96
  -1  -4  -7   41.51    1.97
  -1  -4  -7   42.33    1.92
  -1  -4  -8    4.03    0.34
   1   4   8    4.94    0.44
   1   4   8    4.43    0.41
  -1  -4  -8    3.76    0.33
   1   4   8    3.89    0.41
  -1  -4  -8    4.40    0.33
   1   4   8    4.50    0.38
  -1  -4  -8    3.44    0.58
  -1  -4  -8    3.37    0.49
  -1  -4  -8    4.43    0.40
  -1  -4  -8    4.36    0.39
  -1  -4  -8    4.27    0.33
   1   4   9    7.07    0.54
   1   4   9    7.20    0.52
  -1  -4  -9    7.20    0.41
  -1  -4  -9    7.09    0.45
   1   4   9    8.25    0.55
   1   4   9    6.91    0.46
  -1  -4  -9    5.54    0.68
  -1  -4  -9    5.78    0.41
  -1  -4  -9    7.42    0.50
   1   4  10    0.56    0.22
  -1  -4 -10    0.63    0.16
   1   4  10    0.35    0.13
   1   4  10    0.56    0.21
   1   4  10    0.75    0.18
   1   4  10    0.36    0.19
  -1  -4 -11   -0.05    0.12
   1   4  11   -0.08    0.13
   1   4  11   -0.10    0.17
  -1  -4 -11    0.17    0.14
  -1  -5  16   -0.04    0.11
   1   5 -16   -0.04    0.13
  -1  -5  16    0.09    0.11
   1   5 -16   -0.06    0.15
  -1  -5  15    0.11    0.13
   1   5 -15    0.06    0.20
   1   5 -15    0.19    0.16
  -1  -5  15    0.02    0.13
   1   5 -15    0.05    0.13
  -1  -5  15    0.05    0.12
  -1  -5  15    0.09    0.14
   1   5 -14    0.44    0.17
   1   5 -14    0.54    0.20
  -1  -5  14    0.69    0.19
  -1  -5  14    0.80    0.18
  -1  -5  14    0.71    0.19
  -1  -5  14    0.52    0.18
   1   5 -14    0.90    0.28
  -1  -5  14    0.59    0.20
   1   5 -14    0.67    0.18
   1   5 -14    0.60    0.22
  -1  -5  13    6.41    0.46
  -1  -5  13    6.54    0.44
  -1  -5  13    6.30    0.91
  -1  -5  13    5.77    0.80
   1   5 -13    6.42    0.46
  -1  -5  13    6.30    0.80
   1   5 -13    5.73    0.49
   1   5 -13    5.64    0.45
  -1  -5  13    5.64    0.66
   1   5 -13    7.29    0.58
  -1  -5  13    7.01    0.49
  -1  -5  13    6.71    0.48
   1   5 -13    6.98    0.52
  -1  -5  13    6.38    0.46
   1   5 -12   -0.03    0.20
   1   5 -12    0.06    0.20
   1   5 -12   -0.08    0.17
  -1  -5  12    0.38    0.50
  -1  -5  12    0.10    0.19
  -1  -5  12    0.02    0.14
  -1  -5  12    0.24    0.18
  -1  -5  12   -0.68    0.41
   1   5 -12    0.44    0.16
  -1  -5  12    0.21    0.28
  -1  -5  12    0.82    0.45
  -1  -5  12    0.16    0.18
  -1  -5  12    0.26    0.19
   1   5 -12    0.14    0.17
   1   5 -12    0.24    0.26
   1   5 -12    0.30    0.21
   1   5 -11    0.03    0.21
   1   5 -11    0.03    0.22
  -1  -5  11    0.10    0.19
  -1  -5  11    0.04    0.15
  -1  -5  11    0.07    0.17
  -1  -5  11   -0.12    0.52
   1   5 -11    0.13    0.16
  -1  -5  11    0.10    0.40
   1   5 -11    0.28    0.16
  -1  -5  11   -0.11    0.36
  -1  -5  11   -0.35    0.31
  -1  -5  11    0.18    0.18
  -1  -5  11    0.16    0.20
   1   5 -11    0.05    0.17
   1   5 -11    0.23    0.25
   1   5 -11   -0.03    0.20
  -1  -5  10    0.32    0.14
  -1  -5  10    0.37    0.16
  -1  -5  10    0.22    0.45
  -1  -5  10    0.48    0.40
   1   5 -10    0.15    0.16
  -1  -5  10    0.10    0.38
   1   5 -10    0.36    0.15
   1   5 -10    0.22    0.23
  -1  -5  10    0.22    0.21
  -1  -5  10    0.33    0.17
   1   5 -10    0.14    0.19
   1   5 -10    0.08    0.19
   1   5 -10    0.33    0.20
   1   5  -9    0.29    0.15
  -1  -5   9    0.16    0.15
  -1  -5   9    0.20    0.36
  -1  -5   9    1.16    0.47
   1   5  -9    0.20    0.24
   1   5  -9    0.32    0.15
   1   5  -9    0.51    0.20
  -1  -5   9    0.51    0.17
  -1  -5   9    0.39    0.15
   1   5  -9    0.52    0.14
  -1  -5   9    0.18    0.18
   1   5  -8    2.15    0.25
  -1  -5   8    1.94    0.51
  -1  -5   8    2.01    0.21
  -1  -5   8    3.12    0.56
   1   5  -8    2.36    0.48
   1   5  -8    2.00    0.22
   1   5  -8    2.02    0.23
   1   5  -8    1.35    0.23
  -1  -5   8    2.14    0.25
  -1  -5   8    1.89    0.22
  -1  -5   8    2.13    0.21
   1   5  -8    2.07    0.21
   1   5  -8    1.94    0.31
   1   5  -7    1.17    0.42
   1   5  -7    2.26    0.23
   1   5  -7    1.84    0.22
   1   5  -7    1.77    0.23
   1   5  -7    1.69    0.19
  -1  -5   7    1.98    0.19
  -1  -5   7    1.45    0.46
   1   5  -7    2.29    0.28
   1   5  -7    1.60    0.39
  -1  -5   7    2.39    0.38
  -1  -5   7    1.13    0.42
  -1  -5   7    1.88    0.20
   1   5  -7    1.85    0.23
   1   5  -6    0.59    0.16
  -1  -5   6    0.97    0.26
  -1  -5   6    0.89    0.14
   1   5  -6    0.75    0.17
   1   5  -6    0.08    0.37
   1   5  -6    1.13    0.35
  -1  -5   6    0.98    0.29
  -1  -5   6    0.69    0.33
   1   5  -6    0.61    0.34
   1   5  -6    1.07    0.17
  -1  -5   6    0.85    0.34
   1   5  -5  290.90   11.84
  -1  -5   5  278.42   11.80
  -1  -5   5  277.38   12.32
  -1  -5   5  290.33   12.07
   1   5  -5  273.54   11.82
  -1  -5   5  292.57   12.17
   1   5  -5  289.90   12.37
  -1  -5   5  284.55   12.17
   1   5  -5  294.88   12.37
   1   5  -5  271.49   11.84
   1   5  -5  283.92   12.43
  -1  -5   4   53.08    2.54
  -1  -5   4   53.68    2.56
  -1  -5   4   52.72    2.74
   1   5  -4   53.44    2.32
   1   5  -4   51.86    2.30
  -1  -5   4   51.60    2.26
  -1  -5   4   56.03    2.44
  -1  -5   4   52.97    2.66
  -1  -5   4   51.53    2.52
   1   5  -4   54.31    2.87
   1   5  -4   48.06    2.32
   1   5  -3    1.59    0.21
   1   5  -3    1.85    0.47
   1   5  -3    2.08    0.50
  -1  -5   3    1.38    0.36
  -1  -5   3    2.27    0.31
   1   5  -3    2.07    0.21
  -1  -5   3    1.77    0.15
  -1  -5   3    2.15    0.45
  -1  -5   3    2.01    0.30
   1   5  -3    2.03    0.48
  -1  -5   3    1.83    0.38
   1   5  -3    1.30    0.17
   1   5  -2    0.01    0.12
  -1  -5   2    0.05    0.21
  -1  -5   2    0.12    0.20
   1   5  -2    0.06    0.11
  -1  -5   2    0.05    0.23
  -1  -5   2    0.06    0.22
  -1  -5   2    0.06    0.26
  -1  -5   2    0.02    0.13
   1   5  -2   -0.08    0.32
  -1  -5   2    0.14    0.09
   1   5  -2    0.45    0.33
   1   5  -2    0.09    0.14
   1   5  -1   26.66    1.71
   1   5  -1   25.89    1.31
   1   5  -1   25.52    1.77
  -1  -5   1   27.28    1.51
  -1  -5   1   29.77    1.50
   1   5  -1   28.28    1.29
   1   5  -1   28.63    1.31
  -1  -5   1   27.81    1.61
  -1  -5   1   30.47    1.62
   1   5  -1   27.67    1.29
   1   5  -1   26.10    1.72
  -1  -5   0   18.18    1.11
  -1  -5   0   17.53    1.15
  -1  -5   0   16.45    1.06
   1   5   0   16.19    0.83
   1   5   0   15.82    0.79
   1   5   0   15.71    0.83
   1   5   0   18.75    1.27
   1   5   0   16.38    1.21
   1   5   0   15.43    0.83
   1   5   0   16.14    1.27
   1   5   0   16.58    0.84
  -1  -5   0   17.27    1.12
  -1  -5   0   16.70    0.77
   1   5   1   26.99    1.22
  -1  -5  -1   27.49    1.54
  -1  -5  -1   27.49    1.62
   1   5   1   25.92    1.28
   1   5   1   25.21    1.25
   1   5   1   25.93    1.27
   1   5   1   31.27    1.84
   1   5   1   27.03    1.71
  -1  -5  -1   28.69    1.59
  -1  -5  -1   30.80    1.58
  -1  -5  -2    1.86    0.49
  -1  -5  -2    1.32    0.20
   1   5   2    1.47    0.23
  -1  -5  -2    1.58    0.17
   1   5   2    1.75    0.19
   1   5   2    1.48    0.21
   1   5   2    2.01    0.48
   1   5   2    1.80    0.21
  -1  -5  -2    1.04    0.37
  -1  -5  -2    1.96    0.38
  -1  -5  -2    1.93    0.36
   1   5   3    2.67    0.28
  -1  -5  -3    3.88    0.69
  -1  -5  -3    2.12    0.47
  -1  -5  -3    3.17    0.58
  -1  -5  -3    3.31    0.29
   1   5   3    2.66    0.30
  -1  -5  -3    2.14    0.46
  -1  -5  -3    2.46    0.25
   1   5   3    2.69    0.31
   1   5   3    2.46    0.28
  -1  -5  -3    2.71    0.41
   1   5   3    2.68    0.53
   1   5   3    2.14    0.42
   1   5   3    2.45    0.25
  -1  -5  -4   20.44    0.97
  -1  -5  -4   20.31    1.46
  -1  -5  -4   19.67    1.63
  -1  -5  -4   18.73    1.37
   1   5   4   19.95    1.04
  -1  -5  -4   19.94    1.32
  -1  -5  -4   19.54    0.97
   1   5   4   20.35    1.05
   1   5   4   20.08    1.04
   1   5   4   18.41    0.99
   1   5   4   16.92    0.99
  -1  -5  -4   22.65    1.02
  -1  -5  -5   34.39    2.09
  -1  -5  -5   30.17    1.83
  -1  -5  -5   32.97    1.48
   1   5   5   32.51    1.56
   1   5   5   31.37    1.55
   1   5   5   27.95    1.50
  -1  -5  -5   33.58    1.48
  -1  -5  -5   30.91    1.96
  -1  -5  -5   27.91    2.19
  -1  -5  -5   31.32    1.54
  -1  -5  -5   31.38    1.48
  -1  -5  -6   12.93    1.06
  -1  -5  -6   12.57    1.15
  -1  -5  -6   14.68    0.75
   1   5   6   14.03    0.83
   1   5   6   14.77    0.85
   1   5   6   13.58    0.81
  -1  -5  -6   15.21    0.76
  -1  -5  -6   12.00    1.40
  -1  -5  -6   13.69    0.81
   1   5   6   14.38    0.86
  -1  -5  -6   14.32    0.77
   1   5   6   14.05    0.77
   1   5   7    0.30    0.23
  -1  -5  -7   -0.02    0.21
  -1  -5  -7    0.20    0.22
  -1  -5  -7   -0.17    0.34
  -1  -5  -7    0.07    0.26
   1   5   7    0.03    0.19
   1   5   7    0.08    0.20
   1   5   7   -0.10    0.22
   1   5   7   -0.07    0.15
  -1  -5  -7    0.16    0.16
   1   5   8    6.68    0.51
  -1  -5  -8    5.95    0.45
  -1  -5  -8    6.34    0.41
  -1  -5  -8    6.66    0.43
   1   5   8    6.28    0.47
  -1  -5  -8    5.55    0.68
   1   5   8    6.60    0.48
  -1  -5  -8    6.82    0.43
  -1  -5  -9    0.09    0.14
  -1  -5  -9    0.10    0.16
  -1  -5  -9    0.12    0.14
   1   5   9    0.02    0.14
   1   5   9   -0.05    0.17
   1   5   9   -0.24    0.17
  -1  -5 -10    0.21    0.12
   1   5  10    0.51    0.16
  -1  -5 -10    0.16    0.12
   1   6 -16   -0.18    0.17
  -1  -6  16   -0.03    0.09
  -1  -6  16   -0.08    0.09
  -1  -6  15    0.67    0.16
  -1  -6  15    0.41    0.14
   1   6 -15    0.61    0.23
  -1  -6  15    0.41    0.14
   1   6 -15    0.52    0.16
   1   6 -15    0.23    0.14
   1   6 -14    0.97    0.23
   1   6 -14    1.27    0.23
  -1  -6  14    1.81    0.22
  -1  -6  14    1.22    0.20
   1   6 -14    1.13    0.31
  -1  -6  14    0.74    0.42
  -1  -6  14    1.53    0.23
   1   6 -14    1.66    0.28
  -1  -6  14    1.25    0.21
  -1  -6  13    0.29    0.16
  -1  -6  13    0.58    0.45
  -1  -6  13    0.24    0.19
   1   6 -13    0.62    0.19
  -1  -6  13   -0.09    0.33
   1   6 -13    0.03    0.23
   1   6 -13    0.35    0.20
  -1  -6  13    0.40    0.29
   1   6 -13    0.23    0.26
  -1  -6  13    0.51    0.20
   1   6 -13    0.32    0.20
  -1  -6  13    0.35    0.19
  -1  -6  13    0.36    0.18
   1   6 -12   -0.03    0.20
  -1  -6  12   -0.03    0.20
  -1  -6  12    0.10    0.36
  -1  -6  12    0.19    0.15
  -1  -6  12    0.12    0.42
   1   6 -12    0.29    0.19
  -1  -6  12    0.31    0.40
   1   6 -12    0.13    0.15
  -1  -6  12    0.22    0.37
  -1  -6  12    0.80    0.32
  -1  -6  12   -0.11    0.19
  -1  -6  12   -0.11    0.18
   1   6 -12    0.60    0.28
   1   6 -12   -0.06    0.21
   1   6 -11    0.21    0.21
  -1  -6  11    0.36    0.21
  -1  -6  11   -0.10    0.38
  -1  -6  11    0.26    0.14
  -1  -6  11   -0.12    0.44
   1   6 -11    0.32    0.19
  -1  -6  11    0.63    0.47
   1   6 -11    0.11    0.14
  -1  -6  11    0.22    0.28
  -1  -6  11    0.11    0.39
  -1  -6  11    0.27    0.19
  -1  -6  11   -0.02    0.17
   1   6 -11    0.04    0.25
   1   6 -11   -0.03    0.22
   1   6 -10    2.90    0.34
  -1  -6  10    2.99    0.32
  -1  -6  10    2.43    0.25
   1   6 -10    2.89    0.32
  -1  -6  10    3.74    0.73
  -1  -6  10    2.06    0.60
   1   6 -10    2.93    0.29
  -1  -6  10    2.91    0.64
  -1  -6  10    2.59    0.28
  -1  -6  10    2.48    0.28
  -1  -6  10    2.86    0.62
   1   6 -10    2.63    0.32
   1   6  -9    6.25    0.42
  -1  -6   9    6.31    0.84
  -1  -6   9    6.55    0.80
   1   6  -9    6.29    0.47
   1   6  -9    6.08    0.44
   1   6  -9    6.04    0.74
   1   6  -9    6.27    0.80
   1   6  -9    6.90    0.46
  -1  -6   9    6.50    0.43
  -1  -6   9    5.82    0.86
  -1  -6   9    6.73    0.47
   1   6  -9    6.35    0.55
   1   6  -9    7.38    0.51
   1   6  -8    1.95    0.23
  -1  -6   8    2.22    0.50
  -1  -6   8    2.12    0.22
   1   6  -8    2.74    0.29
  -1  -6   8    2.13    0.53
   1   6  -8    2.16    0.25
   1   6  -8    2.23    0.29
   1   6  -8    2.44    0.33
  -1  -6   8    2.72    0.53
  -1  -6   8    2.33    0.27
   1   6  -8    2.24    0.26
   1   6  -8    1.23    0.46
   1   6  -8    2.19    0.51
  -1  -6   7   28.17    1.33
  -1  -6   7   31.07    1.64
  -1  -6   7   30.69    1.78
  -1  -6   7   26.95    1.74
  -1  -6   7   27.95    1.29
  -1  -6   7   26.56    1.79
   1   6  -7   28.49    1.36
   1   6  -7   28.99    1.37
   1   6  -7   29.49    1.97
   1   6  -7   27.37    1.39
  -1  -6   7   26.28    1.86
   1   6  -7   26.63    1.33
   1   6  -7   30.04    1.45
   1   6  -6   -0.10    0.14
  -1  -6   6   -0.09    0.35
  -1  -6   6    0.39    0.34
   1   6  -6    0.27    0.15
   1   6  -6   -0.11    0.35
   1   6  -6    0.07    0.15
  -1  -6   6    0.03    0.13
  -1  -6   6    0.13    0.33
   1   6  -6   -0.19    0.35
  -1  -6   6   -0.07    0.30
  -1  -6   6    0.05    0.20
   1   6  -6    0.08    0.18
   1   6  -6    0.09    0.19
   1   6  -5   26.62    1.30
  -1  -6   5   25.39    1.40
  -1  -6   5   25.41    1.66
   1   6  -5   27.97    1.32
  -1  -6   5   25.89    1.55
   1   6  -5   24.46    1.78
  -1  -6   5   27.42    1.54
   1   6  -5   26.65    1.89
   1   6  -5   25.39    1.32
  -1  -6   5   27.14    1.77
  -1  -6   5   27.26    1.26
   1   6  -4    3.12    0.26
  -1  -6   4    2.88    0.53
  -1  -6   4    4.41    0.43
  -1  -6   4    2.86    0.49
   1   6  -4    4.73    0.35
  -1  -6   4    3.14    0.41
   1   6  -4    3.54    0.31
   1   6  -4    4.16    0.71
  -1  -6   4    3.58    0.55
  -1  -6   4    3.53    0.27
   1   6  -3   13.14    0.71
  -1  -6   3   12.91    1.05
   1   6  -3   12.51    0.75
   1   6  -3   12.12    1.21
  -1  -6   3   12.27    0.96
  -1  -6   3   13.46    0.89
   1   6  -3   15.55    0.77
   1   6  -3   12.57    1.15
   1   6  -3   13.94    0.74
  -1  -6   3   12.74    1.05
  -1  -6   3   13.71    0.66
   1   6  -2    2.08    0.27
   1   6  -2    2.81    0.66
  -1  -6   2    2.68    0.41
  -1  -6   2    2.91    0.42
   1   6  -2    3.05    0.30
  -1  -6   2    1.95    0.41
  -1  -6   2    2.60    0.41
   1   6  -2    3.02    0.60
  -1  -6   2    2.42    0.47
  -1  -6   2    3.63    0.53
   1   6  -2    2.88    0.27
  -1  -6   1   44.59    2.42
  -1  -6   1   46.03    2.30
  -1  -6   1   43.00    1.95
   1   6  -1   44.85    2.70
   1   6  -1   42.55    2.04
  -1  -6   1   44.58    2.40
   1   6  -1   46.13    2.04
   1   6  -1   45.55    2.02
   1   6  -1   46.83    2.64
   1   6  -1   42.14    2.06
  -1  -6   0   77.92    3.66
  -1  -6   0   72.44    3.76
   1   6   0   73.02    3.28
   1   6   0   81.46    4.10
   1   6   0   74.97    3.35
  -1  -6   0   77.11    3.72
   1   6   0   76.49    3.35
   1   6   0   77.86    3.35
  -1  -6   0   82.68    3.72
   1   6   0   73.15    3.38
   1   6   1    7.36    0.50
  -1  -6  -1    7.79    0.91
  -1  -6  -1    8.30    0.77
  -1  -6  -1    7.43    0.42
   1   6   1    6.79    0.46
   1   6   1    7.88    0.95
   1   6   1    6.90    0.48
  -1  -6  -1    7.48    0.48
  -1  -6  -1    7.92    0.73
  -1  -6  -1    7.70    0.81
  -1  -6  -1    8.50    0.76
   1   6   1    6.33    0.51
  -1  -6  -2   35.12    2.06
  -1  -6  -2   34.60    1.53
  -1  -6  -2   31.57    2.14
  -1  -6  -2   30.24    1.96
   1   6   2   32.46    1.56
  -1  -6  -2   35.83    1.99
  -1  -6  -2   32.44    1.88
   1   6   2   31.35    1.48
   1   6   2   30.19    1.51
   1   6   2   32.58    2.00
   1   6   2   33.56    2.13
   1   6   2   31.64    1.52
   1   6   2   32.81    1.56
   1   6   2   30.22    1.53
  -1  -6  -3    5.86    0.41
  -1  -6  -3    4.98    0.79
  -1  -6  -3    7.21    0.79
  -1  -6  -3    6.24    0.42
   1   6   3    6.37    0.47
   1   6   3    6.23    0.43
  -1  -6  -3    5.74    0.79
  -1  -6  -3    5.03    0.89
   1   6   3    6.73    0.50
   1   6   3    5.99    0.46
  -1  -6  -3    6.64    0.45
  -1  -6  -4    1.07    0.20
  -1  -6  -4    0.53    0.46
  -1  -6  -4    1.09    0.46
  -1  -6  -4    1.47    0.53
  -1  -6  -4    0.59    0.40
   1   6   4    1.67    0.29
   1   6   4    0.92    0.24
  -1  -6  -4    1.30    0.21
   1   6   4    1.27    0.22
   1   6   4    1.08    0.22
  -1  -6  -4    1.26    0.27
   1   6   5   19.96    1.10
  -1  -6  -5   22.70    1.59
  -1  -6  -5   19.32    1.36
   1   6   5   19.17    1.06
   1   6   5   18.36    1.01
  -1  -6  -5   19.43    1.00
  -1  -6  -5   20.31    0.98
   1   6   5   20.14    1.08
  -1  -6  -5   15.68    1.60
  -1  -6  -5   19.84    1.47
  -1  -6  -5   20.59    0.98
  -1  -6  -5   19.70    1.05
   1   6   6    0.20    0.20
   1   6   6    0.32    0.18
  -1  -6  -6    0.55    0.17
  -1  -6  -6    0.27    0.17
   1   6   6    0.47    0.22
  -1  -6  -6    0.62    0.31
  -1  -6  -6    0.43    0.37
  -1  -6  -6    0.48    0.22
  -1  -6  -6    0.17    0.20
  -1  -6  -7    1.98    0.23
   1   6   7    1.83    0.27
   1   6   7    1.71    0.24
   1   6   7    1.68    0.27
  -1  -6  -7    1.94    0.23
  -1  -6  -7    1.75    0.22
  -1  -6  -7    1.38    0.35
  -1  -6  -7    2.10    0.45
   1   6   7    2.14    0.28
  -1  -6  -7    1.73    0.25
  -1  -6  -7    2.30    0.28
   1   6   8    0.26    0.17
  -1  -6  -8    0.66    0.18
  -1  -6  -8    0.46    0.14
  -1  -6  -8    0.40    0.14
   1   6   8    0.17    0.19
   1   6   8    0.45    0.17
  -1  -6  -9    0.07    0.10
  -1  -6  -9    0.09    0.10
   1   6   9   -0.15    0.11
   1   7 -16    1.18    0.20
  -1  -7  16    1.49    0.15
  -1  -7  15    5.98    0.38
  -1  -7  15    6.32    0.38
   1   7 -15    5.88    0.39
   1   7 -15    6.38    0.42
   1   7 -14    3.32    0.39
   1   7 -14    3.46    0.36
   1   7 -14    3.71    0.33
  -1  -7  14    3.67    0.31
  -1  -7  14    3.03    0.30
  -1  -7  14    3.31    0.28
  -1  -7  13    4.01    0.33
  -1  -7  13    4.03    0.31
   1   7 -13    3.68    0.43
   1   7 -13    3.53    0.40
   1   7 -13    3.72    0.37
  -1  -7  13    4.43    0.73
  -1  -7  13    3.59    0.63
  -1  -7  13    3.82    0.34
  -1  -7  12    2.82    0.32
  -1  -7  12    3.46    0.67
  -1  -7  12    2.36    0.46
  -1  -7  12    3.37    0.29
  -1  -7  12    2.75    0.29
  -1  -7  12    3.71    0.67
   1   7 -12    2.97    0.29
  -1  -7  12    3.17    0.32
   1   7 -12    3.08    0.36
   1   7 -12    2.96    0.39
   1   7 -11    3.42    0.42
   1   7 -11    2.11    0.31
   1   7 -11    2.13    0.27
  -1  -7  11    2.76    0.62
  -1  -7  11    2.50    0.56
  -1  -7  11    2.47    0.30
  -1  -7  11    1.62    0.56
  -1  -7  11    2.76    0.32
  -1  -7  11    2.22    0.28
  -1  -7  11    3.19    0.28
   1   7 -10    1.43    0.20
  -1  -7  10    1.42    0.46
  -1  -7  10    1.61    0.26
   1   7 -10    1.53    0.33
  -1  -7  10    2.09    0.29
  -1  -7  10    2.16    0.56
  -1  -7  10    1.48    0.50
   1   7 -10    1.76    0.24
  -1  -7  10    2.21    0.61
  -1  -7  10    1.93    0.23
  -1  -7  10    2.02    0.25
   1   7 -10    1.14    0.29
   1   7 -10    1.86    0.24
  -1  -7   9    0.76    0.42
  -1  -7   9    0.98    0.38
   1   7  -9    0.82    0.19
  -1  -7   9    1.03    0.49
   1   7  -9    0.70    0.21
  -1  -7   9    0.78    0.16
  -1  -7   9    0.76    0.18
   1   7  -9   -0.10    0.31
   1   7  -9    0.57    0.20
   1   7  -9    0.78    0.30
  -1  -7   9    1.09    0.23
   1   7  -9    0.49    0.22
   1   7  -9    0.86    0.22
  -1  -7   8   14.05    0.72
   1   7  -8   13.70    0.84
  -1  -7   8   12.65    1.11
  -1  -7   8   11.94    1.17
   1   7  -8   13.12    0.75
  -1  -7   8   12.83    1.23
   1   7  -8   13.06    0.76
   1   7  -8   11.92    1.16
   1   7  -8   11.25    1.25
   1   7  -8   12.12    0.71
  -1  -7   8   13.66    0.99
  -1  -7   8   11.69    1.07
  -1  -7   8   12.70    0.68
   1   7  -8   13.37    0.80
  -1  -7   7   11.46    0.61
   1   7  -7    9.81    0.62
   1   7  -7   11.06    0.73
  -1  -7   7   10.72    0.94
  -1  -7   7    7.99    0.95
   1   7  -7   10.89    0.65
  -1  -7   7    9.51    1.08
   1   7  -7    9.49    1.14
   1   7  -7   10.31    1.09
   1   7  -7   11.18    0.67
  -1  -7   7   10.51    0.57
   1   7  -7   11.18    0.70
   1   7  -6    0.18    0.16
  -1  -7   6    0.09    0.12
  -1  -7   6    0.13    0.26
   1   7  -6    0.16    0.16
  -1  -7   6   -0.09    0.32
   1   7  -6    0.13    0.41
   1   7  -6    0.33    0.19
   1   7  -6    0.16    0.21
  -1  -7   6    0.46    0.26
  -1  -7   6   -0.20    0.40
  -1  -7   6    0.26    0.16
   1   7  -6    0.16    0.21
   1   7  -6    0.06    0.21
   1   7  -5   15.29    0.78
  -1  -7   5   15.73    0.78
  -1  -7   5   16.18    1.20
   1   7  -5   16.78    1.50
  -1  -7   5   14.63    1.06
   1   7  -5   14.40    0.89
  -1  -7   5   11.81    1.18
   1   7  -5   15.08    0.83
   1   7  -5   14.19    0.88
   1   7  -5   15.88    0.89
   1   7  -5   13.60    0.82
   1   7  -4    2.48    0.30
   1   7  -4    3.11    0.33
   1   7  -4    2.55    0.26
   1   7  -4    2.55    0.29
  -1  -7   4    2.34    0.36
  -1  -7   4    2.66    0.47
   1   7  -4    1.78    0.21
   1   7  -4    2.03    0.32
  -1  -7   4    2.26    0.52
   1   7  -4    2.11    0.28
   1   7  -4    2.51    0.32
   1   7  -4    3.28    0.72
   1   7  -4    2.12    0.28
   1   7  -3   27.39    1.37
  -1  -7   3   28.53    1.83
   1   7  -3   25.78    1.40
   1   7  -3   27.31    1.43
  -1  -7   3   26.58    1.66
  -1  -7   3   30.64    1.85
  -1  -7   3   32.30    1.73
  -1  -7   3   27.37    1.60
   1   7  -3   34.25    1.46
   1   7  -3   29.72    1.42
  -1  -7   2   13.81    1.01
  -1  -7   2   13.32    1.14
   1   7  -2   12.74    0.75
  -1  -7   2   13.11    1.01
   1   7  -2   14.90    0.86
  -1  -7   2   12.86    0.70
   1   7  -2   13.36    0.76
  -1  -7   2   15.30    1.18
   1   7  -2   15.53    0.82
   1   7  -2   12.99    1.37
   1   7  -2   14.64    0.82
  -1  -7   1    0.06    0.28
  -1  -7   1    0.42    0.34
   1   7  -1    0.05    0.16
   1   7  -1    0.19    0.24
  -1  -7   1    0.39    0.28
  -1  -7   1    0.25    0.13
  -1  -7   1    0.18    0.28
   1   7  -1    0.50    0.21
  -1  -7   1   -0.08    0.33
   1   7  -1    0.48    0.23
   1   7  -1    0.14    0.20
   1   7  -1    0.13    0.45
  -1  -7   0   66.80    3.35
  -1  -7   0   65.79    3.47
   1   7   0   68.16    3.01
   1   7   0   65.77    3.06
   1   7   0   73.58    3.74
   1   7   0   68.81    3.83
   1   7   0   65.29    3.01
  -1  -7   0   58.52    3.51
   1   7   0   69.19    3.03
  -1  -7   0   71.10    3.44
  -1  -7   0   64.50    2.97
   1   7   0   68.22    3.02
  -1  -7  -1   61.68    2.72
  -1  -7  -1   53.55    3.29
   1   7   1   62.60    2.77
   1   7   1   56.74    2.69
   1   7   1   60.96    3.51
   1   7   1   59.88    2.74
   1   7   1   63.72    3.38
  -1  -7  -1   63.93    3.15
  -1  -7  -1   60.94    3.21
  -1  -7  -1   64.17    3.14
   1   7   1   60.28    2.79
   1   7   1   61.65    2.76
  -1  -7  -2   37.92    1.71
  -1  -7  -2   34.29    2.21
  -1  -7  -2   30.13    2.27
  -1  -7  -2   40.27    2.32
  -1  -7  -2   37.94    2.17
  -1  -7  -2   40.27    2.15
   1   7   2   38.14    1.78
  -1  -7  -2   37.65    1.68
   1   7   2   32.26    1.69
   1   7   2   37.82    1.72
   1   7   2   32.21    1.69
   1   7   2   37.50    1.76
   1   7   2   37.85    1.75
  -1  -7  -3    0.09    0.15
  -1  -7  -3    0.20    0.41
  -1  -7  -3    0.28    0.38
  -1  -7  -3    0.61    0.43
   1   7   3    0.37    0.19
  -1  -7  -3    0.33    0.16
   1   7   3    0.03    0.18
  -1  -7  -3    0.19    0.17
   1   7   3    0.30    0.21
   1   7   4    1.37    0.28
  -1  -7  -4    1.74    0.52
  -1  -7  -4    1.18    0.38
   1   7   4    1.90    0.29
   1   7   4    1.52    0.26
   1   7   4    1.41    0.23
  -1  -7  -4    0.79    0.23
  -1  -7  -4    1.29    0.21
  -1  -7  -4    1.53    0.21
  -1  -7  -4    1.17    0.45
   1   7   5    0.08    0.17
  -1  -7  -5    0.05    0.18
  -1  -7  -5    0.21    0.13
   1   7   5    0.03    0.20
   1   7   5    0.12    0.20
  -1  -7  -5   -0.42    0.31
  -1  -7  -5    0.07    0.27
  -1  -7  -5    0.19    0.15
  -1  -7  -6    1.36    0.23
   1   7   6    1.97    0.25
   1   7   6    1.85    0.27
  -1  -7  -6    1.15    0.19
  -1  -7  -6    1.30    0.19
  -1  -7  -6    1.42    0.38
   1   7   6    1.50    0.23
  -1  -7  -7    0.74    0.16
  -1  -7  -7    0.76    0.14
   1   7   7    0.65    0.18
  -1  -7  -7    0.87    0.15
  -1  -7  -8    0.34    0.10
   1   7   8    0.06    0.11
  -1  -7  -8    0.13    0.10
   1   8 -16    0.29    0.12
  -1  -8  15    0.05    0.10
  -1  -8  15   -0.07    0.11
   1   8 -15    0.09    0.17
   1   8 -15    0.08    0.13
   1   8 -15    0.10    0.15
  -1  -8  14    1.82    0.19
   1   8 -14    1.69    0.24
   1   8 -14    1.91    0.27
  -1  -8  14    1.69    0.20
   1   8 -14    1.81    0.28
  -1  -8  13    3.05    0.26
   1   8 -13    2.90    0.36
   1   8 -13    2.63    0.31
  -1  -8  13    2.86    0.27
  -1  -8  13    3.13    0.28
  -1  -8  13    2.92    0.29
  -1  -8  12    0.51    0.17
   1   8 -12    0.77    0.29
  -1  -8  12    0.75    0.17
   1   8 -12    0.98    0.31
   1   8 -12   -0.03    0.22
  -1  -8  12    0.76    0.19
  -1  -8  11   -0.02    0.16
   1   8 -11    0.23    0.24
  -1  -8  11    0.12    0.14
  -1  -8  11    0.10    0.38
  -1  -8  11    0.12    0.17
   1   8 -11   -0.03    0.21
   1   8 -11    0.04    0.24
  -1  -8  10    1.02    0.47
   1   8 -10    0.52    0.19
  -1  -8  10    0.87    0.20
   1   8 -10    0.63    0.27
   1   8 -10    0.80    0.21
  -1  -8  10    0.68    0.34
  -1  -8  10    0.82    0.22
  -1  -8  10    0.72    0.17
  -1  -8   9    0.12    0.16
   1   8  -9    0.12    0.25
  -1  -8   9    0.11    0.18
  -1  -8   9   -0.08    0.26
   1   8  -9    0.11    0.15
  -1  -8   9    0.10    0.38
   1   8  -9   -0.26    0.20
   1   8  -9   -0.16    0.22
  -1  -8   9    0.35    0.44
  -1  -8   9    0.11    0.13
   1   8  -9    0.09    0.23
   1   8  -9   -0.15    0.27
   1   8  -9    0.13    0.19
   1   8  -9    0.11    0.36
   1   8  -8    1.09    0.22
  -1  -8   8    1.44    0.37
  -1  -8   8    1.05    0.18
  -1  -8   8    1.12    0.21
   1   8  -8    0.96    0.24
   1   8  -8    1.35    0.31
  -1  -8   8    0.57    0.41
  -1  -8   8    1.47    0.53
   1   8  -8    1.17    0.49
   1   8  -8    1.13    0.26
   1   8  -8    0.72    0.29
   1   8  -8    0.88    0.24
   1   8  -8    0.79    0.28
  -1  -8   7    0.87    0.19
   1   8  -7    0.98    0.22
   1   8  -7    1.02    0.31
  -1  -8   7    0.76    0.46
  -1  -8   7    1.39    0.46
   1   8  -7    0.43    0.48
   1   8  -7    0.73    0.44
   1   8  -7    1.00    0.24
   1   8  -7    0.89    0.23
   1   8  -7    0.61    0.26
   1   8  -7    0.88    0.23
   1   8  -7    0.73    0.27
  -1  -8   6    0.63    0.16
   1   8  -6    0.26    0.19
   1   8  -6    0.40    0.28
  -1  -8   6    0.19    0.27
  -1  -8   6    0.21    0.38
   1   8  -6    0.18    0.19
   1   8  -6    0.07    0.21
  -1  -8   6    0.43    0.36
   1   8  -6    0.12    0.22
   1   8  -6    0.29    0.49
   1   8  -6    0.37    0.37
   1   8  -6    0.21    0.23
   1   8  -6    0.27    0.20
  -1  -8   5    0.94    0.34
   1   8  -5    0.15    0.51
   1   8  -5    0.40    0.26
   1   8  -5    0.20    0.19
   1   8  -5    0.52    0.25
   1   8  -5    0.33    0.19
  -1  -8   5    0.33    0.27
  -1  -8   5    0.59    0.39
  -1  -8   4    1.33    0.37
  -1  -8   4    1.77    0.34
   1   8  -4    1.63    0.21
   1   8  -4    1.35    0.28
   1   8  -4    1.26    0.23
   1   8  -4    1.11    0.29
   1   8  -4    1.02    0.54
   1   8  -4    2.22    0.32
   1   8  -4    1.94    0.29
  -1  -8   4    1.56    0.48
  -1  -8   4    1.98    0.55
  -1  -8   3   33.99    2.13
   1   8  -3   35.65    1.76
  -1  -8   3   32.45    1.94
  -1  -8   3   34.07    1.57
  -1  -8   3   30.68    1.86
  -1  -8   3   35.92    2.17
   1   8  -3   31.05    1.66
   1   8  -3   34.49    2.34
   1   8  -3   34.73    1.70
   1   8  -3   36.75    2.53
   1   8  -3   32.11    1.59
  -1  -8   2   -0.17    0.38
   1   8  -2    0.21    0.17
   1   8  -2    0.07    0.28
  -1  -8   2    0.14    0.26
   1   8  -2    0.03    0.23
   1   8  -2    0.38    0.27
  -1  -8   2    0.32    0.34
  -1  -8   2   -0.27    0.45
   1   8  -2    0.30    0.44
   1   8  -2   -0.03    0.23
   1   8  -2    0.50    0.53
  -1  -8   1    7.32    0.89
  -1  -8   1    7.02    0.75
   1   8  -1    8.98    0.64
  -1  -8   1    7.01    0.75
  -1  -8   1    7.31    0.52
   1   8  -1    7.09    0.49
  -1  -8   1    7.49    0.81
   1   8  -1    7.55    0.53
   1   8  -1    9.14    0.60
   1   8  -1    7.43    0.56
   1   8  -1    6.46    0.93
   1   8  -1    7.44    1.08
  -1  -8   0    9.13    0.88
  -1  -8   0   11.34    1.03
   1   8   0    9.92    0.65
  -1  -8   0    8.40    0.83
   1   8   0    9.15    0.65
   1   8   0   10.56    0.71
   1   8   0    9.09    1.05
   1   8   0   10.80    0.67
   1   8   0    9.97    0.62
  -1  -8   0    9.42    0.90
  -1  -8   0   11.93    0.64
   1   8   0   10.98    0.68
  -1  -8  -1    1.90    0.26
  -1  -8  -1    1.73    0.49
  -1  -8  -1    2.62    0.56
  -1  -8  -1    2.73    0.54
  -1  -8  -1    1.91    0.43
   1   8   1    2.33    0.30
  -1  -8  -1    1.62    0.22
   1   8   1    2.14    0.28
   1   8   1    2.60    0.35
   1   8   1    2.36    0.31
   1   8   1    1.95    0.27
   1   8   1    1.59    0.52
   1   8   1    1.79    0.27
  -1  -8  -2   -0.07    0.31
  -1  -8  -2    0.07    0.27
   1   8   2    0.03    0.20
  -1  -8  -2   -0.02    0.13
  -1  -8  -2   -0.10    0.16
   1   8   2    0.11    0.19
  -1  -8  -2   -0.09    0.39
  -1  -8  -2    0.15    0.14
   1   8   2    0.18    0.19
   1   8   3    1.88    0.25
  -1  -8  -3    1.22    0.21
   1   8   3    1.53    0.25
  -1  -8  -3    1.51    0.49
   1   8   3    1.72    0.27
  -1  -8  -3    1.90    0.20
  -1  -8  -3    1.30    0.24
   1   8   4    0.72    0.20
  -1  -8  -4    0.94    0.19
  -1  -8  -4    0.61    0.34
  -1  -8  -4    0.73    0.16
  -1  -8  -4    0.72    0.14
  -1  -8  -5    0.05    0.14
   1   8   5    0.09    0.16
   1   8   5   -0.02    0.14
  -1  -8  -5    0.03    0.11
  -1  -8  -5   -0.01    0.11
   1   8   6    0.43    0.15
  -1  -8  -6    0.32    0.11
   1   8   6    0.42    0.16
  -1  -8  -6    0.29    0.10
  -1  -8  -6    0.32    0.11
   1   8   6    0.50    0.15
   1   9 -15    0.27    0.11
   1   9 -15    0.62    0.12
  -1  -9  14   -0.03    0.10
   1   9 -14   -0.11    0.14
   1   9 -14   -0.02    0.17
   1   9 -13    0.45    0.19
   1   9 -13    0.15    0.19
   1   9 -13    0.24    0.20
  -1  -9  13    0.34    0.13
  -1  -9  13    0.31    0.10
   1   9 -12    0.34    0.23
  -1  -9  12    0.32    0.14
   1   9 -12    0.18    0.23
  -1  -9  12    0.25    0.14
  -1  -9  11   -0.17    0.30
   1   9 -11    0.10    0.21
  -1  -9  11    0.03    0.13
   1   9 -11   -0.05    0.20
  -1  -9  11    0.02    0.14
  -1  -9  10    0.12    0.14
   1   9 -10    0.10    0.24
  -1  -9  10    0.53    0.37
  -1  -9  10    0.07    0.13
   1   9 -10    0.28    0.24
   1   9 -10    0.20    0.21
   1   9 -10    0.24    0.17
   1   9  -9    0.69    0.22
   1   9  -9    0.74    0.21
  -1  -9   9    0.18    0.32
   1   9  -9    0.49    0.25
  -1  -9   9    0.48    0.15
  -1  -9   9    0.45    0.16
   1   9  -9    0.34    0.20
   1   9  -9    0.50    0.25
   1   9  -8   -0.11    0.24
   1   9  -8   -0.06    0.20
   1   9  -8    0.09    0.18
  -1  -9   8    0.09    0.32
   1   9  -8   -0.10    0.23
   1   9  -8   -0.11    0.22
   1   9  -8    0.10    0.25
  -1  -9   8   -0.09    0.14
  -1  -9   8    0.31    0.32
   1   9  -7    0.38    0.21
   1   9  -7    0.69    0.25
   1   9  -7    0.62    0.44
   1   9  -7    0.71    0.24
  -1  -9   7    0.92    0.39
   1   9  -7    0.31    0.19
  -1  -9   7    0.92    0.42
  -1  -9   7    0.20    0.38
   1   9  -7    0.64    0.24
   1   9  -7    0.47    0.28
   1   9  -6    1.17    0.29
   1   9  -6    0.86    0.23
   1   9  -6    0.57    0.27
   1   9  -6    1.20    0.32
   1   9  -6    0.90    0.46
   1   9  -6    1.22    0.24
  -1  -9   6    1.08    0.48
  -1  -9   6    1.66    0.50
   1   9  -5    0.52    0.41
   1   9  -5    0.71    0.26
   1   9  -5    0.54    0.27
   1   9  -5    1.03    0.32
   1   9  -5    1.05    0.25
  -1  -9   5    0.94    0.32
   1   9  -5    0.27    0.18
   1   9  -5    0.63    0.24
  -1  -9   5    0.85    0.43
  -1  -9   5    0.79    0.17
  -1  -9   4    2.25    0.24
  -1  -9   4    2.50    0.55
   1   9  -4    1.70    0.56
   1   9  -4    2.10    0.34
  -1  -9   4    2.45    0.56
   1   9  -4    2.44    0.32
   1   9  -3   12.29    0.81
   1   9  -3   10.18    0.73
   1   9  -3   10.60    0.72
  -1  -9   3   10.85    1.02
  -1  -9   3   11.43    1.08
  -1  -9   3    8.22    0.81
   1   9  -3   12.43    0.76
   1   9  -3   13.00    1.31
  -1  -9   2    0.22    0.13
   1   9  -2    0.26    0.17
   1   9  -2    0.39    0.23
   1   9  -2    0.36    0.25
  -1  -9   2    0.30    0.33
   1   9  -2    0.13    0.24
  -1  -9   2    0.24    0.18
  -1  -9   2    0.60    0.37
  -1  -9   2    0.12    0.24
   1   9  -2    0.57    0.24
   1   9  -2    0.85    0.24
   1   9  -1    0.28    0.16
   1   9  -1    0.30    0.25
   1   9  -1    0.08    0.22
   1   9  -1    0.08    0.19
  -1  -9   1    0.02    0.16
  -1  -9   1   -0.16    0.29
  -1  -9   1    0.06    0.24
   1   9  -1    0.16    0.23
  -1  -9   1   -0.09    0.40
   1   9  -1    0.03    0.21
  -1  -9   0    0.62    0.39
   1   9   0    0.66    0.22
  -1  -9   0    0.57    0.16
  -1  -9   0    0.94    0.34
  -1  -9   0    0.33    0.28
   1   9   0    0.53    0.19
  -1  -9   0    0.41    0.15
   1   9   0    0.45    0.21
   1   9   0    0.12    0.22
   1   9   0    0.52    0.19
  -1  -9  -1    0.41    0.33
   1   9   1    0.36    0.18
  -1  -9  -1    0.30    0.15
   1   9   1   -0.06    0.21
  -1  -9  -1    0.29    0.13
   1   9   1    0.02    0.16
  -1  -9  -1    0.19    0.25
  -1  -9  -2   -0.07    0.29
  -1  -9  -2    0.52    0.16
   1   9   2    0.29    0.16
   1   9   2    0.30    0.22
  -1  -9  -2    0.31    0.14
   1   9   2    0.72    0.18
  -1  -9  -2    0.60    0.13
   1   9   3    0.63    0.17
  -1  -9  -3    0.33    0.13
  -1  -9  -3    0.23    0.13
   1   9   4   -0.06    0.13
  -1  -9  -4    0.11    0.11
  -1  -9  -4    0.07    0.11
  -1  -9  -4    0.12    0.09
   1   9   4    0.15    0.16
  -1  -9  -4    0.12    0.10
  -1  -9  -5    0.15    0.08
   1   9   5    0.32    0.14
  -1  -9  -5    0.09    0.07
   1  10 -14    0.24    0.11
   1  10 -14   -0.01    0.11
  -1 -10  13    0.01    0.09
  -1 -10  12   -0.08    0.10
   1  10 -12   -0.14    0.16
  -1 -10  12    0.01    0.08
  -1 -10  11   -0.08    0.12
   1  10 -11   -0.10    0.17
   1  10 -11    0.03    0.20
   1  10 -10    0.83    0.19
   1  10 -10    0.63    0.19
   1  10 -10    0.61    0.24
  -1 -10  10    0.92    0.15
  -1 -10  10    0.80    0.16
  -1 -10   9    0.16    0.29
   1  10  -9    0.71    0.22
   1  10  -9    0.49    0.23
   1  10  -9    0.42    0.18
  -1 -10   9    0.21    0.11
  -1 -10   9    0.46    0.15
   1  10  -8    0.50    0.21
  -1 -10   8    1.16    0.39
   1  10  -8    0.74    0.21
  -1 -10   8    0.70    0.17
   1  10  -8    0.39    0.17
   1  10  -7    0.83    0.25
   1  10  -7    1.33    0.23
  -1 -10   7    0.82    0.16
  -1 -10   7    0.74    0.38
  -1 -10   7    0.76    0.36
   1  10  -7    1.50    0.26
   1  10  -6    0.02    0.19
  -1 -10   6    0.42    0.14
  -1 -10   6    0.24    0.32
  -1 -10   6    0.33    0.33
   1  10  -6    0.22    0.22
   1  10  -6    0.81    0.31
   1  10  -5   -0.03    0.23
   1  10  -5    0.05    0.19
  -1 -10   5    0.23    0.29
  -1 -10   5   -0.08    0.27
   1  10  -5   -0.11    0.19
   1  10  -4    0.89    0.26
  -1 -10   4    0.07    0.27
   1  10  -4    0.53    0.23
   1  10  -4    1.01    0.23
  -1 -10   4    0.23    0.30
  -1 -10   4    0.65    0.17
   1  10  -3    0.21    0.21
   1  10  -3    0.11    0.18
   1  10  -3    0.53    0.22
  -1 -10   3    0.29    0.29
  -1 -10   3    0.04    0.14
  -1 -10   3    0.06    0.10
   1  10  -2    0.41    0.21
   1  10  -2    0.71    0.22
  -1 -10   2   -0.15    0.31
  -1 -10   2    0.19    0.13
  -1 -10   2    0.78    0.16
   1  10  -1    0.35    0.22
   1  10  -1    0.38    0.18
  -1 -10   1    0.38    0.14
  -1 -10   1    0.49    0.13
  -1 -10   1    0.21    0.31
  -1 -10   0    0.03    0.12
   1  10   0    0.14    0.18
  -1 -10   0    0.01    0.10
  -1 -10  -1   -0.20    0.13
  -1 -10  -1    0.05    0.10
   1  10   1   -0.02    0.16
   1  10   1    0.12    0.12
  -1 -10  -2    0.12    0.09
  -1 -10  -2    0.10    0.09
   1  10   2   -0.03    0.15
   1  10   2    0.09    0.11
   1  11 -12    0.45    0.12
   1  11 -11    1.05    0.16
   1  11 -10   -0.26    0.14
  -1 -11  10    0.06    0.08
   1  11  -9    0.75    0.17
  -1 -11   9    0.88    0.12
   1  11  -8    0.25    0.16
  -1 -11   8    0.17    0.09
  -1 -11   8    0.12    0.08
   1  11  -7    0.02    0.16
   1  11  -6    0.52    0.19
  -1 -11   6    0.32    0.11
   1  11  -6    0.33    0.15
  -1 -11   5    0.03    0.09
   1  11  -5    0.02    0.16
   1  11  -4    0.16    0.17
   1  11  -4    0.45    0.19
  -1 -11   4    0.18    0.10
   1  11  -3    0.02    0.15
   1  11  -3   -0.12    0.18
  -1 -11   3    0.09    0.09
   1  11  -2   -0.05    0.14
  -1 -11   1    0.12    0.08
   1  11  -1   -0.05    0.12
   1  11   0    0.19    0.11
   1  11   1    0.02    0.09
   1  12  -8   -0.02    0.09
   1  12  -7   -0.06    0.11
   1  12  -5   -0.11    0.12
  -2  13  -3   -0.02    0.11
  -2  13  -4    0.33    0.13
  -2  13  -4    0.16    0.14
  -2  13  -5    0.20    0.15
  -2  13  -6    0.23    0.13
  -2  13  -6    0.15    0.14
  -2  13  -7   -0.01    0.13
  -2  13  -8    1.90    0.19
  -2  13  -9    1.28    0.14
  -2  13 -10    0.14    0.08
  -2  12   1    0.02    0.12
  -2  12   1    0.19    0.12
  -2  12   0   -0.23    0.15
  -2  12   0    0.09    0.14
  -2  12  -1    0.11    0.17
  -2  12  -1    0.27    0.17
  -2  12  -2    0.12    0.17
  -2  12  -2   -0.02    0.16
  -2  12  -3    0.04    0.21
  -2  12  -3    0.08    0.19
  -2  12  -4    0.39    0.21
  -2  12  -4    0.15    0.20
  -2  12  -5   -0.05    0.20
  -2  12  -6    0.26    0.20
  -2  12  -6    0.09    0.21
  -2  12  -7   11.81    0.68
  -2  12  -7   10.51    0.64
  -2  12  -8    0.27    0.19
  -2  12  -8    0.04    0.16
  -2  12  -9    2.41    0.25
  -2  12  -9    2.17    0.26
  -2  12 -10    1.59    0.19
  -2  12 -12    0.51    0.13
  -2  11   4    0.01    0.10
   2 -11  -3    0.02    0.07
  -2  11   3    0.02    0.14
  -2  11   2    0.06    0.16
  -2  11   2    0.12    0.16
   2 -11  -2    0.14    0.09
   2 -11  -1    0.01    0.11
  -2  11   1    0.16    0.18
  -2  11   1    0.16    0.20
  -2  11   0    0.28    0.21
  -2  11   0    0.21    0.21
  -2  11  -1    0.20    0.23
  -2  11  -1   -0.05    0.21
  -2  11  -1   -0.14    0.22
  -2  11  -2   -0.03    0.23
  -2  11  -3    0.57    0.25
  -2  11  -3    0.20    0.25
  -2  11  -4    4.12    0.44
  -2  11  -4    4.53    0.39
  -2  11  -5   18.38    1.08
  -2  11  -5   19.10    1.09
  -2  11  -5   18.12    1.04
  -2  11  -6   10.94    0.76
  -2  11  -6   13.01    0.79
  -2  11  -6   11.75    0.75
  -2  11  -7    0.03    0.24
  -2  11  -7   -0.05    0.24
  -2  11  -7    0.23    0.23
  -2  11  -7    0.05    0.22
  -2  11  -8    3.94    0.38
  -2  11  -8    4.09    0.39
  -2  11  -8    4.81    0.40
  -2  11  -8    2.85    0.31
  -2  11  -8    3.36    0.37
  -2  11  -9    1.01    0.23
  -2  11  -9    0.75    0.20
  -2  11  -9    1.06    0.25
  -2  11 -10    0.09    0.16
   2 -11  10    0.03    0.11
  -2  11 -10   -0.02    0.21
  -2  11 -10    0.23    0.17
  -2  11 -11    0.49    0.18
  -2  11 -11    0.81    0.21
  -2  11 -12   -0.10    0.15
  -2  11 -12    0.09    0.16
  -2  11 -13    0.25    0.13
  -2  11 -14    2.60    0.20
  -2  10   6    0.35    0.11
   2 -10  -5    0.23    0.11
  -2  10   5    0.35    0.15
   2 -10  -5    0.18    0.08
   2 -10  -5    0.20    0.09
   2 -10  -4    0.22    0.10
   2 -10  -4    0.19    0.11
  -2  10   4    0.15    0.14
  -2  10   4    0.21    0.16
  -2  10   3    0.10    0.19
   2 -10  -3    0.03    0.12
   2 -10  -3    0.07    0.28
  -2  10   3   -0.17    0.16
  -2  10   3   -0.10    0.18
   2 -10  -2    0.24    0.31
   2 -10  -2    0.06    0.23
  -2  10   2    0.03    0.24
  -2  10   2    0.20    0.17
  -2  10   2    0.06    0.19
  -2  10   1    3.83    0.36
  -2  10   1    3.10    0.37
  -2  10   1    3.73    0.40
   2 -10  -1    3.42    0.52
  -2  10   1    3.39    0.33
  -2  10   1    3.84    0.35
  -2  10   0    0.27    0.22
  -2  10   0    0.09    0.26
  -2  10   0   -0.03    0.21
   2 -10   0    0.13    0.27
  -2  10   0    0.02    0.15
  -2  10   0    0.11    0.22
  -2  10  -1    0.35    0.16
   2 -10   1    0.55    0.39
  -2  10  -1    0.19    0.26
  -2  10  -1    0.46    0.26
  -2  10  -1    0.09    0.23
  -2  10  -1   -0.26    0.38
  -2  10  -1    0.32    0.24
   2 -10   1    0.45    0.27
  -2  10  -2    0.28    0.25
   2 -10   2    0.63    0.37
  -2  10  -2    0.41    0.48
  -2  10  -2    0.38    0.37
  -2  10  -2    0.78    0.22
  -2  10  -2    0.80    0.26
   2 -10   2    0.12    0.26
  -2  10  -3    2.73    0.37
  -2  10  -3    1.80    0.63
  -2  10  -3    1.39    0.62
  -2  10  -3    3.10    0.38
  -2  10  -3    2.55    0.31
  -2  10  -3    3.43    0.38
  -2  10  -3    2.07    0.35
   2 -10   3    2.05    0.40
  -2  10  -4   50.79    2.33
  -2  10  -4   42.61    2.31
  -2  10  -4   54.31    2.39
  -2  10  -4   42.59    2.95
  -2  10  -4   59.10    2.40
  -2  10  -4   42.04    2.26
  -2  10  -4   56.15    2.38
   2 -10   5    8.94    0.85
  -2  10  -5   14.85    0.83
  -2  10  -5   11.11    0.77
  -2  10  -5   15.32    0.80
  -2  10  -5   10.43    1.28
  -2  10  -5   11.68    0.74
  -2  10  -5   10.59    0.66
  -2  10  -5   12.28    0.77
   2 -10   6    0.47    0.34
   2 -10   6    0.27    0.32
   2 -10   6    0.19    0.22
  -2  10  -6    0.63    0.43
  -2  10  -6    0.14    0.48
  -2  10  -6    0.18    0.23
  -2  10  -6    0.36    0.19
  -2  10  -6    0.53    0.26
  -2  10  -6    0.90    0.27
  -2  10  -6    0.10    0.24
  -2  10  -6    0.06    0.24
  -2  10  -7    1.24    0.29
  -2  10  -7    0.91    0.53
   2 -10   7    0.49    0.38
  -2  10  -7    0.91    0.28
  -2  10  -7    1.69    0.30
  -2  10  -7    0.49    0.26
  -2  10  -7    1.02    0.24
  -2  10  -8    0.71    0.27
  -2  10  -8    0.47    0.24
  -2  10  -8    0.36    0.21
   2 -10   8    0.31    0.36
  -2  10  -8   -0.08    0.26
  -2  10  -9    1.37    0.28
  -2  10  -9    1.17    0.28
  -2  10  -9    0.97    0.24
   2 -10   9    1.16    0.33
  -2  10  -9    1.24    0.25
  -2  10 -10    1.48    0.28
  -2  10 -10    1.24    0.23
   2 -10  10    1.45    0.21
  -2  10 -10    0.54    0.23
  -2  10 -10    1.31    0.28
   2 -10  11    0.52    0.37
   2 -10  11    0.22    0.12
   2 -10  11    0.04    0.15
  -2  10 -11    0.03    0.22
  -2  10 -11    0.26    0.22
  -2  10 -11    0.41    0.21
   2 -10  12   -0.08    0.11
  -2  10 -12   -0.02    0.18
   2 -10  12   -0.14    0.13
   2 -10  13    0.02    0.11
   2 -10  13    0.06    0.10
  -2  10 -13    0.11    0.16
  -2  10 -13   -0.14    0.16
  -2  10 -14    1.59    0.19
  -2  10 -14    1.34    0.17
  -2  10 -15    0.01    0.09
   2  -9  -7    0.17    0.09
  -2   9   7    0.04    0.13
   2  -9  -6    0.25    0.12
   2  -9  -6    0.09    0.12
  -2   9   6    0.20    0.17
   2  -9  -6    0.22    0.12
  -2   9   6    0.23    0.15
   2  -9  -6    0.09    0.09
  -2   9   5    0.10    0.18
   2  -9  -5   -0.02    0.14
   2  -9  -5    0.08    0.26
   2  -9  -5   -0.02    0.11
   2  -9  -4    1.63    0.45
  -2   9   4    1.61    0.25
  -2   9   4    2.00    0.29
   2  -9  -4    1.24    0.20
  -2   9   4    1.23    0.25
   2  -9  -3    2.90    0.61
   2  -9  -3    5.39    0.36
  -2   9   3    5.91    0.45
  -2   9   3    3.55    0.41
  -2   9   3    5.05    0.45
  -2   9   2   11.75    0.70
  -2   9   2   12.43    0.70
   2  -9  -2   11.24    1.10
  -2   9   2   12.49    0.68
  -2   9   2   11.22    0.73
   2  -9  -2   10.79    0.62
   2  -9  -1   -0.15    0.29
  -2   9   1   -0.16    0.24
   2  -9  -1   -0.10    0.40
  -2   9   1   -0.03    0.21
  -2   9   1    0.16    0.21
  -2   9   1    0.23    0.39
  -2   9   1   -0.26    0.25
  -2   9   1    0.03    0.17
   2  -9   0    0.66    0.37
   2  -9   0    1.78    0.52
  -2   9   0    1.63    0.30
  -2   9   0    1.65    0.31
  -2   9   0    1.54    0.24
  -2   9   0    1.37    0.57
  -2   9   0    1.11    0.28
  -2   9   0    1.79    0.29
  -2   9   0    2.10    0.33
  -2   9  -1    0.09    0.17
   2  -9   1    0.27    0.30
  -2   9  -1   -0.15    0.24
  -2   9  -1    0.17    0.16
  -2   9  -1    0.24    0.41
  -2   9  -1    0.91    0.54
  -2   9  -1    0.07    0.22
   2  -9   1    0.12    0.25
  -2   9  -1    0.12    0.26
  -2   9  -1    0.03    0.23
   2  -9   2   -0.31    0.32
  -2   9  -2    0.06    0.24
  -2   9  -2    0.37    0.26
   2  -9   2   -0.17    0.23
  -2   9  -2    0.02    0.14
  -2   9  -2   -0.12    0.40
  -2   9  -2   -0.13    0.49
  -2   9  -2    0.07    0.19
  -2   9  -2    0.17    0.25
  -2   9  -2   -0.12    0.22
  -2   9  -3    0.06    0.22
  -2   9  -3    0.14    0.24
  -2   9  -3    0.15    0.25
  -2   9  -3    0.16    0.22
  -2   9  -3    0.05    0.20
  -2   9  -3   -0.12    0.39
  -2   9  -3    0.03    0.26
   2  -9   3    0.08    0.23
  -2   9  -4   -0.12    0.43
  -2   9  -4   -0.13    0.44
   2  -9   4    0.06    0.23
   2  -9   4   -0.50    0.24
  -2   9  -4    0.28    0.25
  -2   9  -4   -0.06    0.21
   2  -9   4   -0.08    0.30
  -2   9  -4   -0.04    0.16
  -2   9  -4    0.06    0.22
  -2   9  -4    0.03    0.23
  -2   9  -4    0.17    0.21
  -2   9  -4    0.09    0.22
  -2   9  -4    0.03    0.24
  -2   9  -5    4.85    0.80
  -2   9  -5    3.81    0.77
   2  -9   5    1.95    0.39
   2  -9   5    2.40    0.43
   2  -9   5    2.18    0.42
  -2   9  -5    3.05    0.37
  -2   9  -5    3.94    0.42
   2  -9   5    1.80    0.49
  -2   9  -5    3.34    0.39
  -2   9  -5    3.73    0.37
  -2   9  -5    3.64    0.39
  -2   9  -5    2.79    0.35
  -2   9  -5    3.35    0.33
  -2   9  -5    3.42    0.39
   2  -9   6    1.15    0.42
   2  -9   6    0.30    0.22
  -2   9  -6    1.45    0.28
  -2   9  -6    1.66    0.33
   2  -9   6    1.17    0.30
  -2   9  -6    1.93    0.30
  -2   9  -6    1.71    0.30
  -2   9  -6    1.15    0.28
  -2   9  -6    1.68    0.27
  -2   9  -6    1.91    0.58
  -2   9  -6    1.03    0.61
   2  -9   7    0.93    0.29
   2  -9   7    0.98    0.40
  -2   9  -7    1.77    0.29
   2  -9   7    1.62    0.33
  -2   9  -7    2.24    0.35
  -2   9  -7    1.36    0.30
  -2   9  -7    1.61    0.31
  -2   9  -7    1.44    0.27
  -2   9  -7    1.74    0.58
  -2   9  -7    1.84    0.54
   2  -9   8    0.28    0.22
   2  -9   8   -1.06    0.36
  -2   9  -8    0.05    0.20
  -2   9  -8    0.14    0.23
  -2   9  -8    0.12    0.40
  -2   9  -8   -0.21    0.30
  -2   9  -8   -0.21    0.23
  -2   9  -8    0.09    0.22
  -2   9  -8    0.09    0.21
  -2   9  -8   -0.08    0.28
   2  -9   9    0.44    0.30
  -2   9  -9    0.62    0.30
  -2   9  -9    0.37    0.23
  -2   9  -9    0.10    0.21
  -2   9  -9    0.21    0.24
  -2   9  -9    0.54    0.30
   2  -9   9    0.30    0.38
   2  -9  10    1.65    0.22
   2  -9  10    1.46    0.48
  -2   9 -10    1.72    0.34
  -2   9 -10    2.01    0.32
   2  -9  10    2.13    0.44
   2  -9  10    1.73    0.49
   2  -9  11   15.75    1.20
   2  -9  11   17.04    0.85
   2  -9  11   17.17    1.40
  -2   9 -11   18.40    1.05
  -2   9 -11   16.29    0.97
  -2   9 -12    1.78    0.29
  -2   9 -12    2.32    0.35
  -2   9 -12    1.24    0.26
  -2   9 -12    1.34    0.27
   2  -9  12    1.62    0.20
   2  -9  12    1.40    0.43
   2  -9  12    1.76    0.23
   2  -9  12    1.54    0.23
  -2   9 -13   -0.12    0.22
  -2   9 -13   -0.13    0.19
   2  -9  13    0.13    0.14
   2  -9  13   -0.08    0.30
  -2   9 -13   -0.10    0.17
  -2   9 -13   -0.23    0.20
   2  -9  13   -0.06    0.15
  -2   9 -14    0.61    0.14
  -2   9 -14    0.75    0.18
   2  -9  14    0.75    0.14
   2  -9  14    0.43    0.14
  -2   9 -15    0.16    0.12
  -2   8   9   -0.05    0.09
   2  -8  -9   -0.06    0.07
   2  -8  -9    0.03    0.08
   2  -8  -8    0.79    0.14
   2  -8  -8    0.71    0.12
  -2   8   8    0.82    0.18
   2  -8  -8    0.94    0.14
   2  -8  -7    0.11    0.14
   2  -8  -7    0.01    0.11
  -2   8   7    0.13    0.16
   2  -8  -7    0.07    0.12
  -2   8   7    0.05    0.17
  -2   8   6    0.78    0.24
   2  -8  -6    1.37    0.21
   2  -8  -6    0.94    0.17
  -2   8   6    1.23    0.24
   2  -8  -6    0.93    0.18
   2  -8  -6    1.11    0.40
   2  -8  -6    0.84    0.31
   2  -8  -5    1.61    0.20
  -2   8   5    1.27    0.26
   2  -8  -5    1.70    0.22
   2  -8  -5    1.79    0.26
   2  -8  -5    1.77    0.52
  -2   8   5    1.67    0.29
  -2   8   4    1.25    0.27
   2  -8  -4    2.06    0.27
   2  -8  -4    1.88    0.24
  -2   8   4    1.53    0.28
   2  -8  -4    2.21    0.54
   2  -8  -4    1.94    0.51
  -2   8   3   18.67    0.95
   2  -8  -3   15.32    0.80
   2  -8  -3   16.60    0.85
  -2   8   3   13.22    0.89
  -2   8   3   15.32    0.93
  -2   8   3   17.28    0.93
   2  -8  -3   17.13    1.38
   2  -8  -3   18.25    1.27
  -2   8   3   16.28    0.89
  -2   8   3   19.69    1.04
   2  -8  -2   -0.07    0.29
  -2   8   2   -0.18    0.23
   2  -8  -2    0.75    0.43
  -2   8   2    0.05    0.19
   2  -8  -2    0.31    0.26
  -2   8   2    0.19    0.19
  -2   8   2    0.36    0.22
   2  -8  -2   -0.08    0.31
  -2   8   2    0.23    0.18
  -2   8   2    0.72    0.40
  -2   8   2   -0.03    0.19
  -2   8   2    0.13    0.20
  -2   8   2    0.29    0.27
   2  -8  -1    9.68    0.90
   2  -8  -1   10.48    0.90
   2  -8  -1    9.64    0.96
  -2   8   1   10.38    0.64
   2  -8  -1    9.32    0.80
   2  -8  -1    7.33    0.83
  -2   8   1   10.38    0.64
  -2   8   1   13.36    0.69
  -2   8   1   11.97    1.11
  -2   8   1    9.69    1.09
  -2   8   1   11.26    0.63
  -2   8   1    7.85    0.63
  -2   8   1    9.35    0.67
  -2   8   1   10.15    0.66
  -2   8   1   12.50    0.74
  -2   8   0    0.67    0.23
  -2   8   0    0.38    0.15
  -2   8   0    0.94    0.44
  -2   8   0    0.34    0.41
  -2   8   0    0.35    0.23
   2  -8   0    0.43    0.29
  -2   8   0    0.29    0.20
  -2   8   0    0.45    0.17
  -2   8   0    0.37    0.22
   2  -8   0    0.51    0.25
  -2   8   0    0.34    0.16
  -2   8   0    0.50    0.22
   2  -8   0    0.59    0.39
   2  -8   1    8.96    0.75
   2  -8   1    5.87    0.72
  -2   8  -1    7.80    0.56
  -2   8  -1    9.68    0.61
  -2   8  -1    8.46    0.54
  -2   8  -1    9.55    0.60
  -2   8  -1    8.23    0.58
   2  -8   1    8.09    0.67
  -2   8  -1    9.17    0.52
  -2   8  -1    7.02    0.55
  -2   8  -1   10.95    0.65
  -2   8  -1    7.82    1.00
  -2   8  -1    6.47    0.89
   2  -8   2    5.18    0.62
   2  -8   2    4.45    0.55
  -2   8  -2    6.02    0.45
   2  -8   2    4.96    0.61
  -2   8  -2    6.98    0.50
   2  -8   2    5.07    0.64
  -2   8  -2    5.18    0.42
  -2   8  -2    5.75    0.46
  -2   8  -2    6.71    0.94
  -2   8  -2    4.39    0.78
  -2   8  -2    6.37    0.40
  -2   8  -2    7.12    0.51
  -2   8  -2    6.09    0.46
   2  -8   2    4.39    0.50
  -2   8  -3   39.08    1.98
  -2   8  -3   50.25    2.07
  -2   8  -3   40.93    2.02
  -2   8  -3   49.04    2.08
  -2   8  -3   43.43    2.01
   2  -8   3   42.77    2.35
  -2   8  -3   43.76    2.63
   2  -8   3   36.02    2.25
   2  -8   3   38.00    2.27
   2  -8   3   35.71    2.30
   2  -8   3   38.36    2.18
  -2   8  -3   51.03    2.08
  -2   8  -4    4.60    0.41
  -2   8  -4    4.07    0.35
  -2   8  -4    3.99    0.38
  -2   8  -4    5.17    0.43
  -2   8  -4    3.88    0.37
   2  -8   4    5.45    0.63
  -2   8  -4    3.56    0.73
   2  -8   4    3.91    0.51
   2  -8   4    4.48    0.53
  -2   8  -4    3.93    0.38
   2  -8   4    2.64    0.52
  -2   8  -5    6.76    0.53
  -2   8  -5    5.81    0.45
  -2   8  -5    6.02    0.48
  -2   8  -5    7.47    0.48
  -2   8  -5    6.45    0.53
  -2   8  -5    6.23    0.50
   2  -8   5    6.23    0.74
  -2   8  -5    6.86    0.86
  -2   8  -5    5.92    0.93
   2  -8   5    6.31    0.63
   2  -8   5    5.22    0.57
  -2   8  -5    6.06    0.47
  -2   8  -5    6.92    0.51
  -2   8  -6   16.47    0.86
  -2   8  -6   13.04    0.79
  -2   8  -6   13.91    0.82
  -2   8  -6   14.26    0.85
  -2   8  -6   16.61    0.82
   2  -8   6   10.80    0.90
   2  -8   6   13.36    1.15
  -2   8  -6   13.00    1.28
  -2   8  -6   15.96    1.33
  -2   8  -6   17.18    0.87
  -2   8  -6   12.92    0.80
   2  -8   6   13.63    0.97
   2  -8   6   11.72    0.92
  -2   8  -7   -0.14    0.23
  -2   8  -7    0.03    0.18
  -2   8  -7    0.05    0.20
  -2   8  -7    0.20    0.21
  -2   8  -7    0.49    0.27
   2  -8   7    0.05    0.23
   2  -8   7   -0.09    0.38
  -2   8  -7   -0.44    0.47
  -2   8  -7    0.30    0.37
  -2   8  -7   -0.18    0.19
   2  -8   7   -0.05    0.15
  -2   8  -7    0.16    0.22
  -2   8  -8    4.37    0.46
  -2   8  -8    4.10    0.41
  -2   8  -8    4.35    0.38
  -2   8  -8    5.76    0.44
  -2   8  -8    4.18    0.45
  -2   8  -8    5.11    0.49
  -2   8  -8    5.30    0.44
   2  -8   8    4.12    0.49
   2  -8   8    3.83    0.68
  -2   8  -8    4.57    0.75
   2  -8   9    2.80    0.50
   2  -8   9    2.79    0.64
  -2   8  -9    2.63    0.30
  -2   8  -9    2.78    0.41
  -2   8  -9    2.56    0.36
   2  -8   9    2.50    0.28
  -2   8  -9    3.32    0.41
  -2   8 -10    0.68    0.26
  -2   8 -10    0.73    0.27
   2  -8  10    0.64    0.20
   2  -8  10    0.61    0.30
   2  -8  10    0.44    0.42
  -2   8 -10    0.69    0.26
  -2   8 -10    0.69    0.28
  -2   8 -11    1.87    0.33
  -2   8 -11    1.95    0.31
   2  -8  11    2.07    0.26
   2  -8  11    1.64    0.53
   2  -8  11    1.68    0.42
  -2   8 -11    1.66    0.32
  -2   8 -11    1.23    0.30
   2  -8  11    1.58    0.21
   2  -8  12    2.66    0.48
   2  -8  12    3.07    0.30
   2  -8  12    1.44    0.48
   2  -8  12    2.99    0.30
   2  -8  12    2.84    0.27
   2  -8  12    3.32    0.31
  -2   8 -12    2.63    0.33
  -2   8 -12    2.98    0.37
  -2   8 -12    3.12    0.40
   2  -8  13    0.73    0.18
   2  -8  13    0.74    0.18
   2  -8  13    0.41    0.36
   2  -8  13    0.53    0.17
   2  -8  13    0.23    0.14
   2  -8  13    0.58    0.20
  -2   8 -13    0.49    0.20
  -2   8 -13    0.28    0.18
  -2   8 -13    0.61    0.22
  -2   8 -13    0.58    0.25
   2  -8  14    0.17    0.15
   2  -8  14    0.07    0.14
   2  -8  14   -0.02    0.12
   2  -8  14    0.23    0.11
   2  -8  14    0.09    0.30
  -2   8 -14   -0.05    0.18
  -2   8 -14   -0.08    0.18
  -2   8 -14    0.12    0.16
   2  -8  15    1.95    0.19
   2  -8  15    1.71    0.19
  -2   8 -15    2.13    0.21
  -2   7  10    1.07    0.15
   2  -7 -10    0.92    0.12
  -2   7   9    0.52    0.18
  -2   7   9    0.46    0.17
   2  -7  -9    0.54    0.14
   2  -7  -9    0.51    0.12
   2  -7  -9    0.59    0.14
   2  -7  -9    0.66    0.15
   2  -7  -9    0.64    0.14
   2  -7  -8    0.50    0.14
   2  -7  -8    0.62    0.18
  -2   7   8    0.68    0.19
   2  -7  -8    0.58    0.15
  -2   7   8    0.75    0.22
  -2   7   8    0.53    0.19
  -2   7   7   -0.04    0.25
  -2   7   7    0.32    0.21
   2  -7  -7    0.42    0.19
  -2   7   7    0.02    0.17
   2  -7  -7    0.26    0.14
  -2   7   7    0.29    0.21
   2  -7  -7    0.32    0.16
   2  -7  -7    0.26    0.27
  -2   7   7    0.09    0.21
   2  -7  -6    5.14    0.36
  -2   7   6    4.86    0.40
   2  -7  -6    5.13    0.41
   2  -7  -6    5.44    0.39
  -2   7   6    4.85    0.44
  -2   7   6    6.36    0.47
   2  -7  -6    5.19    0.75
  -2   7   6    4.97    0.50
  -2   7   6    3.93    0.39
   2  -7  -5    1.07    0.43
  -2   7   5    1.14    0.30
  -2   7   5    1.04    0.25
   2  -7  -5    1.19    0.21
   2  -7  -5    0.91    0.21
  -2   7   5    0.90    0.25
  -2   7   5    0.96    0.21
  -2   7   5    1.19    0.25
  -2   7   4   12.06    0.73
   2  -7  -4   10.62    1.05
   2  -7  -4   11.82    0.66
  -2   7   4   12.09    0.69
   2  -7  -4   11.91    0.62
  -2   7   4   10.95    0.69
   2  -7  -4   11.92    1.00
   2  -7  -4   11.27    1.00
   2  -7  -4   13.81    1.06
  -2   7   4   12.45    0.73
   2  -7  -3    0.46    0.16
   2  -7  -3    0.70    0.33
  -2   7   3    0.13    0.17
  -2   7   3    0.85    0.36
  -2   7   3    0.54    0.20
   2  -7  -3    0.13    0.26
  -2   7   3    0.41    0.19
   2  -7  -3    0.53    0.36
  -2   7   3    0.42    0.18
  -2   7   3    0.20    0.16
  -2   7   3    0.14    0.23
   2  -7  -2   11.83    0.97
  -2   7   2   13.81    0.76
   2  -7  -2   14.41    1.03
   2  -7  -2   12.75    1.10
  -2   7   2   13.39    0.75
   2  -7  -2   11.76    0.95
  -2   7   2   12.01    0.73
  -2   7   2   13.78    0.73
  -2   7   2   15.22    0.76
  -2   7   2   11.74    0.75
  -2   7   2   14.10    0.82
  -2   7   2   12.48    0.74
  -2   7   2   13.69    1.17
  -2   7   1    4.77    0.70
  -2   7   1    6.51    0.81
   2  -7  -1    5.78    0.58
   2  -7  -1    5.48    0.65
  -2   7   1    5.19    0.41
  -2   7   1    6.99    0.45
  -2   7   1    5.95    0.41
   2  -7  -1    6.14    0.55
   2  -7  -1    5.80    0.61
   2  -7  -1    5.32    0.69
  -2   7   1    5.98    0.42
  -2   7   1    5.34    0.43
  -2   7   1    5.82    0.44
  -2   7   1    6.16    0.47
  -2   7   0   11.73    1.13
  -2   7   0   13.47    1.13
   2  -7   0   11.21    0.84
  -2   7   0   11.92    0.70
   2  -7   0   11.15    0.94
  -2   7   0   11.15    0.68
   2  -7   0   12.97    0.92
  -2   7   0   12.25    0.66
   2  -7   0   12.96    0.85
  -2   7   0   12.83    0.68
  -2   7   0   12.15    0.70
  -2   7   0   13.57    0.74
  -2   7   0   10.54    0.69
  -2   7   0   14.59    0.76
  -2   7  -1   12.54    0.63
  -2   7  -1   13.17    0.70
   2  -7   1   11.71    0.93
   2  -7   1   10.81    0.83
   2  -7   1   10.10    0.84
   2  -7   1   10.96    1.01
  -2   7  -1   11.09    0.66
  -2   7  -1   12.10    0.68
  -2   7  -1   12.36    1.15
  -2   7  -1   11.17    1.04
   2  -7   1   11.05    0.80
   2  -7   1    9.34    0.76
  -2   7  -1   11.93    0.68
  -2   7  -1   13.29    0.72
  -2   7  -1   10.31    0.66
  -2   7  -1   11.23    0.67
  -2   7  -2   46.58    2.18
  -2   7  -2   49.62    2.23
  -2   7  -2   49.05    2.21
   2  -7   2   41.63    2.43
   2  -7   2   43.40    2.46
  -2   7  -2   53.14    2.76
  -2   7  -2   49.41    2.21
  -2   7  -2   47.45    2.20
  -2   7  -2   49.72    2.13
   2  -7   3    0.27    0.24
   2  -7   3    0.52    0.23
  -2   7  -3    0.39    0.18
  -2   7  -3    0.18    0.16
  -2   7  -3    0.39    0.20
  -2   7  -3    0.16    0.16
  -2   7  -3    0.17    0.39
  -2   7  -3   -0.09    0.42
  -2   7  -3    0.42    0.17
  -2   7  -3    0.29    0.41
  -2   7  -3    0.02    0.15
  -2   7  -4   32.23    1.57
  -2   7  -4   33.41    1.61
  -2   7  -4   33.60    1.63
  -2   7  -4   37.97    2.19
  -2   7  -4   34.84    1.58
  -2   7  -4   36.41    2.14
  -2   7  -4   35.40    2.08
  -2   7  -4   34.90    1.62
   2  -7   4   31.15    1.78
  -2   7  -4   29.93    1.55
  -2   7  -4   35.86    1.60
   2  -7   4   26.99    1.73
  -2   7  -5   24.26    1.01
  -2   7  -5   18.92    1.00
  -2   7  -5   19.84    1.05
   2  -7   5   16.82    1.12
   2  -7   5   17.03    1.13
   2  -7   5   18.10    1.17
  -2   7  -5   18.17    0.99
  -2   7  -5   20.73    1.01
  -2   7  -5   20.98    1.01
  -2   7  -5   18.24    1.45
  -2   7  -5   24.03    1.52
  -2   7  -5   16.45    0.97
  -2   7  -5   21.99    1.03
   2  -7   5   16.14    1.17
  -2   7  -6    0.68    0.18
  -2   7  -6    0.56    0.21
  -2   7  -6    0.58    0.21
  -2   7  -6    0.48    0.21
   2  -7   6    0.47    0.20
   2  -7   6    0.51    0.22
  -2   7  -6    0.52    0.17
  -2   7  -6    0.89    0.21
  -2   7  -6    0.86    0.39
  -2   7  -6    0.93    0.44
   2  -7   6    0.64    0.27
   2  -7   6    1.00    0.25
  -2   7  -6    0.97    0.21
  -2   7  -6    0.77    0.22
  -2   7  -6    1.19    0.25
  -2   7  -7   10.50    0.68
  -2   7  -7   10.85    0.72
   2  -7   7   13.13    0.80
  -2   7  -7   11.10    0.65
  -2   7  -7   13.75    0.70
   2  -7   7   10.08    0.89
  -2   7  -7    9.81    0.71
  -2   7  -7   13.38    0.71
  -2   7  -7   11.06    0.75
  -2   7  -7   12.29    1.08
  -2   7  -7   10.85    1.01
   2  -7   7   13.35    0.85
   2  -7   7    9.40    0.86
   2  -7   8    1.67    0.42
  -2   7  -8    1.78    0.25
  -2   7  -8    1.38    0.24
  -2   7  -8    1.38    0.29
  -2   7  -8    1.06    0.26
  -2   7  -8    2.23    0.30
  -2   7  -8    1.69    0.26
  -2   7  -8    1.65    0.30
  -2   7  -8    2.25    0.51
   2  -7   8    1.39    0.49
  -2   7  -9    5.61    0.44
  -2   7  -9    5.87    0.44
  -2   7  -9    6.11    0.50
  -2   7  -9    5.04    0.44
   2  -7   9    4.74    0.64
   2  -7   9    5.06    0.66
  -2   7  -9    5.23    0.48
  -2   7  -9    5.07    0.50
   2  -7   9    4.98    0.80
  -2   7 -10    0.65    0.27
  -2   7 -10    0.22    0.27
  -2   7 -10    0.64    0.24
  -2   7 -10    0.66    0.22
  -2   7 -10    0.15    0.21
  -2   7 -10    0.47    0.24
   2  -7  10    0.16    0.37
   2  -7  10    0.38    0.30
   2  -7  10    0.29    0.20
   2  -7  10    0.22    0.46
  -2   7 -11   13.10    0.77
  -2   7 -11   12.72    0.79
  -2   7 -11   12.57    0.77
  -2   7 -11   11.41    0.73
   2  -7  11   14.00    1.08
   2  -7  11   11.50    1.06
  -2   7 -11   11.51    0.81
  -2   7 -11   11.03    0.80
   2  -7  11   13.73    0.74
  -2   7 -12    0.77    0.27
  -2   7 -12    0.72    0.28
   2  -7  12    1.05    0.40
  -2   7 -12    0.93    0.26
  -2   7 -12    1.00    0.24
  -2   7 -12    0.87    0.24
   2  -7  12    1.18    0.51
   2  -7  12    1.17    0.22
   2  -7  12    0.99    0.23
  -2   7 -13    9.22    0.65
  -2   7 -13    9.56    0.65
   2  -7  13    8.93    0.59
   2  -7  13    8.48    0.85
   2  -7  13    8.64    0.56
   2  -7  13    9.98    0.57
   2  -7  13    9.12    1.06
  -2   7 -13    8.56    0.58
  -2   7 -13    9.34    0.61
   2  -7  13    9.09    0.55
   2  -7  13    8.39    0.56
  -2   7 -13    9.67    0.60
  -2   7 -14    3.09    0.29
   2  -7  14    3.17    0.30
  -2   7 -14    3.35    0.31
   2  -7  14    2.97    0.29
   2  -7  14    2.95    0.27
   2  -7  14    2.71    0.28
  -2   7 -14    3.22    0.35
  -2   7 -14    2.62    0.32
  -2   7 -15   -0.01    0.12
  -2   7 -15   -0.04    0.16
   2  -7  15   -0.03    0.11
   2  -7  15    0.09    0.11
   2  -7  15   -0.08    0.12
   2  -7  16    0.91    0.13
  -2   6  11   -0.10    0.11
   2  -6 -11   -0.04    0.09
   2  -6 -10    1.69    0.19
   2  -6 -10    1.48    0.19
   2  -6 -10    1.29    0.18
   2  -6 -10    1.62    0.19
   2  -6 -10    1.40    0.17
  -2   6  10    1.20    0.21
  -2   6  10    1.31    0.22
   2  -6  -9   -0.03    0.12
  -2   6   9    0.13    0.18
  -2   6   9    0.04    0.16
   2  -6  -9    0.17    0.15
   2  -6  -9   -0.02    0.15
   2  -6  -9    0.08    0.31
   2  -6  -9    0.09    0.14
   2  -6  -8   12.21    0.72
  -2   6   8   13.00    0.81
  -2   6   8   14.19    0.79
  -2   6   8   15.55    0.88
   2  -6  -8   13.14    0.76
   2  -6  -8   11.56    0.96
  -2   6   8   14.51    0.81
   2  -6  -8   13.79    0.71
  -2   6   7    2.82    0.35
  -2   6   7    3.35    0.35
   2  -6  -7    2.56    0.31
  -2   6   7    2.91    0.38
   2  -6  -7    2.85    0.27
  -2   6   7    2.40    0.31
   2  -6  -7    2.75    0.26
   2  -6  -6    0.06    0.15
   2  -6  -6    0.21    0.19
  -2   6   6    0.30    0.22
  -2   6   6    0.15    0.24
   2  -6  -6    0.38    0.46
  -2   6   6    0.18    0.18
   2  -6  -6    0.18    0.15
  -2   6   6    0.38    0.20
   2  -6  -5    0.36    0.38
  -2   6   5    0.07    0.21
  -2   6   5    0.26    0.20
   2  -6  -5   -0.18    0.45
  -2   6   5   -0.13    0.20
   2  -6  -5   -0.04    0.11
  -2   6   5    0.22    0.17
   2  -6  -5    0.29    0.32
   2  -6  -5   -0.02    0.16
   2  -6  -5   -0.06    0.20
  -2   6   5    0.06    0.18
  -2   6   4    0.11    0.15
   2  -6  -4   -0.04    0.11
   2  -6  -4    0.05    0.13
  -2   6   4    0.03    0.19
   2  -6  -4    0.26    0.31
  -2   6   4    0.05    0.16
   2  -6  -4    0.16    0.33
   2  -6  -4    0.14    0.25
  -2   6   4   -0.05    0.16
  -2   6   4    0.03    0.18
  -2   6   4   -0.02    0.14
  -2   6   4    0.05    0.16
   2  -6  -4   -0.07    0.29
   2  -6  -3    4.70    0.57
   2  -6  -3    5.54    0.61
   2  -6  -3    5.11    0.67
   2  -6  -3    5.32    0.35
  -2   6   3    6.75    0.43
  -2   6   3    6.08    0.70
  -2   6   3    4.32    0.38
   2  -6  -3    5.59    0.60
   2  -6  -3    4.66    0.60
  -2   6   3    5.73    0.39
  -2   6   3    5.66    0.40
  -2   6   2   15.60    0.81
  -2   6   2   16.12    0.86
  -2   6   2   15.92    1.18
  -2   6   2   16.57    1.15
  -2   6   2   15.14    0.81
   2  -6  -2   14.41    1.02
  -2   6   2   14.25    0.80
  -2   6   2   15.46    0.79
   2  -6  -2   17.41    1.00
   2  -6  -2   16.16    1.06
   2  -6  -2   14.96    1.13
   2  -6  -2   14.66    1.03
  -2   6   2   15.43    0.86
  -2   6   1   68.39    3.59
  -2   6   1   76.40    3.60
   2  -6  -1   67.93    3.47
   2  -6  -1   72.47    3.28
   2  -6  -1   67.77    3.39
   2  -6  -1   71.69    3.33
   2  -6  -1   68.42    3.37
  -2   6   1   81.19    3.71
  -2   6   1   71.08    3.13
  -2   6   1   71.20    3.14
  -2   6   1   73.76    3.13
  -2   6   0  163.22    6.86
   2  -6   0  148.02    7.05
   2  -6   0  160.23    6.95
  -2   6   0  163.93    7.44
  -2   6   0  175.89    7.40
  -2   6   0  167.18    6.89
  -2   6   0  155.18    7.37
  -2   6   0  169.76    6.86
   2  -6   0  156.33    7.09
   2  -6   0  157.18    7.22
   2  -6   0  145.55    7.10
  -2   6  -1  436.59   18.04
  -2   6  -1  425.33   17.46
  -2   6  -1  401.34   17.95
  -2   6  -1  432.41   17.95
  -2   6  -1  427.59   17.41
   2  -6   1  402.22   17.70
  -2   6  -2   55.41    2.38
  -2   6  -2   59.11    2.85
   2  -6   2   48.07    2.61
   2  -6   2   49.59    2.62
  -2   6  -3   16.84    1.34
  -2   6  -3   22.46    1.06
  -2   6  -3   25.43    1.55
   2  -6   3   18.08    1.19
  -2   6  -4   13.84    0.70
  -2   6  -4   13.26    1.04
  -2   6  -4   11.40    1.01
   2  -6   4   10.92    0.82
  -2   6  -4   13.27    1.07
   2  -6   5   21.29    1.23
   2  -6   5   21.32    1.34
  -2   6  -5   25.27    1.55
  -2   6  -5   29.94    1.60
   2  -6   5   21.57    1.24
   2  -6   5   23.35    1.25
   2  -6   5   21.45    1.26
  -2   6  -5   27.16    1.60
  -2   6  -6   39.59    1.73
  -2   6  -6   39.00    1.74
  -2   6  -6   37.54    2.16
  -2   6  -6   45.15    2.20
   2  -6   6   34.27    1.99
   2  -6   6   36.14    1.87
   2  -6   6   38.33    1.84
   2  -6   6   33.03    1.83
   2  -6   6   35.33    1.82
  -2   6  -6   40.16    2.21
  -2   6  -7    3.93    0.33
  -2   6  -7    4.38    0.35
  -2   6  -7    4.07    0.38
  -2   6  -7    4.25    0.59
  -2   6  -7    4.43    0.57
   2  -6   7    4.14    0.42
   2  -6   7    4.20    0.54
  -2   6  -7    3.26    0.36
  -2   6  -7    3.77    0.38
  -2   6  -7    4.87    0.36
   2  -6   7    4.48    0.58
  -2   6  -8   53.52    2.34
  -2   6  -8   51.88    2.34
  -2   6  -8   48.15    2.34
  -2   6  -8   52.27    2.39
   2  -6   8   50.18    2.71
  -2   6  -8   48.32    2.39
  -2   6  -8   49.42    2.40
   2  -6   8   55.03    2.68
   2  -6   9    0.41    0.13
  -2   6  -9    0.30    0.22
  -2   6  -9    0.20    0.21
   2  -6   9    0.68    0.32
   2  -6   9    0.39    0.37
  -2   6  -9    0.42    0.20
  -2   6  -9    0.67    0.23
  -2   6  -9    0.34    0.16
  -2   6  -9    0.15    0.17
   2  -6   9   -0.08    0.26
  -2   6 -10   11.26    0.71
  -2   6 -10   13.12    0.76
   2  -6  10   12.65    0.67
  -2   6 -10   12.21    0.74
  -2   6 -10   12.43    0.76
   2  -6  10   12.83    1.10
   2  -6  10   13.71    1.06
  -2   6 -10   11.36    0.78
  -2   6 -10   12.73    0.80
   2  -6  10   12.39    0.73
  -2   6 -11   43.11    2.33
  -2   6 -11   49.52    2.35
  -2   6 -11   50.47    2.29
  -2   6 -11   47.55    2.28
  -2   6 -11   45.19    2.26
  -2   6 -11   49.64    2.31
   2  -6  11   51.04    2.20
   2  -6  11   51.96    2.79
   2  -6  11   53.26    2.27
   2  -6  11   47.88    2.91
  -2   6 -12    2.65    0.38
  -2   6 -12    2.61    0.36
   2  -6  12    3.64    0.63
  -2   6 -12    2.20    0.32
  -2   6 -12    3.33    0.36
  -2   6 -12    3.51    0.37
   2  -6  12    3.27    0.29
   2  -6  12    3.11    0.66
   2  -6  12    3.38    0.32
   2  -6  12    3.57    0.35
   2  -6  13    7.67    0.78
  -2   6 -13    7.04    0.51
   2  -6  13    6.89    0.45
  -2   6 -13    7.99    0.56
   2  -6  13    6.60    0.50
   2  -6  13    8.03    0.51
  -2   6 -13    7.52    0.50
   2  -6  13    7.51    0.51
   2  -6  13    7.82    0.53
  -2   6 -13    7.15    0.58
  -2   6 -13    7.78    0.55
  -2   6 -14    6.37    0.53
   2  -6  14    7.64    0.48
   2  -6  14    6.07    0.85
  -2   6 -14    7.67    0.46
  -2   6 -14    7.64    0.50
   2  -6  14    7.74    0.48
   2  -6  14    6.49    0.48
   2  -6  14    7.18    0.46
   2  -6  14    7.00    0.47
  -2   6 -15   11.18    0.66
  -2   6 -15   10.76    0.61
   2  -6  15   10.62    0.59
   2  -6  15   10.90    0.61
   2  -6  15   10.47    0.57
   2  -6  15   10.69    0.59
  -2   6 -16    0.41    0.14
  -2   6 -16    0.36    0.12
   2  -6  16    0.52    0.12
   2  -6  16    0.29    0.11
  -2   5  12    0.33    0.12
  -2   5  12    0.68    0.16
   2  -5 -12    0.60    0.12
  -2   5  12    0.63    0.16
   2  -5 -11    0.68    0.16
  -2   5  11    0.89    0.21
   2  -5 -11    0.74    0.14
  -2   5  11    0.78    0.20
   2  -5 -11    0.66    0.15
   2  -5 -10    0.13    0.15
   2  -5 -10    0.02    0.14
   2  -5 -10   -0.05    0.14
   2  -5 -10   -0.09    0.36
  -2   5  10   -0.09    0.22
   2  -5 -10   -0.06    0.14
   2  -5 -10    0.02    0.14
  -2   5  10   -0.11    0.20
   2  -5 -10    0.17    0.34
  -2   5  10    0.16    0.18
  -2   5   9   34.18    1.58
  -2   5   9   33.78    1.56
   2  -5  -9   31.91    1.52
  -2   5   9   33.48    1.63
   2  -5  -9   30.62    1.55
   2  -5  -9   35.12    1.60
   2  -5  -9   31.62    1.56
  -2   5   9   34.60    1.66
   2  -5  -9   33.02    1.55
   2  -5  -9   31.90    1.96
   2  -5  -9   33.11    2.09
  -2   5   9   32.62    1.65
  -2   5   8    8.43    0.60
   2  -5  -8    7.53    0.45
  -2   5   8    7.03    0.53
   2  -5  -8    6.94    0.51
  -2   5   8    6.84    0.48
  -2   5   8    7.29    0.51
   2  -5  -8    6.67    0.47
  -2   5   7   41.93    2.05
  -2   5   7   46.50    2.11
   2  -5  -7   45.12    1.94
   2  -5  -7   42.86    1.92
  -2   5   7   41.33    2.03
   2  -5  -7   42.06    2.00
  -2   5   7   46.61    2.08
  -2   5   7   39.18    1.96
   2  -5  -7   42.14    1.96
  -2   5   7   45.98    2.03
  -2   5   6    8.18    0.51
  -2   5   6    9.49    0.63
   2  -5  -6    7.53    0.84
  -2   5   6    9.21    0.57
  -2   5   6    7.40    0.56
   2  -5  -6    6.71    0.78
   2  -5  -6    9.20    0.53
   2  -5  -6    8.05    0.54
   2  -5  -6    9.45    0.50
   2  -5  -6    8.91    0.47
  -2   5   6    8.70    0.56
   2  -5  -6    9.96    0.83
   2  -5  -5   22.02    1.01
  -2   5   5   22.38    1.11
   2  -5  -5   25.45    1.56
  -2   5   5   23.08    1.17
  -2   5   5   21.29    1.06
   2  -5  -5   22.37    1.49
  -2   5   5   22.38    1.11
   2  -5  -5   21.37    1.41
  -2   5   5   19.68    1.11
   2  -5  -5   20.41    1.36
   2  -5  -5   21.81    1.08
   2  -5  -5   22.35    1.06
   2  -5  -4    3.31    0.48
   2  -5  -4    3.05    0.52
  -2   5   4    3.01    0.34
  -2   5   4    4.03    0.33
  -2   5   4    3.76    0.27
   2  -5  -4    3.53    0.48
   2  -5  -4    3.18    0.48
  -2   5   4    3.84    0.32
  -2   5   4    3.89    0.32
   2  -5  -4    3.75    0.53
   2  -5  -4    3.44    0.27
  -2   5   4    4.00    0.36
   2  -5  -4    3.31    0.24
  -2   5   4    3.48    0.30
   2  -5  -3   27.78    1.60
  -2   5   3   26.83    1.29
   2  -5  -3   26.92    1.54
   2  -5  -3   26.47    1.61
  -2   5   3   28.72    1.32
  -2   5   3   29.57    1.64
   2  -5  -3   28.27    1.57
   2  -5  -3   28.43    1.55
  -2   5   3   28.41    1.32
  -2   5   3   28.68    1.62
  -2   5   3   27.82    1.32
  -2   5   3   26.11    1.26
  -2   5   2    9.21    0.50
   2  -5  -2    8.51    0.69
   2  -5  -2    8.04    0.71
  -2   5   2    8.72    0.50
  -2   5   2    8.57    0.50
   2  -5  -2    8.23    0.68
  -2   5   2    8.15    0.76
  -2   5   2    9.10    0.49
  -2   5   2    8.29    0.50
   2  -5  -2    7.77    0.74
   2  -5  -2    8.46    0.64
   2  -5  -2    8.09    0.66
  -2   5   2    8.57    0.76
  -2   5   2   10.40    0.79
   2  -5  -1   33.48    1.60
  -2   5   1   32.40    1.91
  -2   5   1   34.08    1.53
   2  -5  -1   34.50    1.71
  -2   5   1   34.41    1.90
  -2   5   1   34.88    1.87
   2  -5  -1   28.06    1.71
   2  -5  -1   34.87    1.67
  -2   5   1   35.01    1.54
  -2   5   0   -0.14    0.15
  -2   5   0    0.06    0.32
  -2   5   0    0.23    0.34
  -2   5   0    0.54    0.33
   2  -5   0   -0.05    0.25
   2  -5   0   -0.04    0.17
  -2   5  -1    1.34    0.37
   2  -5   1    1.47    0.33
   2  -5   1    1.65    0.29
  -2   5  -2    2.74    0.48
  -2   5  -2    2.57    0.44
  -2   5  -2    3.06    0.51
   2  -5   2    2.61    0.41
  -2   5  -3    1.31    0.39
  -2   5  -3    1.68    0.43
  -2   5  -3    1.87    0.41
   2  -5   3    1.33    0.22
  -2   5  -4   34.47    1.99
  -2   5  -4   36.21    1.99
   2  -5   4   34.26    1.72
  -2   5  -5   59.95    2.58
  -2   5  -5   57.54    2.93
  -2   5  -5   67.10    2.97
   2  -5   5   58.24    2.68
   2  -5   5   56.43    2.67
  -2   5  -5   64.18    3.02
   2  -5   5   58.98    2.88
   2  -5   5   57.96    2.70
   2  -5   5   56.22    2.71
  -2   5  -6   42.39    2.02
  -2   5  -6   49.18    2.40
  -2   5  -6   50.60    2.37
  -2   5  -6   44.06    2.02
  -2   5  -6   46.77    2.04
   2  -5   6   46.24    2.08
   2  -5   6   45.67    2.09
  -2   5  -6   48.76    2.42
   2  -5   6   46.54    2.15
   2  -5   6   42.82    2.33
   2  -5   7  156.58    6.80
  -2   5  -7  159.06    6.88
   2  -5   7  162.91    7.28
  -2   5  -7  163.83    6.87
  -2   5  -7  164.28    6.88
  -2   5  -7  180.75    7.25
   2  -5   7  159.09    7.27
  -2   5  -7  175.56    7.28
   2  -5   7  156.49    7.17
  -2   5  -8   44.81    1.94
   2  -5   8   44.89    2.24
  -2   5  -8   39.74    1.96
  -2   5  -8   40.88    1.92
  -2   5  -8   42.85    1.92
   2  -5   8   44.63    2.36
  -2   5  -8   39.24    1.92
   2  -5   8   39.54    2.27
   2  -5   9    0.57    0.31
   2  -5   9    0.24    0.37
   2  -5   9   -0.06    0.28
   2  -5   9    0.34    0.15
  -2   5  -9    0.02    0.18
  -2   5  -9    0.07    0.16
  -2   5  -9    0.06    0.19
  -2   5  -9    0.09    0.16
  -2   5  -9    0.38    0.19
   2  -5   9    0.19    0.50
   2  -5  10   50.47    2.89
  -2   5 -10   51.18    2.31
   2  -5  10   53.62    2.22
   2  -5  10   49.89    2.29
  -2   5 -10   47.23    2.28
  -2   5 -10   47.99    2.33
  -2   5 -10   50.89    2.32
   2  -5  10   48.18    2.24
  -2   5 -10   47.12    2.28
   2  -5  10   54.72    2.83
   2  -5  11    1.69    0.61
  -2   5 -11    3.30    0.34
  -2   5 -11    3.18    0.35
   2  -5  11    3.01    0.28
  -2   5 -11    3.37    0.35
   2  -5  11    2.93    0.30
  -2   5 -11    3.06    0.34
  -2   5 -11    3.75    0.39
   2  -5  11    3.47    0.36
   2  -5  11    3.71    0.68
   2  -5  12   -0.10    0.23
   2  -5  12   -0.10    0.37
   2  -5  12    0.13    0.20
   2  -5  12    0.39    0.32
   2  -5  12   -0.39    0.47
   2  -5  12    0.19    0.14
  -2   5 -12    0.19    0.19
   2  -5  12   -0.04    0.19
  -2   5 -12   -0.05    0.18
  -2   5 -12   -0.27    0.23
   2  -5  13    9.59    0.62
   2  -5  13   10.42    0.64
  -2   5 -13   10.26    0.59
   2  -5  13    9.41    0.54
   2  -5  13    9.26    0.61
   2  -5  13    9.69    0.61
   2  -5  13   10.11    0.90
   2  -5  13   10.38    0.63
   2  -5  13   11.22    1.17
  -2   5 -13    9.91    0.63
   2  -5  13    9.65    0.58
  -2   5 -14    5.79    0.51
   2  -5  14    6.50    0.44
  -2   5 -14    6.00    0.46
   2  -5  14    6.57    0.48
   2  -5  14    7.84    0.48
   2  -5  14    6.89    0.45
   2  -5  14    7.50    0.44
  -2   5 -15    3.82    0.37
   2  -5  15    4.22    0.31
  -2   5 -15    4.25    0.34
   2  -5  15    4.45    0.32
   2  -5  15    3.54    0.32
  -2   5 -16    0.03    0.11
  -2   5 -16    0.15    0.11
   2  -5  16    0.04    0.10
  -2   5 -16    0.41    0.16
   2  -4 -13    0.10    0.10
  -2   4  13    0.10    0.12
   2  -4 -13    0.09    0.10
   2  -4 -12    0.37    0.13
   2  -4 -12    0.41    0.15
  -2   4  12    0.14    0.16
  -2   4  11    0.90    0.20
   2  -4 -11    1.15    0.39
   2  -4 -11    0.76    0.17
   2  -4 -11    0.69    0.19
  -2   4  11    0.97    0.24
   2  -4 -11    0.75    0.19
   2  -4 -11    0.92    0.18
   2  -4 -11    0.97    0.17
   2  -4 -11    0.41    0.32
  -2   4  11    0.85    0.21
  -2   4  10    6.13    0.45
   2  -4 -10    6.26    0.81
   2  -4 -10    6.25    0.42
   2  -4 -10    5.65    0.44
   2  -4 -10    5.86    0.43
  -2   4  10    5.90    0.49
  -2   4  10    7.49    0.52
   2  -4 -10    5.68    0.41
   2  -4 -10    6.53    0.44
   2  -4 -10    5.27    0.75
   2  -4  -9    0.26    0.17
  -2   4   9   -0.02    0.17
  -2   4   9    0.78    0.26
   2  -4  -9    0.31    0.16
   2  -4  -9    0.13    0.19
   2  -4  -9    0.21    0.19
   2  -4  -9    0.12    0.20
  -2   4   9    0.09    0.24
  -2   4   9    0.35    0.19
  -2   4   9    0.13    0.23
  -2   4   9    0.46    0.16
   2  -4  -9   -0.09    0.41
   2  -4  -9    0.08    0.33
  -2   4   8   39.13    1.92
  -2   4   8   40.21    1.85
  -2   4   8   40.39    1.90
   2  -4  -8   39.29    1.79
  -2   4   8   39.90    1.90
   2  -4  -8   40.22    1.86
   2  -4  -8   40.29    1.82
  -2   4   8   39.34    1.90
  -2   4   8   38.07    1.81
  -2   4   7    0.32    0.19
  -2   4   7    0.15    0.21
   2  -4  -7    0.25    0.13
  -2   4   7    0.15    0.15
  -2   4   7    0.23    0.18
  -2   4   7    0.16    0.19
  -2   4   7    0.10    0.18
   2  -4  -7    0.19    0.13
  -2   4   7    0.11    0.12
   2  -4  -7    0.19    0.16
  -2   4   6    9.91    0.63
  -2   4   6   10.76    0.63
   2  -4  -6    9.53    0.50
   2  -4  -6   10.16    0.52
  -2   4   6    8.97    0.58
   2  -4  -6   10.71    0.92
  -2   4   6    9.23    0.57
  -2   4   6    9.62    0.59
   2  -4  -6    8.67    0.83
  -2   4   6    9.66    0.54
  -2   4   6    9.11    0.59
  -2   4   6    9.45    0.60
   2  -4  -6    9.01    0.76
   2  -4  -6    9.42    0.57
   2  -4  -6   10.89    0.56
  -2   4   5   10.57    0.58
  -2   4   5    9.40    0.53
   2  -4  -5    9.49    0.55
   2  -4  -5   10.58    0.54
  -2   4   5    9.39    0.58
   2  -4  -5   10.04    0.87
  -2   4   5    9.52    0.56
  -2   4   5   10.68    0.59
   2  -4  -5   11.80    0.86
   2  -4  -5    9.24    0.75
  -2   4   5    9.10    0.58
  -2   4   4    1.47    0.18
   2  -4  -4    1.49    0.39
  -2   4   4    1.65    0.30
   2  -4  -4    1.71    0.18
   2  -4  -4    1.26    0.36
   2  -4  -4    1.36    0.25
  -2   4   4    1.17    0.18
  -2   4   4    1.46    0.20
  -2   4   4    1.26    0.19
   2  -4  -4    1.22    0.31
   2  -4  -4    1.60    0.34
   2  -4  -3  352.29   15.23
  -2   4   3  355.11   15.27
  -2   4   3  359.08   15.57
   2  -4  -3  364.87   15.53
   2  -4  -3  365.70   15.52
   2  -4  -3  351.32   15.55
   2  -4  -3  358.88   15.58
   2  -4  -3  393.68   15.49
   2  -4  -3  371.64   15.49
  -2   4   3  387.40   15.56
  -2   4   3  373.27   15.27
  -2   4   3  372.08   15.28
   2  -4  -2   16.11    1.02
   2  -4  -2   16.06    1.06
   2  -4  -2   16.64    0.98
  -2   4   2   17.72    0.86
  -2   4   2   19.65    1.17
  -2   4   2   18.85    1.10
  -2   4   2   18.55    1.13
   2  -4  -2   18.83    0.94
   2  -4  -2   18.75    1.02
   2  -4  -2   18.20    1.09
   2  -4  -1  505.70   19.90
  -2   4   1  468.87   20.06
  -2   4   1  508.69   20.06
  -2   4   1  463.28   20.10
   2  -4  -1  477.09   19.79
  -2   4   1  463.66   20.10
   2  -4  -1  461.31   19.86
   2  -4  -1  440.57   19.91
  -2   4   0   37.92    2.01
   2  -4   0   39.16    1.87
   2  -4   0   41.56    1.99
  -2   4   0   36.95    1.98
  -2   4   0   39.33    1.97
  -2   4   0   37.55    2.01
   2  -4   1    0.55    0.19
   2  -4   1    0.17    0.21
  -2   4  -1    0.56    0.26
  -2   4  -1    0.34    0.24
  -2   4  -2    1.79    0.36
   2  -4   2    2.02    0.32
  -2   4  -2    2.31    0.37
  -2   4  -3    0.08    0.21
  -2   4  -3    0.18    0.25
  -2   4  -3    0.10    0.24
   2  -4   3    0.30    0.20
  -2   4  -3    0.05    0.24
  -2   4  -4    3.23    0.44
   2  -4   4    2.96    0.28
  -2   4  -4    3.43    0.42
  -2   4  -4    4.14    0.44
   2  -4   4    3.06    0.34
   2  -4   4    3.26    0.39
   2  -4   4    3.21    0.29
  -2   4  -5  106.16    4.96
  -2   4  -5  118.28    4.95
  -2   4  -5  116.32    5.01
   2  -4   5  107.35    4.90
   2  -4   5  113.11    4.74
   2  -4   5  110.29    4.96
   2  -4   5  106.01    4.68
   2  -4   5  106.02    4.69
   2  -4   5  109.09    4.78
  -2   4  -6  908.60   36.94
   2  -4   6  905.59   36.87
  -2   4  -6  884.52   36.62
   2  -4   6  909.22   37.00
   2  -4   6  848.99   36.94
  -2   4  -6  891.11   36.64
   2  -4   6  858.13   36.57
  -2   4  -6  877.50   36.62
  -2   4  -7  660.73   29.48
   2  -4   7  740.30   29.79
  -2   4  -7  758.50   29.77
  -2   4  -7  700.53   29.49
  -2   4  -7  696.85   29.48
   2  -4   7  755.44   29.95
   2  -4   7  691.61   29.91
   2  -4   7  674.98   29.82
   2  -4   7  725.39   29.43
  -2   4  -7  712.35   29.51
  -2   4  -8   20.26    1.04
   2  -4   8   22.06    1.31
   2  -4   8   20.43    0.98
  -2   4  -8   21.82    1.04
  -2   4  -8   20.62    1.02
   2  -4   8   22.25    1.43
   2  -4   8   17.32    1.24
   2  -4   9    4.54    0.39
   2  -4   9    4.29    0.53
  -2   4  -9    6.79    0.43
   2  -4   9    4.82    0.34
   2  -4   9    5.25    0.76
   2  -4   9    5.62    0.73
  -2   4  -9    3.98    0.36
  -2   4  -9    3.88    0.39
  -2   4  -9    5.57    0.38
  -2   4  -9    5.37    0.39
   2  -4  10   17.83    1.34
  -2   4 -10   16.84    0.91
   2  -4  10   14.68    1.31
   2  -4  10   17.89    0.85
  -2   4 -10   15.69    0.86
  -2   4 -10   17.87    0.92
   2  -4  10   14.49    0.84
  -2   4 -10   16.04    0.88
   2  -4  11   31.62    1.82
   2  -4  11   34.27    2.04
   2  -4  11   30.69    1.39
  -2   4 -11   28.08    1.45
   2  -4  11   29.83    1.42
  -2   4 -11   28.40    1.44
   2  -4  11   30.48    1.98
  -2   4 -11   26.91    1.38
  -2   4 -12    6.07    0.47
   2  -4  12    5.49    0.65
   2  -4  12    6.09    0.83
  -2   4 -12    5.09    0.44
   2  -4  12    5.47    0.43
   2  -4  12    5.74    0.46
   2  -4  12    5.67    0.39
   2  -4  12    5.09    0.42
   2  -4  12    5.17    0.74
   2  -4  13    5.13    0.43
   2  -4  13    4.49    0.35
   2  -4  13    4.66    0.38
   2  -4  13    4.86    0.37
  -2   4 -13    5.91    0.45
   2  -4  13    6.38    0.87
  -2   4 -13    4.17    0.40
   2  -4  13    5.22    0.39
   2  -4  13    4.40    0.58
   2  -4  14    0.20    0.15
   2  -4  14   -0.05    0.13
   2  -4  14    0.19    0.33
  -2   4 -14    0.14    0.17
   2  -4  14    0.27    0.18
   2  -4  14    0.33    0.19
  -2   4 -15   -0.15    0.14
  -2   4 -15   -0.02    0.15
   2  -4  15    0.06    0.14
   2  -4  15   -0.04    0.14
  -2   4 -15   -0.31    0.21
  -2   4 -16    2.58    0.23
  -2   4 -16    2.68    0.24
  -2   4 -16    3.33    0.28
   2  -4  16    3.27    0.23
   2  -4  16    2.80    0.23
  -2   3  14    0.03    0.12
   2  -3 -14    0.06    0.09
   2  -3 -13    3.94    0.32
  -2   3  13    4.99    0.37
  -2   3  13    4.46    0.33
  -2   3  13    3.90    0.34
   2  -3 -12    3.61    0.30
   2  -3 -12    3.67    0.29
  -2   3  12    3.86    0.36
   2  -3 -12    3.93    0.34
  -2   3  12    3.27    0.35
  -2   3  12    3.59    0.34
   2  -3 -12    3.77    0.57
   2  -3 -11  123.06    5.28
   2  -3 -11  127.27    5.31
   2  -3 -11  122.32    5.28
  -2   3  11  126.33    5.39
  -2   3  11  122.40    5.31
  -2   3  11  125.63    5.39
   2  -3 -11  114.05    5.82
   2  -3 -11  120.94    5.29
   2  -3 -11  121.21    5.28
   2  -3 -11  125.01    5.90
   2  -3 -10   25.91    1.31
   2  -3 -10   27.31    1.33
   2  -3 -10   27.82    1.32
   2  -3 -10   26.63    1.33
   2  -3 -10   28.83    1.36
  -2   3  10   27.25    1.41
  -2   3  10   28.17    1.36
  -2   3  10   27.61    1.39
   2  -3 -10   28.04    1.86
  -2   3  10   28.01    1.42
   2  -3 -10   30.47    1.34
   2  -3 -10   24.06    1.64
   2  -3 -10   27.17    1.82
  -2   3   9   27.43    1.31
   2  -3  -9   25.73    1.28
   2  -3  -9   26.45    1.30
  -2   3   9   25.54    1.27
  -2   3   9   27.91    1.35
  -2   3   9   25.56    1.35
  -2   3   9   25.54    1.34
   2  -3  -9   25.08    1.27
   2  -3  -9   28.21    1.26
   2  -3  -9   32.09    1.86
   2  -3  -9   27.44    1.67
  -2   3   8    4.04    0.38
   2  -3  -8    4.60    0.33
  -2   3   8    4.30    0.33
  -2   3   8    3.42    0.35
   2  -3  -8    4.66    0.37
   2  -3  -8    4.58    0.31
  -2   3   8    3.96    0.39
  -2   3   8    4.94    0.37
  -2   3   7    9.94    0.61
  -2   3   7   10.69    0.62
   2  -3  -7   10.14    0.56
  -2   3   7   10.97    0.58
  -2   3   7    9.18    0.60
   2  -3  -7   10.30    0.54
   2  -3  -7   10.10    0.58
  -2   3   7   10.07    0.57
  -2   3   7    9.93    0.58
  -2   3   7   10.71    0.63
   2  -3  -7   10.53    0.74
   2  -3  -6    1.12    0.19
   2  -3  -6    0.88    0.36
  -2   3   6    0.94    0.17
  -2   3   6    0.81    0.18
   2  -3  -6    0.83    0.28
   2  -3  -6    0.85    0.34
  -2   3   6    1.08    0.17
  -2   3   6    1.06    0.18
   2  -3  -6    1.08    0.13
   2  -3  -6    1.28    0.15
  -2   3   6    1.07    0.19
   2  -3  -6    1.70    0.29
  -2   3   6    0.92    0.18
   2  -3  -5  241.75   10.20
   2  -3  -5  256.16   10.19
  -2   3   5  239.18   10.20
  -2   3   5  241.65   10.20
  -2   3   5  241.61   10.23
   2  -3  -5  239.27   10.57
  -2   3   5  241.66   10.21
  -2   3   5  243.32   10.23
  -2   3   5  230.84   10.33
   2  -3  -5  238.96   10.51
   2  -3  -5  236.01   10.45
  -2   3   5  248.35   10.23
   2  -3  -5  240.46   10.45
   2  -3  -5  241.53   10.16
   2  -3  -4  241.25   10.54
  -2   3   4  247.96   10.47
   2  -3  -4  250.83   10.22
   2  -3  -4  234.63   10.23
  -2   3   4  237.29   10.45
   2  -3  -4  243.91   10.51
   2  -3  -4  234.72   10.48
   2  -3  -4  269.16   10.57
   2  -3  -4  246.20   10.47
  -2   3   4  244.23   10.26
   2  -3  -3  329.82   15.05
  -2   3   3  350.70   15.08
   2  -3  -3  375.49   15.01
   2  -3  -3  361.66   15.09
   2  -3  -3  360.87   15.03
  -2   3   3  348.63   15.09
   2  -3  -2    3.67    0.31
  -2   3   2    3.13    0.40
   2  -3  -2    4.15    0.36
   2  -3  -2    3.78    0.38
  -2   3   2    3.70    0.43
  -2   3   2    4.00    0.40
  -2   3   2    3.59    0.40
   2  -3  -1    0.10    0.09
   2  -3  -1    0.02    0.13
  -2   3   1    0.07    0.22
   2  -3  -1    0.17    0.18
   2  -3  -1    0.27    0.14
  -2   3   1    0.19    0.24
  -2   3   1    0.13    0.21
   2  -3   0  316.23   13.66
   2  -3   0  330.70   13.62
  -2   3   0  294.25   13.71
  -2   3   0  346.21   13.69
   2  -3   1   26.55    1.32
  -2   3  -1   24.47    1.39
  -2   3  -1   26.48    1.38
  -2   3  -1   27.37    1.36
   2  -3   2  666.54   28.31
  -2   3  -2  665.63   28.37
  -2   3  -2  692.20   28.34
  -2   3  -2  677.46   28.38
  -2   3  -3  481.14   19.68
  -2   3  -3  479.47   19.70
  -2   3  -3  506.19   19.66
   2  -3   3  441.95   19.45
   2  -3   3  464.89   19.66
   2  -3   4  154.66    6.78
   2  -3   4  162.99    6.55
   2  -3   4  143.60    6.74
  -2   3  -4  154.67    6.76
  -2   3  -4  148.18    6.73
   2  -3   4  148.57    6.65
   2  -3   4  155.26    6.66
   2  -3   4  154.23    6.72
   2  -3   4  154.50    6.50
  -2   3  -5   24.93    1.30
  -2   3  -5   22.24    1.27
   2  -3   5   24.12    1.25
   2  -3   5   22.30    1.05
   2  -3   5   23.68    1.29
   2  -3   5   25.44    1.41
   2  -3   5   25.48    1.38
  -2   3  -6   90.29    3.93
  -2   3  -6   91.35    3.93
   2  -3   6   93.23    3.89
  -2   3  -6   94.29    4.12
   2  -3   6   88.98    4.15
   2  -3   6   96.76    4.30
   2  -3   6   84.85    4.25
   2  -3   6   89.15    4.16
  -2   3  -7   84.94    3.82
  -2   3  -7   87.30    3.81
   2  -3   7   90.76    4.22
   2  -3   7   88.45    3.77
   2  -3   7   85.62    4.07
  -2   3  -7   84.74    3.79
  -2   3  -7   93.03    3.82
   2  -3   7   93.13    3.77
   2  -3   7   83.66    4.03
   2  -3   7   86.67    3.78
   2  -3   8    0.45    0.21
   2  -3   8    0.37    0.14
  -2   3  -8    0.32    0.15
   2  -3   8    0.43    0.37
  -2   3  -8    0.71    0.16
  -2   3  -8    0.60    0.16
   2  -3   8    0.68    0.36
  -2   3  -8    0.43    0.16
  -2   3  -8    0.41    0.16
   2  -3   8    0.49    0.15
  -2   3  -9    0.18    0.14
  -2   3  -9    0.17    0.16
   2  -3   9    0.14    0.13
   2  -3   9   -0.06    0.26
   2  -3   9    0.17    0.43
   2  -3   9    0.25    0.34
  -2   3  -9    0.07    0.15
   2  -3   9    0.08    0.19
   2  -3   9    0.31    0.16
  -2   3  -9   -0.04    0.16
   2  -3   9    0.26    0.17
  -2   3  -9    0.10    0.14
  -2   3 -10    7.37    0.52
   2  -3  10    7.57    0.46
   2  -3  10    7.56    0.74
   2  -3  10    7.09    0.85
   2  -3  10    7.89    0.87
  -2   3 -10    7.57    0.51
   2  -3  10    7.54    0.51
  -2   3 -10    8.08    0.52
   2  -3  10    7.08    0.52
   2  -3  10    7.42    0.49
   2  -3  11    0.35    0.30
   2  -3  11   -0.10    0.42
   2  -3  11    0.68    0.20
   2  -3  11    0.75    0.21
   2  -3  11    0.79    0.25
  -2   3 -11    0.39    0.20
   2  -3  11    0.22    0.20
   2  -3  11    0.34    0.34
  -2   3 -11    0.22    0.20
   2  -3  11    0.44    0.16
   2  -3  12    4.31    0.36
  -2   3 -12    4.95    0.42
  -2   3 -12    4.79    0.41
   2  -3  12    4.45    0.40
   2  -3  12    5.47    0.43
   2  -3  12    3.85    0.56
   2  -3  12    5.00    0.37
   2  -3  12    3.98    0.37
   2  -3  13    8.34    0.59
  -2   3 -13    8.73    0.59
   2  -3  13    7.02    0.91
   2  -3  13    9.35    0.55
   2  -3  13    9.41    0.55
  -2   3 -13    9.09    0.61
  -2   3 -13    9.50    0.60
  -2   3 -14    1.78    0.25
  -2   3 -14    1.76    0.26
   2  -3  14    1.51    0.23
   2  -3  15    2.11    0.21
   2  -3  15    2.62    0.25
   2  -3  15    2.72    0.25
  -2   3 -15    2.72    0.26
  -2   3 -15    2.36    0.25
  -2   3 -16    0.71    0.12
  -2   3 -16    0.29    0.14
  -2   2  14    1.75    0.22
  -2   2  14    2.53    0.26
   2  -2 -14    2.54    0.24
  -2   2  14    2.63    0.25
   2  -2 -14    2.47    0.22
  -2   2  13    0.26    0.17
  -2   2  13   -0.16    0.16
  -2   2  13    0.05    0.16
   2  -2 -13    0.13    0.16
  -2   2  13    0.20    0.18
   2  -2 -12   46.97    2.12
  -2   2  12   47.63    2.18
   2  -2 -12   51.70    2.20
  -2   2  12   49.03    2.23
   2  -2 -12   47.00    2.12
  -2   2  12   46.42    2.20
   2  -2 -12   45.06    2.13
   2  -2 -12   44.26    2.61
   2  -2 -11  202.89    8.62
  -2   2  11  209.92    8.70
   2  -2 -11  191.11    8.60
  -2   2  11  209.32    8.73
   2  -2 -11  208.12    8.65
   2  -2 -11  207.78    8.64
   2  -2 -11  188.81    9.17
   2  -2 -11  204.23    8.63
   2  -2 -11  215.27    9.28
   2  -2 -10   27.40    1.32
  -2   2  10   29.13    1.39
  -2   2  10   27.36    1.38
   2  -2 -10   26.93    1.32
  -2   2  10   28.26    1.40
   2  -2 -10   28.47    1.33
   2  -2 -10   29.11    1.35
   2  -2 -10   26.49    1.32
   2  -2 -10   27.90    1.82
   2  -2 -10   28.14    1.34
   2  -2 -10   27.50    1.31
   2  -2 -10   26.30    1.63
   2  -2 -10   26.74    1.81
  -2   2   9   10.76    0.64
  -2   2   9   10.41    0.62
  -2   2   9    9.57    0.63
   2  -2  -9    9.49    0.96
   2  -2  -9    8.82    0.77
   2  -2  -9   10.37    0.59
   2  -2  -9   10.80    0.59
  -2   2   9    9.82    0.61
   2  -2  -9   10.29    0.57
   2  -2  -9   11.51    0.60
   2  -2  -9   10.15    0.60
   2  -2  -9   10.13    0.59
  -2   2   9   10.61    0.65
   2  -2  -9   10.23    0.87
   2  -2  -9   10.59    0.98
   2  -2  -8    4.21    0.30
  -2   2   8    4.16    0.30
  -2   2   8    3.91    0.33
   2  -2  -8    3.98    0.29
   2  -2  -8    4.33    0.34
   2  -2  -8    3.91    0.32
   2  -2  -8    4.22    0.32
  -2   2   8    3.90    0.34
  -2   2   8    4.70    0.35
  -2   2   8    3.92    0.33
  -2   2   8    4.29    0.35
   2  -2  -8    3.56    0.50
  -2   2   7    5.79    0.40
   2  -2  -7    5.95    0.36
  -2   2   7    5.20    0.35
  -2   2   7    6.14    0.40
   2  -2  -7    6.46    0.48
   2  -2  -7    5.96    0.39
   2  -2  -7    5.28    0.34
  -2   2   7    6.13    0.40
  -2   2   7    6.33    0.40
   2  -2  -7    5.97    0.62
  -2   2   6   -0.06    0.12
  -2   2   6    0.19    0.13
  -2   2   6    0.24    0.14
   2  -2  -6    0.14    0.10
  -2   2   6    0.09    0.11
  -2   2   6   -0.06    0.12
   2  -2  -6   -0.10    0.28
   2  -2  -6   -0.05    0.25
   2  -2  -6   -0.05    0.29
   2  -2  -6    0.08    0.10
  -2   2   6    0.03    0.12
   2  -2  -6    0.01    0.12
   2  -2  -6    0.37    0.17
   2  -2  -5    3.63    0.45
   2  -2  -5    4.49    0.45
  -2   2   5    3.36    0.32
   2  -2  -5    4.04    0.38
  -2   2   5    3.02    0.27
  -2   2   5    3.83    0.27
   2  -2  -5    3.97    0.27
  -2   2   5    3.42    0.33
  -2   2   4  320.10   13.36
   2  -2  -4  330.60   13.38
  -2   2   4  285.92   13.25
  -2   2   4  313.20   13.35
   2  -2  -4  318.24   13.45
   2  -2  -4  325.83   13.18
   2  -2  -3   75.66    3.40
   2  -2  -3   79.67    3.36
  -2   2   3   74.46    3.30
  -2   2   3   75.61    3.44
   2  -2  -3   71.95    3.34
  -2   2   2  250.05   10.82
   2  -2  -2  238.76   10.76
   2  -2  -2  279.54   10.80
   2  -2  -2  258.17   10.76
  -2   2   2  249.18   10.75
  -2   2   2  258.62   10.84
   2  -2  -2  253.11   10.79
  -2   2   1  203.63    8.71
  -2   2   1  203.38    8.68
  -2   2   1  198.98    8.74
   2  -2  -1  211.95    8.66
  -2   2   1  204.28    8.60
   2  -2  -1  203.19    8.66
   2  -2  -1  217.77    8.63
  -2   2   1  195.55    8.73
   2  -2  -1  196.11    8.65
   2  -2   0   83.47    3.66
  -2   2   0   86.19    3.70
   2  -2   0   83.75    3.62
   2  -2   0   85.35    3.67
   2  -2   0   95.90    3.76
   2  -2   0   88.04    3.74
  -2   2  -1    6.96    0.49
  -2   2  -1    7.17    0.51
   2  -2   1    6.69    0.37
  -2   2  -1    5.74    0.43
   2  -2   2 2985.82  122.98
   2  -2   2 2954.18  122.72
  -2   2  -2 2961.46  122.92
   2  -2   2 2975.60  122.81
  -2   2  -2 2905.95  122.90
  -2   2  -2 2940.63  122.86
   2  -2   3 3245.65  137.20
   2  -2   3 3177.61  137.37
  -2   2  -3 3209.89  137.26
  -2   2  -3 3397.61  137.24
   2  -2   3 3403.22  137.27
   2  -2   3 3337.78  137.24
   2  -2   4  880.52   37.48
   2  -2   4  909.03   37.68
  -2   2  -4  915.52   37.57
   2  -2   4  941.49   37.62
   2  -2   4  875.36   37.31
   2  -2   4  930.18   37.50
  -2   2  -4  910.76   37.55
   2  -2   5  644.79   27.02
  -2   2  -5  622.52   26.99
   2  -2   5  625.21   27.03
   2  -2   5  672.12   27.20
  -2   2  -5  648.69   27.18
   2  -2   5  655.98   27.28
   2  -2   5  658.32   26.83
  -2   2  -5  635.52   27.12
  -2   2  -5  621.36   26.99
  -2   2  -6  244.47   10.11
  -2   2  -6  231.13   10.19
   2  -2   6  243.94   10.28
  -2   2  -6  216.50   10.18
   2  -2   6  244.18   10.35
  -2   2  -6  239.02   10.12
   2  -2   6  257.25   10.09
  -2   2  -6  231.82   10.42
  -2   2  -6  236.07   10.52
   2  -2   7   80.51    3.40
   2  -2   7   82.12    3.41
   2  -2   7   81.21    3.69
   2  -2   7   76.88    3.40
  -2   2  -7   75.59    3.41
  -2   2  -7   75.93    3.42
   2  -2   7   78.88    3.56
  -2   2  -7   81.02    3.42
   2  -2   8    1.69    0.34
   2  -2   8    1.42    0.40
  -2   2  -8    1.56    0.22
  -2   2  -8    1.64    0.21
   2  -2   8    1.51    0.23
   2  -2   8    1.71    0.21
   2  -2   8    1.29    0.18
   2  -2   8    1.66    0.19
  -2   2  -8    1.45    0.21
   2  -2   9   28.39    1.32
   2  -2   9   27.43    1.30
   2  -2   9   28.14    1.31
   2  -2   9   25.51    1.67
  -2   2  -9   26.87    1.33
  -2   2  -9   28.32    1.34
   2  -2   9   27.59    1.33
  -2   2  -9   28.63    1.35
   2  -2   9   26.11    1.33
   2  -2   9   28.49    1.63
   2  -2  10    9.12    0.54
   2  -2  10    7.74    0.52
  -2   2 -10    8.05    0.53
  -2   2 -10    8.51    0.55
   2  -2  10    8.30    0.51
   2  -2  10    9.37    0.53
   2  -2  10    8.11    0.80
   2  -2  10    9.42    0.56
   2  -2  10    8.05    0.55
   2  -2  10    7.61    0.75
  -2   2 -11    0.61    0.22
   2  -2  11    0.35    0.16
   2  -2  11    0.44    0.16
   2  -2  11    0.71    0.28
   2  -2  11    0.58    0.20
   2  -2  11    0.40    0.18
   2  -2  11    0.37    0.23
  -2   2 -11    0.39    0.21
   2  -2  11    0.33    0.21
   2  -2  11    0.30    0.21
   2  -2  11    0.67    0.17
  -2   2 -12    2.47    0.31
  -2   2 -12    2.59    0.34
   2  -2  12    2.36    0.31
   2  -2  12    2.06    0.26
   2  -2  12    2.65    0.28
  -2   2 -12    2.34    0.31
   2  -2  12    2.26    0.53
   2  -2  12    2.48    0.32
   2  -2  12    2.07    0.30
   2  -2  13   12.45    0.73
   2  -2  13   12.56    0.73
  -2   2 -13   12.14    0.72
   2  -2  13   11.81    0.69
  -2   2 -13   12.97    0.74
  -2   2 -13   13.53    0.76
  -2   2 -14    1.77    0.23
  -2   2 -14    1.35    0.23
   2  -2  14    1.18    0.21
   2  -2  14    1.43    0.22
   2  -2  15    0.26    0.12
   2  -2  15    0.23    0.13
  -2   2 -15    0.20    0.12
  -2   2 -15    0.26    0.14
   2  -1 -15    0.73    0.14
  -2   1  15    0.73    0.15
  -2   1  15    0.60    0.14
   2  -1 -15    0.57    0.13
   2  -1 -14   13.86    0.73
  -2   1  14   13.41    0.74
  -2   1  14   12.20    0.70
   2  -1 -14   13.62    0.71
  -2   1  14   13.25    0.72
  -2   1  13    0.90    0.22
   2  -1 -13    0.55    0.20
  -2   1  13    0.91    0.24
  -2   1  13    0.75    0.19
   2  -1 -13    0.66    0.17
   2  -1 -13    0.90    0.21
   2  -1 -12    1.98    0.26
   2  -1 -12    2.01    0.29
  -2   1  12    1.83    0.28
   2  -1 -12    2.02    0.24
  -2   1  12    1.77    0.27
   2  -1 -11    1.03    0.19
   2  -1 -11    1.24    0.43
  -2   1  11    1.23    0.24
  -2   1  11    1.21    0.24
   2  -1 -11    1.95    0.25
   2  -1 -11    1.06    0.21
   2  -1 -11    1.00    0.21
   2  -1 -11    0.88    0.19
   2  -1 -11    0.98    0.45
   2  -1 -10    1.29    0.19
   2  -1 -10    1.07    0.37
  -2   1  10    0.92    0.21
   2  -1 -10    1.27    0.19
  -2   1  10    0.91    0.23
   2  -1 -10    0.93    0.15
   2  -1 -10    1.09    0.20
   2  -1 -10    0.94    0.20
   2  -1 -10    1.19    0.20
   2  -1 -10    0.97    0.18
   2  -1 -10    0.75    0.29
   2  -1 -10    0.84    0.43
   2  -1  -9   96.26    4.21
   2  -1  -9   99.32    4.21
  -2   1   9   94.02    4.23
   2  -1  -9  103.80    4.24
   2  -1  -9   98.05    4.23
   2  -1  -9  100.89    4.22
  -2   1   9  102.56    4.28
  -2   1   9   98.54    4.21
  -2   1   9   97.64    4.26
   2  -1  -9   90.78    4.21
   2  -1  -9   96.66    4.72
   2  -1  -9   96.33    4.54
   2  -1  -9   96.95    4.71
   2  -1  -8    0.03    0.12
   2  -1  -8    0.01    0.11
  -2   1   8   -0.06    0.09
  -2   1   8   -0.13    0.13
   2  -1  -8    0.08    0.11
   2  -1  -8    0.03    0.13
   2  -1  -8   -0.10    0.13
  -2   1   8   -0.02    0.14
  -2   1   8   -0.11    0.12
  -2   1   8   -0.04    0.14
   2  -1  -8    0.13    0.20
  -2   1   8    0.06    0.08
   2  -1  -8    0.35    0.29
   2  -1  -8    0.11    0.22
   2  -1  -7   36.14    1.64
  -2   1   7   37.78    1.70
  -2   1   7   38.03    1.69
  -2   1   7   35.79    1.65
   2  -1  -7   38.72    1.65
   2  -1  -7   37.87    1.65
  -2   1   7   35.03    1.64
  -2   1   7   36.39    1.67
   2  -1  -7   37.39    2.04
   2  -1  -7   38.76    1.97
  -2   1   7   36.63    2.05
   2  -1  -7   37.34    2.04
   2  -1  -7   37.11    1.94
   2  -1  -7   38.27    1.67
  -2   1   7   36.81    1.63
   2  -1  -7   39.74    1.71
   2  -1  -6    6.60    0.35
   2  -1  -6    6.75    0.35
   2  -1  -6    5.95    0.55
   2  -1  -6    6.20    0.58
   2  -1  -6    6.38    0.42
  -2   1   6    5.07    0.37
   2  -1  -6    6.38    0.56
   2  -1  -6    7.14    0.63
   2  -1  -6    6.22    0.36
  -2   1   6    5.86    0.33
  -2   1   6    6.59    0.36
  -2   1   6    6.36    0.38
  -2   1   6    6.08    0.63
  -2   1   6    6.60    0.38
  -2   1   6    6.06    0.38
   2  -1  -5   38.61    1.87
   2  -1  -5   41.07    1.96
   2  -1  -5   40.70    1.67
   2  -1  -5   37.66    1.66
  -2   1   5   36.00    1.64
   2  -1  -5   38.52    1.92
   2  -1  -5   36.92    1.88
  -2   1   5   39.76    1.97
   2  -1  -5   37.54    1.77
  -2   1   5   36.96    1.76
   2  -1  -4    2.62    0.33
  -2   1   4    2.85    0.28
   2  -1  -4    2.93    0.32
   2  -1  -4    3.18    0.29
  -2   1   4    3.02    0.29
  -2   1   3  187.09    6.93
   2  -1  -3  178.32    6.96
  -2   1   3  152.85    6.75
   2  -1  -3  165.50    6.87
   2  -1  -2  115.38    4.97
   2  -1  -2  109.66    4.99
   2  -1  -2  112.29    5.03
  -2   1   2  124.23    5.00
   2  -1  -2  115.92    4.95
   2  -1  -1  113.91    5.02
   2  -1  -1  118.44    4.99
  -2   1   1  117.31    4.96
  -2   1   0   13.59    0.75
   2  -1   0   14.49    0.65
   2  -1   1    3.63    0.38
  -2   1  -1    3.67    0.32
   2  -1   1    4.31    0.20
   2  -1   1    3.23    0.28
   2  -1   2  282.19   12.14
   2  -1   2  273.65   12.03
  -2   1  -2  313.21   12.01
   2  -1   2  300.16   12.08
  -2   1  -2  248.82   11.97
   2  -1   2  289.39   11.98
  -2   1  -2  289.69   12.00
   2  -1   3  105.61    5.04
   2  -1   3  108.21    4.93
  -2   1  -3  116.69    4.85
   2  -1   3  106.89    4.70
   2  -1   3  119.13    4.70
  -2   1  -3  110.76    4.88
   2  -1   3  108.72    4.71
   2  -1   4  108.61    4.85
  -2   1  -4  109.33    4.80
   2  -1   4  102.72    5.06
  -2   1  -4  115.78    5.03
  -2   1  -4  108.77    4.79
   2  -1   4  104.11    4.92
  -2   1  -4  114.39    4.90
   2  -1   4  113.13    4.67
  -2   1  -5   39.50    1.68
   2  -1   5   36.86    1.89
   2  -1   5   40.69    1.68
   2  -1   5   37.03    1.68
  -2   1  -5   36.60    1.77
   2  -1   5   40.77    2.17
  -2   1  -5   38.68    2.09
   2  -1   5   36.06    1.98
  -2   1  -5   39.16    1.94
  -2   1  -5   35.28    1.75
  -2   1  -6  109.12    4.58
  -2   1  -6  107.36    5.12
  -2   1  -6  107.56    4.62
  -2   1  -6  111.87    4.62
   2  -1   6  108.74    4.62
   2  -1   6  108.70    4.62
   2  -1   6  106.88    4.85
   2  -1   6  111.69    5.00
   2  -1   6  104.14    4.61
  -2   1  -6  107.90    4.59
  -2   1  -6  107.01    4.72
  -2   1  -6  107.90    4.93
  -2   1  -7   18.71    0.90
  -2   1  -7   17.00    1.38
   2  -1   7   17.99    1.18
  -2   1  -7   19.03    0.89
  -2   1  -7   18.44    0.93
  -2   1  -7   20.46    0.95
   2  -1   7   19.63    0.94
   2  -1   7   19.38    0.95
   2  -1   7   17.68    1.27
   2  -1   7   18.98    1.16
   2  -1   7   18.99    0.93
   2  -1   7   20.20    0.94
  -2   1  -7   19.44    0.91
  -2   1  -7   19.84    1.24
  -2   1  -7   18.99    1.06
  -2   1  -8    0.26    0.17
  -2   1  -8    0.27    0.29
   2  -1   8    0.21    0.17
  -2   1  -8    0.17    0.15
   2  -1   8    0.35    0.15
   2  -1   8    0.23    0.34
   2  -1   8    0.10    0.22
   2  -1   8    0.42    0.17
  -2   1  -8    0.15    0.13
  -2   1  -8    0.15    0.10
  -2   1  -8    0.27    0.15
   2  -1   8    0.05    0.14
   2  -1   8    0.50    0.27
  -2   1  -8    0.12    0.12
   2  -1   8    0.08    0.17
   2  -1   9    3.34    0.31
   2  -1   9    3.04    0.30
   2  -1   9    2.67    0.30
   2  -1   9    3.25    0.46
   2  -1   9    2.86    0.57
   2  -1   9    3.21    0.32
  -2   1  -9    3.47    0.32
  -2   1  -9    3.47    0.30
  -2   1  -9    3.05    0.28
  -2   1  -9    2.87    0.25
   2  -1   9    2.75    0.26
   2  -1   9    3.63    0.31
   2  -1  10    0.31    0.19
   2  -1  10    0.09    0.14
   2  -1  10    0.19    0.17
  -2   1 -10    0.02    0.19
   2  -1  10    0.13    0.18
   2  -1  10    0.23    0.18
  -2   1 -10    0.26    0.21
   2  -1  10    0.25    0.21
  -2   1 -10    0.06    0.14
   2  -1  10    0.05    0.19
   2  -1  11    2.20    0.24
   2  -1  11    2.34    0.30
  -2   1 -11    2.87    0.33
   2  -1  11    2.85    0.33
   2  -1  11    2.67    0.31
   2  -1  11    2.04    0.29
   2  -1  11    2.48    0.29
  -2   1 -11    2.45    0.29
   2  -1  11    2.13    0.27
  -2   1 -12    6.26    0.46
   2  -1  12    6.50    0.46
  -2   1 -12    6.40    0.48
  -2   1 -12    6.50    0.47
   2  -1  12    6.42    0.46
   2  -1  12    6.35    0.48
   2  -1  12    5.39    0.42
  -2   1 -13   11.51    0.68
  -2   1 -13   13.02    0.71
  -2   1 -13   13.29    0.73
   2  -1  13   11.00    0.66
   2  -1  13   12.28    0.69
  -2   1 -14    0.04    0.15
  -2   1 -14   -0.14    0.16
   2  -1  14   -0.10    0.14
   2  -1  14   -0.12    0.14
  -2   1 -15    0.65    0.13
  -2   1 -15    0.64    0.13
  -2   0  15    3.17    0.28
   2   0 -15    3.01    0.26
   2   0 -15    3.39    0.29
  -2   0  15    3.32    0.27
  -2   0  14    3.86    0.34
   2   0 -14    3.91    0.33
   2   0 -14    3.61    0.33
  -2   0  14    3.84    0.34
   2   0 -13    2.63    0.29
   2   0 -13    2.21    0.28
   2   0 -13    2.43    0.27
  -2   0  13    1.61    0.27
  -2   0  13    2.04    0.28
  -2   0  13    2.56    0.30
  -2   0  13    1.99    0.25
  -2   0  12    1.59    0.23
   2   0 -12    1.62    0.25
   2   0 -12    1.48    0.26
   2   0 -12    1.63    0.24
  -2   0  12    1.59    0.28
  -2   0  12    1.57    0.28
   2   0 -12    1.00    0.19
  -2   0  11    2.55    0.31
  -2   0  11    2.36    0.31
   2   0 -11    2.43    0.25
  -2   0  11    2.21    0.25
  -2   0  11    1.83    0.26
   2   0 -11    2.83    0.30
   2   0 -11    2.16    0.26
   2   0 -10   25.03    1.29
   2   0 -10   26.99    1.30
  -2   0  10   27.06    1.29
   2   0 -10   28.22    1.27
  -2   0  10   28.59    1.37
  -2   0  10   28.17    1.32
  -2   0  10   28.32    1.34
   2   0 -10   27.65    1.29
  -2   0  10   26.89    1.28
   2   0 -10   29.61    1.32
   2   0 -10   30.07    1.37
   2   0 -10   28.36    1.34
   2   0 -10   30.95    1.82
   2   0 -10   27.31    1.71
  -2   0  10   27.51    1.87
  -2   0   9    2.01    0.20
   2   0  -9    1.70    0.21
   2   0  -9    2.58    0.24
  -2   0   9    1.97    0.20
  -2   0   9    2.45    0.24
   2   0  -9    2.18    0.22
   2   0  -9    2.11    0.19
  -2   0   9    2.21    0.26
  -2   0   9    2.43    0.23
   2   0  -9    2.03    0.21
  -2   0   9    1.97    0.23
  -2   0   9    2.56    0.53
   2   0  -9    1.68    0.40
   2   0  -9    2.26    0.47
  -2   0   8   47.55    2.23
   2   0  -8   51.52    2.24
   2   0  -8   53.93    2.26
  -2   0   8   52.76    2.78
   2   0  -8   49.86    2.44
   2   0  -8   51.02    2.65
  -2   0   8   50.47    2.25
   2   0  -8   51.29    2.24
  -2   0   8   52.67    2.27
  -2   0   8   50.46    2.28
   2   0  -8   51.18    2.22
  -2   0   8   47.83    2.23
   2   0  -8   52.40    2.25
  -2   0   8   52.36    2.26
   2   0  -8   51.76    2.52
  -2   0   8   51.75    2.46
   2   0  -8   50.94    2.62
  -2   0   8   53.00    2.61
   2   0  -7   59.29    2.63
   2   0  -7   62.58    2.64
  -2   0   7   65.84    2.99
   2   0  -7   62.07    2.64
  -2   0   7   59.39    2.63
  -2   0   7   62.60    2.65
  -2   0   7   56.33    2.79
  -2   0   7   61.28    2.76
   2   0  -7   59.26    3.04
  -2   0   7   59.95    2.85
   2   0  -7   64.32    2.92
  -2   0   7   60.20    2.65
  -2   0   7   60.49    2.64
   2   0  -7   60.95    2.64
   2   0  -7   63.93    2.86
  -2   0   7   62.76    3.11
   2   0  -7   61.48    3.00
   2   0  -7   61.08    2.62
  -2   0   7   60.86    2.67
  -2   0   7   59.79    2.66
   2   0  -6   31.00    1.55
   2   0  -6   30.92    1.66
  -2   0   6   31.91    1.74
   2   0  -6   31.46    1.36
  -2   0   6   31.97    1.37
  -2   0   6   28.83    1.35
   2   0  -6   28.89    1.34
  -2   0   6   30.66    1.52
   2   0  -6   29.19    1.68
  -2   0   6   31.55    1.46
   2   0  -6   32.01    1.58
  -2   0   6   30.47    1.56
   2   0  -6   33.58    1.61
  -2   0   6   33.40    1.45
  -2   0   6   31.71    1.45
  -2   0   6   29.45    1.62
  -2   0   6   28.89    1.36
   2   0  -6   29.49    1.36
  -2   0   5   92.65    3.99
  -2   0   5   90.71    3.90
   2   0  -5   90.74    3.99
   2   0  -5   93.97    4.13
  -2   0   5   93.64    3.83
   2   0  -5   88.10    3.83
  -2   0   5   87.91    3.83
   2   0  -5   90.61    3.83
   2   0  -5   84.80    3.82
  -2   0   5   92.32    3.84
   2   0  -5   90.39    4.05
   2   0  -5   94.61    4.09
  -2   0   5   89.23    4.02
   2   0  -5   90.87    4.12
  -2   0   5   96.02    4.19
   2   0  -5   89.16    4.01
  -2   0   5   95.53    4.09
   2   0  -4  739.93   30.68
   2   0  -4  747.88   30.56
  -2   0   4  754.77   30.60
  -2   0   4  721.63   30.44
  -2   0   4  736.73   30.44
   2   0  -4  720.02   30.69
   2   0  -4  690.41   30.60
   2   0  -4  714.46   30.63
  -2   0   4  746.54   30.62
   2   0  -4  753.12   30.65
  -2   0   3   45.90    2.24
   2   0  -3   49.18    2.13
   2   0  -3   49.83    2.25
   2   0  -3   45.27    2.24
  -2   0   3   49.02    2.25
   2   0  -3   52.20    2.26
  -2   0   3   50.86    2.25
   2   0  -2  432.39   18.04
   2   0  -2  418.32   17.99
  -2   0   2  435.53   17.99
   2   0  -1  249.13   10.52
  -2   0   1  251.92   10.47
   2   0  -1  254.93   10.44
   2   0  -1  241.50   10.38
  -2   0   0 1690.65   71.43
  -2   0   0 1793.19   71.47
  -2   0   0 1692.48   71.32
   2   0   0 1746.94   71.39
   2   0   1  643.76   26.98
  -2   0  -1  634.74   26.88
  -2   0  -1  655.09   27.03
   2   0   1  692.47   27.12
   2   0   1  651.57   27.01
   2   0   2    4.56    0.39
  -2   0  -2    4.44    0.30
   2   0   2    4.83    0.34
  -2   0  -2    4.44    0.25
  -2   0  -2    4.35    0.23
  -2   0  -2    4.43    0.33
  -2   0  -2    3.88    0.37
   2   0   2    4.36    0.33
  -2   0  -3  114.93    4.86
   2   0   3  111.48    4.93
  -2   0  -3  115.51    4.95
   2   0   3  122.90    4.89
  -2   0  -3  108.90    4.87
  -2   0  -3  118.70    4.98
  -2   0  -3  103.75    4.88
   2   0   3  110.64    4.97
   2   0   4    0.81    0.13
  -2   0  -4    1.23    0.29
  -2   0  -4    0.78    0.13
  -2   0  -4    0.54    0.33
  -2   0  -4    0.47    0.18
   2   0   4    0.49    0.16
   2   0   4    0.53    0.25
  -2   0  -4    0.42    0.22
   2   0   4    0.65    0.22
  -2   0  -5   78.43    3.30
   2   0   5   72.69    3.29
  -2   0  -5   80.35    3.29
  -2   0  -5   79.73    3.84
  -2   0  -5   73.93    3.38
  -2   0  -5   74.40    3.29
  -2   0  -5   78.32    3.31
  -2   0  -5   80.48    3.59
  -2   0  -5   74.87    3.45
  -2   0  -5   83.77    3.32
   2   0   5   78.66    3.33
   2   0   5   80.68    3.33
   2   0   5   76.71    3.61
   2   0   5   72.55    3.50
   2   0   5   75.37    3.42
  -2   0  -5   74.98    3.37
   2   0   5   74.20    3.30
  -2   0  -6    0.10    0.17
  -2   0  -6    0.61    0.30
  -2   0  -6    0.10    0.13
   2   0   6    0.06    0.14
   2   0   6    0.15    0.15
   2   0   6    0.06    0.28
   2   0   6    0.05    0.14
  -2   0  -6   -0.26    0.42
   2   0   6    0.11    0.20
   2   0   6    0.12    0.13
   2   0   6    0.19    0.15
  -2   0  -6    0.16    0.10
  -2   0  -6    0.30    0.14
  -2   0  -6    0.06    0.07
  -2   0  -6    0.21    0.11
  -2   0  -6    0.11    0.13
  -2   0  -6    0.12    0.10
  -2   0  -7   17.90    0.86
  -2   0  -7   17.70    0.83
  -2   0  -7   19.05    0.90
  -2   0  -7   19.88    0.92
   2   0   7   18.09    0.89
   2   0   7   18.51    0.92
   2   0   7   20.07    0.94
   2   0   7   21.38    1.31
  -2   0  -7   16.31    1.41
   2   0   7   19.12    0.89
  -2   0  -7   17.64    0.87
   2   0   7   18.04    0.92
  -2   0  -7   17.13    0.88
  -2   0  -7   17.42    0.84
  -2   0  -7   18.09    1.20
  -2   0  -7   17.15    1.06
  -2   0  -8   85.50    3.68
  -2   0  -8   75.38    4.43
   2   0   8   93.75    3.69
  -2   0  -8   83.27    3.61
  -2   0  -8   83.27    3.65
  -2   0  -8   83.16    3.69
  -2   0  -8   80.96    3.68
  -2   0  -8   87.71    3.71
   2   0   8   85.98    3.73
   2   0   8   86.10    3.73
   2   0   8   97.28    4.29
   2   0   8   90.73    3.71
   2   0   8   79.60    3.64
   2   0   8   86.03    3.73
  -2   0  -8   85.96    3.66
  -2   0  -8   78.86    4.08
  -2   0  -8   83.05    3.91
   2   0   9   58.91    2.56
   2   0   9   59.19    2.57
   2   0   9   58.51    2.55
  -2   0  -9   55.22    2.44
  -2   0  -9   53.19    2.50
  -2   0  -9   57.00    2.49
   2   0   9   51.81    2.51
  -2   0  -9   59.04    2.55
   2   0   9   58.50    2.57
  -2   0  -9   54.97    2.49
   2   0   9   58.60    2.55
   2   0  10   48.58    2.11
  -2   0 -10   43.91    2.03
   2   0  10   44.63    2.08
   2   0  10   44.00    2.09
   2   0  10   42.01    2.05
   2   0  10   45.08    2.10
   2   0  10   48.52    2.12
  -2   0 -10   47.71    2.11
   2   0  11    2.37    0.30
  -2   0 -11    2.60    0.30
   2   0  11    2.73    0.29
   2   0  11    3.02    0.31
   2   0  11    2.88    0.32
  -2   0 -11    3.16    0.35
   2   0  12    8.64    0.55
  -2   0 -12    9.36    0.59
  -2   0 -12    9.33    0.56
   2   0  12    8.17    0.54
   2   0  13   -0.02    0.13
  -2   0 -13   -0.05    0.13
  -2   0 -13   -0.13    0.15
  -2   0 -13   -0.11    0.18
  -2   0 -14   -0.05    0.12
  -2   0 -14    0.07    0.13
   2   0  14   -0.03    0.13
  -2  -1  16    6.50    0.39
   2   1 -16    6.15    0.38
  -2  -1  16    6.74    0.40
   2   1 -15   14.51    0.75
   2   1 -15   12.98    0.77
  -2  -1  15   16.16    0.80
   2   1 -15   14.63    0.77
  -2  -1  15   14.45    0.74
   2   1 -14    1.42    0.22
   2   1 -14    1.05    0.23
   2   1 -14    1.25    0.20
  -2  -1  14    1.24    0.21
   2   1 -13    1.70    0.26
  -2  -1  13    1.93    0.28
   2   1 -13    2.53    0.30
   2   1 -13    1.84    0.26
  -2  -1  13    1.75    0.25
  -2  -1  12   19.72    0.97
   2   1 -12   20.54    1.06
   2   1 -12   18.64    1.01
   2   1 -12   19.75    1.03
  -2  -1  12   19.78    1.04
  -2  -1  12   19.06    1.00
   2   1 -11   16.73    0.89
  -2  -1  11   17.11    0.89
  -2  -1  11   18.09    0.89
  -2  -1  11   17.82    0.93
   2   1 -11   18.57    0.95
   2   1 -11   18.56    0.96
  -2  -1  11   19.80    1.53
   2   1 -11   17.52    0.94
  -2  -1  11   16.40    0.95
  -2  -1  11   19.51    0.99
  -2  -1  10   23.81    1.43
   2   1 -10   23.93    1.15
  -2  -1  10   22.85    1.15
  -2  -1  10   24.29    1.16
  -2  -1  10   22.93    1.18
  -2  -1  10   26.63    1.62
  -2  -1  10   24.54    1.17
  -2  -1  10   24.16    1.15
   2   1 -10   23.23    1.12
  -2  -1  10   23.39    1.18
   2   1 -10   24.74    1.20
   2   1 -10   24.18    1.18
  -2  -1  10   24.30    1.76
   2   1 -10   25.38    1.19
  -2  -1  10   24.62    1.20
  -2  -1  10   23.91    1.21
   2   1 -10   24.11    1.11
  -2  -1   9  152.37    6.77
   2   1  -9  147.01    6.41
   2   1  -9  156.16    6.45
   2   1  -9  159.22    6.46
  -2  -1   9  157.46    6.91
  -2  -1   9  152.49    6.44
  -2  -1   9  146.11    6.42
  -2  -1   9  147.57    6.62
  -2  -1   9  135.00    6.67
  -2  -1   9  149.26    6.43
   2   1  -9  151.47    6.40
  -2  -1   9  151.85    6.47
   2   1  -9  153.83    6.39
  -2  -1   9  150.18    6.45
  -2  -1   9  156.34    7.10
  -2  -1   8  126.51    5.77
   2   1  -8  128.87    5.43
   2   1  -8  127.32    5.46
   2   1  -8  135.06    5.48
  -2  -1   8  134.68    5.89
  -2  -1   8  129.83    5.47
   2   1  -8  131.55    5.44
  -2  -1   8  121.63    5.44
  -2  -1   8  119.78    5.72
  -2  -1   8  126.26    5.63
  -2  -1   8  125.49    5.45
   2   1  -8  127.69    5.43
   2   1  -8  126.36    5.41
  -2  -1   8  128.34    5.47
  -2  -1   8  129.33    5.48
  -2  -1   8  131.78    6.04
  -2  -1   7    9.68    0.88
   2   1  -7    9.45    0.78
  -2  -1   7   10.43    0.54
   2   1  -7   10.24    0.51
   2   1  -7   10.02    0.51
   2   1  -7   10.32    0.54
  -2  -1   7    9.93    0.65
  -2  -1   7    9.98    0.75
  -2  -1   7    9.57    0.54
   2   1  -7    9.72    0.52
  -2  -1   7    9.19    0.52
   2   1  -7    9.13    0.48
  -2  -1   7   10.76    0.83
   2   1  -7    9.85    0.62
   2   1  -7   10.03    0.63
  -2  -1   7   10.14    0.54
   2   1  -7    9.85    0.50
  -2  -1   7    9.56    0.54
  -2  -1   7    9.26    0.75
  -2  -1   6   22.35    1.07
   2   1  -6   24.38    1.07
  -2  -1   6   23.22    1.32
   2   1  -6   23.53    1.41
  -2  -1   6   23.68    1.32
   2   1  -6   22.73    1.06
  -2  -1   6   23.81    1.07
  -2  -1   5   23.03    1.26
  -2  -1   5   22.52    1.25
   2   1  -5   22.89    1.12
  -2  -1   5   22.36    1.02
   2   1  -5   22.13    1.02
  -2  -1   5   23.79    1.36
   2   1  -5   23.09    1.00
  -2  -1   5   21.69    1.03
  -2  -1   4    0.19    0.10
  -2  -1   4    0.56    0.26
  -2  -1   4    0.12    0.22
  -2  -1   4   -0.14    0.20
  -2  -1   4    0.17    0.21
   2   1  -4    0.14    0.11
  -2  -1   3  431.19   18.56
  -2  -1   3  450.66   18.56
  -2  -1   3  465.63   18.82
   2   1  -3  417.62   18.68
  -2  -1   3  425.31   18.77
   2   1  -3  453.38   18.76
   2   1  -3  434.55   18.57
  -2  -1   3  458.15   18.75
  -2  -1   3  507.57   18.67
   2   1  -2   17.39    0.89
  -2  -1   2   16.18    0.91
  -2  -1   2   15.90    0.81
  -2  -1   2   15.74    0.87
  -2  -1   1  110.30    5.29
   2   1  -1  119.94    5.14
  -2  -1   1  124.52    5.17
  -2  -1   1  129.94    5.20
   2   1   0   39.10    1.89
  -2  -1   0   36.21    1.69
   2   1   0   40.59    1.81
  -2  -1   0   38.68    1.76
  -2  -1   0   36.85    1.80
   2   1   0   36.91    1.67
   2   1   1  248.24   10.44
  -2  -1  -1  245.47   10.42
  -2  -1  -1  272.58   10.65
   2   1   1  237.04   10.49
   2   1   1  262.05   10.61
   2   1   1  271.82   10.77
   2   1   1  245.08   10.52
   2   1   2   33.19    1.82
   2   1   2   33.09    1.60
  -2  -1  -2   34.85    1.55
  -2  -1  -2   33.68    1.68
  -2  -1  -2   32.94    1.60
   2   1   2   30.88    1.56
  -2  -1  -3   36.69    1.70
   2   1   3   33.70    1.68
  -2  -1  -3   33.53    1.76
  -2  -1  -3   34.90    1.52
   2   1   3   33.85    1.95
  -2  -1  -3   31.21    1.65
  -2  -1  -3   35.38    1.78
  -2  -1  -3   34.42    1.67
  -2  -1  -3   32.90    1.58
   2   1   3   37.18    1.74
  -2  -1  -4    4.67    0.52
   2   1   4    4.49    0.26
  -2  -1  -4    4.14    0.27
   2   1   4    3.86    0.30
  -2  -1  -4    4.53    0.43
  -2  -1  -4    5.14    0.44
  -2  -1  -4    4.48    0.30
   2   1   4    3.93    0.44
  -2  -1  -4    4.10    0.43
  -2  -1  -4    4.47    0.29
   2   1   4    4.90    0.30
  -2  -1  -4    3.98    0.29
  -2  -1  -5    5.57    0.36
  -2  -1  -5    5.86    0.35
   2   1   5    5.86    0.37
  -2  -1  -5    6.74    0.66
   2   1   5    5.51    0.32
  -2  -1  -5    5.70    0.34
  -2  -1  -5    5.17    0.35
   2   1   5    6.10    0.39
  -2  -1  -5    4.39    0.47
   2   1   5    6.03    0.58
   2   1   5    5.86    0.36
  -2  -1  -5    4.97    0.48
  -2  -1  -6    8.44    0.45
   2   1   6    8.11    0.49
  -2  -1  -6    8.39    0.96
   2   1   6    7.78    0.45
  -2  -1  -6    7.59    0.45
  -2  -1  -6    8.64    0.48
   2   1   6    8.68    0.52
   2   1   6    8.25    0.50
   2   1   6    7.87    0.48
   2   1   6    8.37    0.48
   2   1   6    8.71    0.45
  -2  -1  -6    7.62    0.46
  -2  -1  -6    8.27    0.49
  -2  -1  -6    7.79    0.47
  -2  -1  -6    7.51    0.69
  -2  -1  -6    7.67    0.62
  -2  -1  -6    7.73    0.64
  -2  -1  -7   12.22    0.64
   2   1   7   12.26    0.69
  -2  -1  -7   13.02    0.68
   2   1   7   11.39    0.65
   2   1   7   12.28    0.70
   2   1   7   13.04    0.71
   2   1   7   12.51    0.68
   2   1   7   12.40    0.68
   2   1   7   13.61    0.67
  -2  -1  -7   12.97    0.97
  -2  -1  -7   10.43    0.85
  -2  -1  -7   12.25    1.28
  -2  -1  -7   13.48    0.69
  -2  -1  -7   12.63    0.66
  -2  -1  -7   11.27    0.61
  -2  -1  -7   12.23    0.65
  -2  -1  -7   11.89    0.63
  -2  -1  -8   22.07    1.02
  -2  -1  -8   23.01    1.06
   2   1   8   20.82    1.06
  -2  -1  -8   23.40    1.11
   2   1   8   24.06    1.15
   2   1   8   24.30    1.15
   2   1   8   20.56    1.08
  -2  -1  -8   22.02    1.09
  -2  -1  -8   20.31    1.02
   2   1   8   21.55    1.07
   2   1   8   21.67    1.08
  -2  -1  -8   21.28    1.83
  -2  -1  -8   22.65    1.07
   2   1   8   24.41    1.14
  -2  -1  -8   22.32    1.08
  -2  -1  -8   20.02    1.42
  -2  -1  -8   21.36    1.33
   2   1   9    8.22    0.54
   2   1   9    6.54    0.50
  -2  -1  -9    7.19    0.47
  -2  -1  -9    6.74    0.40
  -2  -1  -9    7.52    0.45
   2   1   9    6.29    0.47
  -2  -1  -9    6.99    0.49
   2   1   9    7.31    0.51
  -2  -1  -9    6.43    0.44
   2   1   9    7.35    0.46
   2   1   9    6.98    0.47
   2   1  10    1.65    0.24
   2   1  10    1.90    0.24
  -2  -1 -10    1.63    0.23
  -2  -1 -10    1.16    0.20
   2   1  10    1.65    0.28
  -2  -1 -10    1.91    0.27
   2   1  10    1.81    0.28
   2   1  11    0.12    0.15
  -2  -1 -11    0.11    0.15
   2   1  11   -0.03    0.17
   2   1  11   -0.06    0.15
  -2  -1 -11   -0.18    0.19
  -2  -1 -12    0.23    0.17
   2   1  12    0.09    0.15
  -2  -1 -12    0.13    0.13
  -2  -1 -13    0.44    0.15
  -2  -1 -13    0.19    0.13
   2   1  13    0.28    0.12
   2   1  13    0.22    0.15
  -2  -2  16    3.32    0.26
   2   2 -16    2.55    0.24
  -2  -2  16    3.32    0.26
   2   2 -16    3.28    0.26
  -2  -2  15    4.44    0.36
   2   2 -15    4.11    0.38
   2   2 -15    4.21    0.33
   2   2 -15    4.35    0.35
  -2  -2  14    0.23    0.19
  -2  -2  14   -0.02    0.17
   2   2 -14    0.23    0.18
   2   2 -14    0.27    0.17
   2   2 -14    0.25    0.17
   2   2 -14    0.70    0.24
   2   2 -13    7.22    0.46
  -2  -2  13    7.04    0.45
   2   2 -13    6.68    0.51
   2   2 -13    6.35    0.48
  -2  -2  13    7.04    0.46
   2   2 -13    7.24    0.50
  -2  -2  13    6.96    0.52
  -2  -2  13    7.71    0.52
  -2  -2  13    6.67    0.48
  -2  -2  12    6.13    0.43
  -2  -2  12    6.20    0.43
  -2  -2  12    6.05    0.46
  -2  -2  12    6.37    0.45
  -2  -2  12    5.34    0.46
  -2  -2  12    7.10    0.48
  -2  -2  12    5.15    0.89
   2   2 -12    6.06    0.46
   2   2 -12    6.03    0.48
   2   2 -12    6.20    0.46
  -2  -2  11   26.58    1.73
   2   2 -11   28.90    1.42
   2   2 -11   28.79    1.44
  -2  -2  11   28.54    1.86
  -2  -2  11   30.25    1.41
  -2  -2  11   28.69    1.39
  -2  -2  11   30.69    1.43
  -2  -2  11   28.79    1.44
  -2  -2  11   27.65    1.41
  -2  -2  11   29.27    1.63
  -2  -2  11   28.50    2.04
   2   2 -11   30.62    1.43
  -2  -2  10   29.97    1.80
   2   2 -10   29.93    1.45
   2   2 -10   30.36    1.44
  -2  -2  10   28.89    1.87
  -2  -2  10   30.78    1.43
  -2  -2  10   30.64    1.44
  -2  -2  10   30.48    1.43
  -2  -2  10   30.78    1.44
  -2  -2  10   29.65    1.43
   2   2 -10   30.82    1.37
  -2  -2  10   30.38    1.46
  -2  -2  10   29.61    1.64
  -2  -2  10   26.45    1.72
  -2  -2  10   28.91    2.01
   2   2 -10   27.43    1.42
  -2  -2   9  100.52    4.51
  -2  -2   9  106.57    4.52
  -2  -2   9  105.74    5.00
  -2  -2   9  100.57    4.89
  -2  -2   9  102.85    4.73
   2   2  -9  105.41    4.53
   2   2  -9  102.47    4.52
  -2  -2   9  107.06    4.93
  -2  -2   9  108.54    4.53
   2   2  -9  104.62    4.46
  -2  -2   9  105.57    4.51
  -2  -2   9  103.63    4.51
  -2  -2   8    4.20    0.31
  -2  -2   8    4.11    0.31
  -2  -2   8    4.83    0.58
   2   2  -8    3.70    0.39
  -2  -2   8    3.62    0.31
  -2  -2   8    4.26    0.30
  -2  -2   8    4.26    0.32
   2   2  -8    4.10    0.27
  -2  -2   8    4.41    0.55
   2   2  -8    3.67    0.30
   2   2  -8    4.13    0.32
   2   2  -8    3.14    0.38
   2   2  -7   14.05    0.72
  -2  -2   7   16.15    1.15
  -2  -2   7   13.71    0.71
  -2  -2   7   14.77    0.72
  -2  -2   7   13.87    1.00
   2   2  -7   14.04    0.90
   2   2  -7   14.18    0.90
  -2  -2   7   15.93    1.04
  -2  -2   7   14.98    0.73
   2   2  -7   13.85    0.69
  -2  -2   7   14.90    0.71
   2   2  -7   14.04    0.73
   2   2  -7   13.61    0.72
  -2  -2   6   20.04    0.95
  -2  -2   6   19.98    1.24
  -2  -2   6   22.50    1.27
   2   2  -6   22.61    1.19
  -2  -2   6   21.43    1.33
  -2  -2   6   17.14    0.92
  -2  -2   6   20.31    0.93
  -2  -2   6   21.48    1.26
   2   2  -6   20.69    0.94
  -2  -2   5   59.01    2.60
  -2  -2   5   63.56    2.61
  -2  -2   5   60.54    2.62
  -2  -2   5   63.17    2.91
   2   2  -5   55.48    2.62
  -2  -2   5   65.64    3.00
  -2  -2   5   64.03    2.94
   2   2  -5   63.65    2.96
  -2  -2   5   63.07    2.94
  -2  -2   4   57.55    2.55
  -2  -2   4   61.62    2.46
   2   2  -4   48.47    2.35
  -2  -2   4   58.44    2.62
   2   2  -4   51.22    2.54
  -2  -2   4   54.69    2.60
  -2  -2   4   52.13    2.30
  -2  -2   4   52.30    2.29
  -2  -2   3   26.88    1.20
  -2  -2   3   25.93    1.21
  -2  -2   3   27.55    1.40
  -2  -2   3   28.87    1.34
   2   2  -3   25.54    1.31
  -2  -2   3   31.18    1.35
  -2  -2   3   27.29    1.44
  -2  -2   3   28.94    1.47
   2   2  -3   28.08    1.42
  -2  -2   2 1166.46   49.40
  -2  -2   2 1254.11   49.56
   2   2  -2 1223.67   49.61
  -2  -2   2 1213.12   49.53
  -2  -2   2 1247.16   49.65
   2   2  -2 1088.02   49.54
  -2  -2   2 1209.65   49.68
  -2  -2   1    9.61    0.49
  -2  -2   1   10.87    0.49
   2   2  -1   11.77    0.73
  -2  -2   1   11.24    0.63
  -2  -2   1    9.73    0.59
  -2  -2   1    8.81    0.68
   2   2  -1   10.52    0.70
  -2  -2   1    9.26    0.62
   2   2  -1    9.46    0.57
  -2  -2   1   11.44    0.74
  -2  -2   0  115.74    4.77
   2   2   0  117.77    5.08
  -2  -2   0  105.55    4.88
  -2  -2   0  114.16    5.03
  -2  -2   0  119.74    4.96
   2   2   0  121.58    5.06
   2   2   0  107.67    4.81
  -2  -2  -1  148.77    6.61
   2   2   1  151.51    6.72
  -2  -2  -1  146.51    6.62
  -2  -2  -1  152.27    6.34
  -2  -2  -2  130.32    5.64
   2   2   2  137.96    6.10
  -2  -2  -2  137.27    5.94
  -2  -2  -2  125.29    5.83
   2   2   3   73.84    3.28
  -2  -2  -3   64.87    3.20
  -2  -2  -3   67.62    3.31
  -2  -2  -3   71.29    3.00
   2   2   3   68.13    3.00
  -2  -2  -3   74.23    3.34
  -2  -2  -3   68.49    3.22
  -2  -2  -3   67.44    2.99
   2   2   3   69.70    3.01
   2   2   3   71.28    3.02
  -2  -2  -3   74.28    3.21
   2   2   3   74.46    3.28
   2   2   3   66.87    2.97
   2   2   4  181.26    7.56
   2   2   4  171.19    7.56
  -2  -2  -4  172.05    7.83
   2   2   4  174.82    7.81
  -2  -2  -4  181.79    8.28
  -2  -2  -4  183.68    7.59
  -2  -2  -4  173.99    7.56
  -2  -2  -4  173.48    7.96
   2   2   4  178.13    7.58
  -2  -2  -4  182.30    7.56
  -2  -2  -4  177.61    7.58
   2   2   4  189.11    7.61
   2   2   4  179.12    7.59
   2   2   4  179.70    7.81
  -2  -2  -4  179.30    7.79
  -2  -2  -4  202.94    8.02
  -2  -2  -4  182.72    7.83
  -2  -2  -5   14.31    0.75
  -2  -2  -5   15.43    0.98
  -2  -2  -5   13.76    1.27
   2   2   5   14.10    0.73
  -2  -2  -5   15.84    1.11
  -2  -2  -5   14.29    0.71
  -2  -2  -5   13.89    0.73
   2   2   5   14.15    0.76
   2   2   5   15.39    0.77
  -2  -2  -5   12.03    0.87
  -2  -2  -5   13.46    0.72
  -2  -2  -5   15.11    0.96
   2   2   5   14.30    0.73
   2   2   5   14.38    0.73
  -2  -2  -6   33.53    1.47
   2   2   6   32.31    1.50
   2   2   6   33.17    1.52
   2   2   6   31.81    1.47
   2   2   6   29.84    1.45
  -2  -2  -6   30.80    1.45
  -2  -2  -6   31.58    1.78
  -2  -2  -6   29.90    1.70
  -2  -2  -6   27.90    1.72
  -2  -2  -6   31.35    1.48
  -2  -2  -6   29.41    1.42
  -2  -2  -6   31.37    1.45
   2   2   6   33.13    1.48
  -2  -2  -7   10.01    0.59
   2   2   7    8.74    0.57
   2   2   7   10.47    0.64
   2   2   7   10.42    0.61
  -2  -2  -7   10.34    0.61
  -2  -2  -7   10.05    0.60
   2   2   7    9.72    0.60
   2   2   7    9.94    0.56
   2   2   7   10.37    0.56
  -2  -2  -7   10.31    0.56
  -2  -2  -7   10.40    0.58
   2   2   7   10.06    0.60
  -2  -2  -7    8.54    0.75
  -2  -2  -7    9.66    0.83
  -2  -2  -7    9.94    0.86
  -2  -2  -8    2.64    0.29
  -2  -2  -8    3.41    0.30
   2   2   8    2.88    0.29
  -2  -2  -8    2.73    0.30
   2   2   8    3.14    0.36
   2   2   8    2.78    0.30
   2   2   8    2.79    0.35
   2   2   8    3.73    0.33
  -2  -2  -8    2.68    0.23
   2   2   8    3.26    0.28
  -2  -2  -8    3.33    0.28
  -2  -2  -8    3.23    0.31
  -2  -2  -8    3.15    0.25
  -2  -2  -8    2.78    0.50
  -2  -2  -8    2.20    0.42
   2   2   9    1.93    0.30
   2   2   9    2.12    0.30
  -2  -2  -9    1.48    0.23
  -2  -2  -9    1.91    0.26
  -2  -2  -9    1.25    0.21
  -2  -2  -9    1.52    0.17
   2   2   9    1.44    0.26
   2   2   9    1.07    0.20
  -2  -2  -9    1.51    0.23
   2   2   9    1.77    0.21
  -2  -2 -10   11.53    0.64
  -2  -2 -10   11.71    0.67
   2   2  10   12.68    0.75
   2   2  10   12.33    0.71
  -2  -2 -10   11.60    0.65
   2   2  11    1.72    0.27
   2   2  11    1.28    0.21
  -2  -2 -11    1.76    0.26
  -2  -2 -11    1.60    0.21
   2   2  11    1.59    0.26
  -2  -2 -12    2.25    0.24
   2   2  12    2.13    0.24
  -2  -2 -13    0.40    0.11
  -2  -2 -13    0.25    0.11
   2   2  13    0.39    0.12
   2   3 -16    3.19    0.26
  -2  -3  16    3.60    0.26
  -2  -3  16    4.12    0.28
   2   3 -16    3.33    0.27
   2   3 -16    2.51    0.28
   2   3 -15    0.31    0.15
  -2  -3  15    0.21    0.15
   2   3 -15   -0.05    0.20
   2   3 -15    0.18    0.16
   2   3 -14    3.05    0.37
  -2  -3  14    3.31    0.32
  -2  -3  14    2.69    0.28
   2   3 -14    2.38    0.30
   2   3 -14    2.48    0.28
  -2  -3  14    2.02    0.26
   2   3 -14    2.04    0.27
  -2  -3  14    2.90    0.27
   2   3 -13    8.84    0.53
  -2  -3  13    8.46    0.54
  -2  -3  13    8.97    0.58
  -2  -3  13    8.66    0.55
   2   3 -13    8.52    0.58
   2   3 -13    8.72    0.57
  -2  -3  13    8.21    0.55
   2   3 -13    8.79    0.57
  -2  -3  13    7.70    0.52
  -2  -3  12    0.61    0.20
  -2  -3  12    0.50    0.20
  -2  -3  12    1.14    0.59
  -2  -3  12    0.58    0.19
   2   3 -12    0.75    0.21
   2   3 -12    0.85    0.24
   2   3 -12    0.91    0.22
  -2  -3  12    0.58    0.42
  -2  -3  12    0.63    0.33
  -2  -3  12    0.57    0.18
   2   3 -12    0.63    0.18
  -2  -3  12    0.23    0.24
  -2  -3  12    0.74    0.21
   2   3 -12    0.62    0.19
  -2  -3  12    1.18    0.23
  -2  -3  11    9.52    0.57
  -2  -3  11    9.12    0.59
   2   3 -11    9.64    0.61
   2   3 -11    8.92    0.58
  -2  -3  11    7.26    0.89
   2   3 -11    9.72    0.60
   2   3 -11   10.22    0.57
  -2  -3  11    9.59    0.93
  -2  -3  11    7.54    0.84
  -2  -3  11    7.87    0.74
  -2  -3  11    9.45    0.58
   2   3 -11    7.38    0.55
  -2  -3  11    9.93    0.61
  -2  -3  11    8.92    0.58
   2   3 -10   77.43    3.26
   2   3 -10   72.74    3.28
   2   3 -10   72.77    3.27
  -2  -3  10   79.32    3.85
  -2  -3  10   65.27    3.67
  -2  -3  10   72.89    3.53
  -2  -3  10   72.03    3.26
   2   3 -10   71.63    3.19
  -2  -3  10   76.11    3.24
  -2  -3  10   77.88    3.26
  -2  -3  10   72.43    3.25
  -2  -3  10   71.93    3.98
  -2  -3  10   71.11    3.73
  -2  -3  10   73.07    3.26
   2   3  -9    0.61    0.16
  -2  -3   9    0.70    0.19
  -2  -3   9    0.54    0.16
   2   3  -9    0.49    0.14
  -2  -3   9    0.70    0.17
  -2  -3   9    0.40    0.16
  -2  -3   9    0.40    0.33
  -2  -3   9    0.60    0.43
  -2  -3   9    0.65    0.19
   2   3  -9    0.35    0.19
  -2  -3   9    0.93    0.44
   2   3  -9    0.52    0.19
   2   3  -9    0.46    0.16
  -2  -3   8    0.75    0.14
   2   3  -8    0.80    0.14
  -2  -3   8    0.83    0.17
  -2  -3   8    0.65    0.16
  -2  -3   8    0.81    0.17
  -2  -3   8    1.22    0.45
  -2  -3   8    0.86    0.37
   2   3  -8    1.03    0.17
  -2  -3   8    0.76    0.19
  -2  -3   8    0.43    0.35
   2   3  -8    0.32    0.23
   2   3  -8    0.90    0.18
   2   3  -8    0.86    0.17
  -2  -3   8    1.26    0.37
   2   3  -8    0.92    0.30
   2   3  -8    0.53    0.24
  -2  -3   7    5.92    0.37
   2   3  -7    5.66    0.35
  -2  -3   7    6.03    0.72
  -2  -3   7    6.36    0.38
  -2  -3   7    5.50    0.37
   2   3  -7    5.96    0.39
   2   3  -7    5.85    0.38
  -2  -3   7    5.03    0.62
  -2  -3   7    5.76    0.39
  -2  -3   7    5.55    0.64
   2   3  -7    5.94    0.59
   2   3  -7    6.52    0.40
   2   3  -7    6.19    0.39
  -2  -3   7    5.48    0.66
   2   3  -7    6.01    0.61
   2   3  -6   36.05    1.64
  -2  -3   6   36.65    2.03
  -2  -3   6   34.48    1.62
  -2  -3   6   36.08    1.62
   2   3  -6   37.90    1.65
   2   3  -6   37.37    1.65
  -2  -3   6   36.81    1.97
   2   3  -6   40.33    2.00
  -2  -3   6   37.71    2.05
  -2  -3   6   36.85    1.64
   2   3  -6   37.97    1.97
   2   3  -6   35.20    1.62
   2   3  -5   43.72    2.14
  -2  -3   5   44.28    2.22
  -2  -3   5   45.23    2.06
   2   3  -5   44.84    2.23
  -2  -3   5   43.19    2.16
  -2  -3   5   39.17    1.84
  -2  -3   5   44.10    1.84
   2   3  -5   38.59    1.85
   2   3  -5   41.48    1.87
  -2  -3   5   43.99    1.86
  -2  -3   5   46.34    2.25
  -2  -3   5   43.40    2.25
  -2  -3   4   25.57    1.50
  -2  -3   4   26.94    1.55
   2   3  -4   28.66    1.52
  -2  -3   4   27.97    1.24
  -2  -3   4   27.08    1.25
   2   3  -4   28.25    1.36
   2   3  -4   28.85    1.60
  -2  -3   4   25.66    1.39
  -2  -3   4   30.34    1.51
  -2  -3   3   49.63    2.49
   2   3  -3   53.89    2.47
  -2  -3   3   48.96    2.45
  -2  -3   3   49.75    2.15
  -2  -3   3   49.87    2.14
  -2  -3   3   49.87    2.33
   2   3  -3   48.31    2.27
  -2  -3   3   54.15    2.37
  -2  -3   3   44.51    2.30
  -2  -3   2  496.87   21.18
  -2  -3   2  508.61   21.12
  -2  -3   2  497.62   21.00
  -2  -3   2  501.12   20.82
  -2  -3   2  480.29   21.04
  -2  -3   2  479.51   21.00
  -2  -3   2  528.40   20.98
   2   3  -2  495.55   20.99
   2   3  -1  309.92   12.91
  -2  -3   1  289.06   12.84
  -2  -3   1  328.66   12.89
   2   3  -1  308.11   13.01
  -2  -3   1  313.24   12.88
  -2  -3   1  304.20   13.00
  -2  -3   1  312.35   12.64
  -2  -3   1  283.04   12.66
  -2  -3   0  120.68    5.17
   2   3   0  130.33    5.53
   2   3   0  129.47    5.60
  -2  -3   0  121.74    5.51
  -2  -3   0  120.73    5.40
  -2  -3   0  122.10    5.51
   2   3   1    9.96    0.55
  -2  -3  -1   10.37    0.79
   2   3   1   11.55    0.84
  -2  -3  -1   10.64    0.52
   2   3   1   10.58    0.83
  -2  -3  -1    9.56    0.79
  -2  -3  -1   10.30    0.73
   2   3   2   13.71    0.72
  -2  -3  -2   16.59    1.02
  -2  -3  -2   14.59    0.69
  -2  -3  -2   13.64    0.67
  -2  -3  -2   14.27    1.00
   2   3   2   14.34    0.73
   2   3   2   15.00    0.72
   2   3   2   14.99    0.71
   2   3   2   14.18    0.99
  -2  -3  -2   13.66    0.71
   2   3   2   14.68    1.01
   2   3   2   12.31    0.66
   2   3   2   13.78    0.70
   2   3   3    3.17    0.45
  -2  -3  -3    2.77    0.43
  -2  -3  -3    3.87    0.29
   2   3   3    3.41    0.29
  -2  -3  -3    3.78    0.26
  -2  -3  -3    3.23    0.24
  -2  -3  -3    3.77    0.28
   2   3   3    3.75    0.28
   2   3   3    4.55    0.33
   2   3   3    3.41    0.29
   2   3   3    3.36    0.46
   2   3   3    3.26    0.25
  -2  -3  -3    3.47    0.51
  -2  -3  -3    3.46    0.45
   2   3   4    5.63    0.37
  -2  -3  -4    5.85    0.38
  -2  -3  -4    8.16    0.95
  -2  -3  -4    5.74    0.63
   2   3   4    5.55    0.36
  -2  -3  -4    6.20    0.41
   2   3   4    6.71    0.42
  -2  -3  -4    5.96    0.36
  -2  -3  -4    6.12    0.39
   2   3   4    6.35    0.43
   2   3   4    6.28    0.43
   2   3   4    6.41    0.41
   2   3   4    4.63    0.58
  -2  -3  -4    5.51    0.52
  -2  -3  -4    6.15    0.67
  -2  -3  -4    5.67    0.59
  -2  -3  -5   20.49    1.24
  -2  -3  -5   18.91    0.95
   2   3   5   20.29    1.00
   2   3   5   19.75    0.98
   2   3   5   21.50    1.01
   2   3   5   18.07    0.93
  -2  -3  -5   18.46    0.93
  -2  -3  -5   15.01    1.48
  -2  -3  -5   18.01    1.24
   2   3   5   19.31    0.96
  -2  -3  -5   18.49    0.96
  -2  -3  -5   16.78    0.92
  -2  -3  -6   13.95    1.04
  -2  -3  -6   12.74    1.06
  -2  -3  -6   15.15    1.10
  -2  -3  -6   16.02    0.81
   2   3   6   13.49    0.81
   2   3   6   15.05    0.84
   2   3   6   16.78    0.86
   2   3   6   15.18    0.80
  -2  -3  -6   16.55    0.80
  -2  -3  -6   13.08    1.42
   2   3   6   14.11    0.80
  -2  -3  -6   14.18    0.82
  -2  -3  -6   15.76    0.79
  -2  -3  -6   13.86    0.76
   2   3   7    9.49    0.61
   2   3   7    9.48    0.62
   2   3   7    9.30    0.63
  -2  -3  -7    9.36    0.58
  -2  -3  -7    8.27    1.18
  -2  -3  -7    9.10    0.85
  -2  -3  -7    8.01    0.79
   2   3   7    9.14    0.59
  -2  -3  -7    9.25    0.57
  -2  -3  -7    9.74    0.55
  -2  -3  -7    8.82    0.56
   2   3   8    8.54    0.57
  -2  -3  -8    9.41    0.57
  -2  -3  -8    9.05    0.58
  -2  -3  -8    8.99    0.51
   2   3   8    8.90    0.62
   2   3   8    9.27    0.65
  -2  -3  -8    9.01    0.54
  -2  -3  -8    7.76    0.78
  -2  -3  -8    9.89    0.55
  -2  -3  -8    9.68    0.58
   2   3   9    4.14    0.40
  -2  -3  -9    3.48    0.29
  -2  -3  -9    3.23    0.28
   2   3   9    2.58    0.28
  -2  -3  -9    3.33    0.31
   2   3   9    2.74    0.34
  -2  -3  -9    3.10    0.31
  -2  -3 -10    1.56    0.22
   2   3  10    1.74    0.25
  -2  -3 -10    1.84    0.21
   2   3  10    2.23    0.29
  -2  -3 -10    1.47    0.21
   2   3  10    1.69    0.27
   2   3  11    0.78    0.20
   2   3  11    1.08    0.21
  -2  -3 -11    1.31    0.20
   2   3  11    0.78    0.17
   2   3  12    2.25    0.22
  -2  -3 -12    2.46    0.22
  -2  -3 -12    2.64    0.22
   2   3  12    2.15    0.21
   2   4 -16    1.25    0.18
  -2  -4  16    1.40    0.17
   2   4 -16    0.99    0.16
  -2  -4  16    1.06    0.15
   2   4 -16    0.75    0.19
   2   4 -15    0.75    0.25
   2   4 -15    0.99    0.21
  -2  -4  15    0.88    0.17
  -2  -4  15    0.71    0.16
  -2  -4  15    1.02    0.18
   2   4 -15    0.80    0.17
   2   4 -14    0.45    0.19
  -2  -4  14    0.10    0.15
   2   4 -14    0.46    0.20
  -2  -4  14    0.33    0.17
   2   4 -14    0.28    0.24
   2   4 -14    0.29    0.19
  -2  -4  14    0.25    0.18
  -2  -4  14    0.39    0.18
   2   4 -13    3.11    0.32
  -2  -4  13    2.52    0.30
  -2  -4  13    2.99    0.60
  -2  -4  13    2.75    0.52
   2   4 -13    2.46    0.28
  -2  -4  13    2.85    0.30
   2   4 -13    2.55    0.32
  -2  -4  13    2.81    0.31
   2   4 -13    3.22    0.40
  -2  -4  13    3.14    0.32
  -2  -4  13    3.00    0.29
   2   4 -13    2.76    0.30
   2   4 -12    1.40    0.27
  -2  -4  12    1.21    0.46
   2   4 -12    1.60    0.26
  -2  -4  12    1.60    0.26
  -2  -4  12    1.90    0.64
  -2  -4  12    1.39    0.22
  -2  -4  12    1.13    0.23
  -2  -4  12    1.90    0.49
   2   4 -12    1.11    0.22
  -2  -4  12    0.80    0.36
  -2  -4  12    1.18    0.32
  -2  -4  12    1.29    0.26
  -2  -4  12    1.56    0.24
   2   4 -12    1.14    0.31
   2   4 -12    1.22    0.23
   2   4 -11    4.25    0.38
  -2  -4  11    3.47    0.63
   2   4 -11    4.08    0.36
  -2  -4  11    3.84    0.38
  -2  -4  11    4.06    0.64
  -2  -4  11    3.40    0.51
  -2  -4  11    3.54    0.75
  -2  -4  11    4.06    0.36
  -2  -4  11    4.66    0.38
   2   4 -11    4.61    0.40
  -2  -4  11    4.09    0.35
   2   4 -11    3.57    0.30
  -2  -4  11    4.56    0.34
  -2  -4  10   17.69    1.32
   2   4 -10   14.00    0.80
  -2  -4  10   14.94    0.84
  -2  -4  10   15.90    0.85
  -2  -4  10   14.94    1.26
  -2  -4  10   12.90    1.21
  -2  -4  10   16.17    1.38
  -2  -4  10   14.51    0.81
  -2  -4  10   14.93    0.81
   2   4 -10   14.18    0.84
  -2  -4  10   15.99    0.82
   2   4 -10   14.58    0.77
  -2  -4  10   16.15    0.79
   2   4  -9    1.12    0.28
  -2  -4   9    0.35    0.36
   2   4  -9    1.33    0.21
  -2  -4   9    1.43    0.24
  -2  -4   9    1.01    0.42
   2   4  -9    0.93    0.31
  -2  -4   9    1.27    0.48
  -2  -4   9    1.43    0.52
  -2  -4   9    1.64    0.22
  -2  -4   9    1.10    0.21
   2   4  -9    1.21    0.23
  -2  -4   9    1.32    0.20
   2   4  -9    1.60    0.20
  -2  -4   8   13.46    0.67
   2   4  -8   11.11    0.66
  -2  -4   8   13.99    0.68
  -2  -4   8   12.23    0.67
  -2  -4   8   13.16    1.15
   2   4  -8   11.03    0.90
  -2  -4   8   13.57    1.10
   2   4  -8   13.03    0.70
  -2  -4   8   12.91    0.71
  -2  -4   8   14.18    1.08
   2   4  -8   11.80    0.98
   2   4  -8   12.84    0.71
  -2  -4   8   12.76    1.11
   2   4  -8   12.32    1.00
   2   4  -8   12.32    1.04
   2   4  -8   12.47    0.67
   2   4  -7   15.43    0.83
  -2  -4   7   19.41    1.32
  -2  -4   7   15.86    0.83
  -2  -4   7   17.90    0.83
   2   4  -7   17.76    0.88
   2   4  -7   14.82    1.09
   2   4  -7   16.63    0.86
  -2  -4   7   17.10    0.86
  -2  -4   7   17.77    1.23
   2   4  -7   16.78    1.21
   2   4  -7   17.78    0.88
  -2  -4   7   17.74    1.29
   2   4  -7   17.13    0.85
   2   4  -7   18.44    1.23
   2   4  -6  103.73    4.48
  -2  -4   6  105.91    4.92
  -2  -4   6  105.77    4.42
  -2  -4   6   99.95    4.43
  -2  -4   6  101.76    4.91
   2   4  -6   99.70    4.78
   2   4  -6  100.22    4.47
  -2  -4   6  105.38    4.45
  -2  -4   6  109.97    4.85
  -2  -4   6  115.93    4.73
   2   4  -6  107.82    4.95
   2   4  -6  108.45    4.49
   2   4  -6  101.06    4.45
   2   4  -6  100.64    4.46
   2   4  -6  111.95    4.96
   2   4  -5   67.46    3.10
   2   4  -5   74.41    3.56
  -2  -4   5   78.34    3.43
  -2  -4   5   76.92    3.33
   2   4  -5   75.64    3.58
  -2  -4   5   70.59    3.05
  -2  -4   5   71.49    3.03
   2   4  -5   70.51    3.10
   2   4  -5   69.63    3.09
  -2  -4   5   72.41    3.07
  -2  -4   5   68.98    3.08
  -2  -4   5   71.42    3.45
  -2  -4   5   71.86    3.49
   2   4  -5   70.07    3.43
   2   4  -4  115.51    5.03
   2   4  -4  114.29    5.04
   2   4  -4  118.72    5.50
  -2  -4   4  119.60    5.27
   2   4  -4  114.24    5.48
  -2  -4   4  117.30    5.22
  -2  -4   4  122.55    5.50
  -2  -4   4  120.71    4.99
  -2  -4   4  116.49    5.00
   2   4  -4  120.95    5.41
  -2  -4   4  121.64    5.41
   2   4  -4  117.42    5.02
  -2  -4   3   15.81    1.05
  -2  -4   3   14.58    0.89
   2   4  -3   14.91    1.05
   2   4  -3   14.85    0.76
  -2  -4   3   15.87    0.90
  -2  -4   3   14.67    1.07
  -2  -4   3   14.28    0.90
  -2  -4   3   15.30    0.99
   2   4  -3   14.45    0.73
  -2  -4   3   14.59    0.72
  -2  -4   3   15.35    0.70
   2   4  -2   41.43    1.87
  -2  -4   2   43.04    2.25
   2   4  -2   43.22    2.33
  -2  -4   2   44.56    2.25
  -2  -4   2   46.39    2.18
  -2  -4   2   41.99    2.07
   2   4  -2   41.46    1.88
  -2  -4   2   45.00    1.84
   2   4  -2   40.99    2.34
   2   4  -2   37.97    1.89
   2   4  -2   40.83    1.88
  -2  -4   2   42.52    2.13
  -2  -4   2   41.57    2.08
   2   4  -1    2.76    0.23
  -2  -4   1    2.66    0.44
   2   4  -1    2.64    0.47
  -2  -4   1    1.78    0.32
  -2  -4   1    2.45    0.38
   2   4  -1    2.15    0.22
   2   4  -1    2.14    0.24
   2   4  -1    1.92    0.46
  -2  -4   1    2.46    0.21
   2   4  -1    2.17    0.22
  -2  -4   0  105.17    4.60
  -2  -4   0  102.86    4.73
   2   4   0   99.21    4.33
   2   4   0   99.61    4.33
   2   4   0  108.69    4.86
  -2  -4   0  100.07    4.28
   2   4   0   99.32    4.32
  -2  -4   0  106.58    4.73
   2   4   0  102.20    4.80
  -2  -4   0   99.40    4.27
  -2  -4  -1    5.42    0.34
  -2  -4  -1    6.04    0.57
  -2  -4  -1    6.72    0.69
   2   4   1    6.51    0.40
   2   4   1    4.86    0.33
   2   4   1    5.13    0.35
   2   4   1    5.45    0.67
   2   4   1    4.95    0.37
  -2  -4  -1    6.23    0.34
  -2  -4  -1    5.12    0.37
   2   4   1    5.64    0.38
  -2  -4  -1    6.28    0.63
   2   4   1    5.31    0.38
   2   4   1    5.52    0.66
  -2  -4  -2    2.03    0.46
  -2  -4  -2    1.78    0.41
   2   4   2    1.82    0.22
   2   4   2    1.41    0.19
   2   4   2    1.02    0.34
   2   4   2    1.68    0.20
  -2  -4  -2    1.48    0.22
   2   4   2    1.41    0.22
   2   4   2    1.62    0.39
  -2  -4  -2    1.59    0.17
  -2  -4  -2    1.51    0.18
  -2  -4  -3    7.26    0.45
  -2  -4  -3    7.24    0.94
   2   4   3    9.08    0.81
  -2  -4  -3    7.29    0.74
  -2  -4  -3    7.87    0.43
  -2  -4  -3    7.11    0.46
   2   4   3    7.44    0.51
   2   4   3    7.93    0.48
   2   4   3    7.51    0.49
   2   4   3    6.61    0.73
   2   4   3    7.56    0.81
  -2  -4  -3    7.31    0.63
   2   4   3    8.01    0.50
  -2  -4  -3    8.19    0.49
  -2  -4  -3    7.92    0.81
  -2  -4  -3    7.17    0.70
   2   4   4   33.69    1.65
   2   4   4   35.54    1.65
   2   4   4   33.42    1.62
  -2  -4  -4   36.22    1.62
  -2  -4  -4   35.09    1.59
  -2  -4  -4   31.41    2.31
  -2  -4  -4   32.89    1.97
   2   4   4   32.14    1.62
  -2  -4  -4   37.40    1.98
  -2  -4  -4   34.89    1.61
   2   4   5    9.20    0.61
   2   4   5    9.67    0.61
   2   4   5    8.61    0.57
  -2  -4  -5    7.91    0.79
  -2  -4  -5    8.91    0.54
  -2  -4  -5    8.89    1.14
  -2  -4  -5    9.73    0.88
   2   4   5    8.07    0.57
  -2  -4  -5    9.69    0.57
   2   4   5    8.79    0.59
  -2  -4  -5    9.48    0.55
  -2  -4  -6   23.52    1.51
  -2  -4  -6   22.50    1.55
  -2  -4  -6   24.30    1.18
  -2  -4  -6   23.18    1.15
  -2  -4  -6   23.55    1.18
   2   4   6   24.74    1.26
  -2  -4  -6   19.91    1.90
   2   4   6   23.35    1.22
  -2  -4  -6   25.82    1.19
   2   4   7    0.68    0.21
  -2  -4  -7    0.96    0.20
  -2  -4  -7    0.82    0.23
   2   4   7    0.77    0.22
  -2  -4  -7    0.47    0.48
  -2  -4  -7    0.37    0.34
  -2  -4  -7    1.10    0.22
  -2  -4  -7    1.00    0.22
   2   4   8   15.22    0.83
   2   4   8   13.21    0.78
  -2  -4  -8   14.67    0.77
  -2  -4  -8   14.02    0.75
   2   4   8   13.38    0.84
  -2  -4  -8   15.17    0.79
  -2  -4  -8   14.70    0.76
  -2  -4  -8   14.66    0.78
   2   4   9    1.62    0.25
   2   4   9    1.08    0.22
   2   4   9    1.40    0.20
  -2  -4  -9    1.19    0.21
  -2  -4  -9    0.92    0.17
   2   4   9    1.18    0.24
  -2  -4  -9    1.26    0.18
  -2  -4  -9    1.33    0.19
   2   4  10    0.04    0.16
   2   4  10   -0.08    0.15
   2   4  10    0.04    0.14
  -2  -4 -10    0.12    0.12
   2   4  11    3.21    0.27
  -2  -4 -11    3.62    0.26
   2   5 -17   -0.02    0.09
  -2  -5  16    0.92    0.13
   2   5 -16    1.00    0.21
   2   5 -15    0.99    0.25
   2   5 -15    0.71    0.18
   2   5 -15    0.88    0.19
  -2  -5  15    0.79    0.16
  -2  -5  15    0.90    0.16
  -2  -5  15    0.74    0.15
   2   5 -14   12.90    0.78
   2   5 -14   11.50    0.71
  -2  -5  14   13.90    0.74
   2   5 -14   14.08    0.86
  -2  -5  14   13.83    0.74
   2   5 -14   14.40    0.79
   2   5 -14   13.29    0.75
  -2  -5  14   13.13    0.72
  -2  -5  14   15.29    0.75
  -2  -5  13    0.09    0.16
  -2  -5  13    0.24    0.18
   2   5 -13    0.21    0.18
  -2  -5  13    0.44    0.41
   2   5 -13    0.02    0.14
  -2  -5  13    0.27    0.19
   2   5 -13    0.19    0.28
  -2  -5  13   -0.04    0.17
   2   5 -13    0.03    0.20
   2   5 -13    0.18    0.20
   2   5 -12   24.97    1.24
  -2  -5  12   23.04    1.19
  -2  -5  12   24.71    1.21
  -2  -5  12   22.42    1.67
  -2  -5  12   22.48    1.15
  -2  -5  12   23.28    1.83
   2   5 -12   23.60    1.21
  -2  -5  12   24.52    1.70
   2   5 -12   23.00    1.17
  -2  -5  12   20.45    1.61
  -2  -5  12   23.36    1.47
  -2  -5  12   24.85    1.18
   2   5 -12   24.45    1.32
   2   5 -12   19.23    1.17
  -2  -5  11    3.00    0.29
   2   5 -11    2.32    0.25
  -2  -5  11    3.73    0.73
  -2  -5  11    1.78    0.53
   2   5 -11    3.05    0.33
  -2  -5  11    2.43    0.60
   2   5 -11    2.35    0.29
  -2  -5  11    2.95    0.29
  -2  -5  11    2.44    0.30
  -2  -5  11    3.03    0.33
   2   5 -11    2.80    0.34
  -2  -5  11    2.93    0.61
  -2  -5  11    3.13    0.50
  -2  -5  10    0.23    0.44
  -2  -5  10    0.05    0.22
  -2  -5  10   -0.19    0.40
  -2  -5  10   -0.04    0.13
   2   5 -10    0.12    0.13
  -2  -5  10    0.10    0.43
   2   5 -10    0.19    0.18
  -2  -5  10   -0.08    0.17
  -2  -5  10    0.02    0.16
   2   5 -10    0.15    0.23
  -2  -5  10   -0.10    0.19
   2   5 -10   -0.03    0.20
  -2  -5  10   -0.10    0.39
   2   5  -9    6.21    0.47
   2   5  -9    5.46    0.40
  -2  -5   9    6.29    0.42
  -2  -5   9    6.11    0.40
  -2  -5   9    6.07    0.82
   2   5  -9    5.06    0.60
   2   5  -9    5.68    0.44
   2   5  -9    4.76    0.48
  -2  -5   9    5.43    0.73
  -2  -5   9    6.58    0.45
  -2  -5   9    6.48    0.46
  -2  -5   9    4.62    0.80
   2   5  -9    6.37    0.42
   2   5  -8   27.39    1.34
  -2  -5   8   30.06    1.88
  -2  -5   8   28.63    1.33
  -2  -5   8   29.53    1.32
   2   5  -8   26.10    1.37
   2   5  -8   26.57    1.67
   2   5  -8   28.05    1.37
   2   5  -8   27.91    1.45
  -2  -5   8   27.75    1.77
   2   5  -8   28.72    1.84
  -2  -5   8   30.52    1.37
  -2  -5   8   27.12    1.37
  -2  -5   8   27.89    1.90
   2   5  -8   28.02    1.35
   2   5  -8   31.67    1.95
   2   5  -7   14.08    0.77
  -2  -5   7   14.33    1.17
   2   5  -7   13.08    1.03
   2   5  -7   13.63    0.76
   2   5  -7   13.79    0.82
  -2  -5   7   17.25    1.02
  -2  -5   7   13.98    1.08
   2   5  -7   13.40    1.16
  -2  -5   7   14.97    0.75
  -2  -5   7   12.52    0.74
   2   5  -7   12.55    0.73
  -2  -5   7   13.94    0.71
  -2  -5   7   14.40    0.70
  -2  -5   7   14.05    1.14
   2   5  -7   13.48    1.15
   2   5  -7   16.26    1.30
   2   5  -7   14.04    0.76
  -2  -5   6    2.28    0.47
  -2  -5   6    1.94    0.24
   2   5  -6    2.06    0.41
  -2  -5   6    2.32    0.51
   2   5  -6    1.95    0.51
   2   5  -6    1.58    0.54
   2   5  -6    1.74    0.24
   2   5  -6    2.01    0.27
  -2  -5   6    2.16    0.56
  -2  -5   6    1.88    0.19
  -2  -5   6    2.26    0.22
  -2  -5   6    2.28    0.37
  -2  -5   6    2.40    0.45
   2   5  -6    1.26    0.44
   2   5  -6    2.09    0.23
   2   5  -5   43.36    2.13
   2   5  -5   48.48    2.69
  -2  -5   5   49.19    2.56
   2   5  -5   47.52    2.52
  -2  -5   5   46.61    2.61
   2   5  -5   44.46    2.06
  -2  -5   5   45.94    2.09
  -2  -5   5   50.60    2.08
  -2  -5   5   49.89    2.41
   2   5  -5   48.23    2.68
  -2  -5   5   47.46    2.35
   2   5  -5   47.50    2.12
  -2  -5   4    9.31    0.46
  -2  -5   4    8.49    0.47
  -2  -5   4    8.31    0.86
  -2  -5   4    6.83    0.72
  -2  -5   4   10.11    0.72
  -2  -5   4    8.84    0.79
   2   5  -4    7.51    0.47
  -2  -5   4    8.57    0.68
  -2  -5   4    7.02    0.63
   2   5  -4    9.15    0.53
  -2  -5   3   13.59    0.64
  -2  -5   3   12.70    1.04
   2   5  -3   12.63    0.67
  -2  -5   3   12.66    0.85
  -2  -5   3   13.43    0.97
   2   5  -3   13.30    0.70
   2   5  -3   13.02    0.66
   2   5  -3   10.69    0.69
   2   5  -3   10.65    1.07
   2   5  -3   11.86    1.08
  -2  -5   3   10.47    0.89
  -2  -5   3   13.92    0.91
   2   5  -2    0.23    0.14
  -2  -5   2    0.43    0.32
   2   5  -2    0.27    0.33
  -2  -5   2    0.23    0.13
  -2  -5   2    0.32    0.11
  -2  -5   2    0.29    0.26
   2   5  -2    0.27    0.14
   2   5  -2    0.36    0.35
   2   5  -2    0.22    0.16
   2   5  -2    0.47    0.17
  -2  -5   2    0.39    0.27
  -2  -5   1   22.93    1.41
  -2  -5   1   27.21    1.65
  -2  -5   1   25.81    1.48
   2   5  -1   24.05    1.22
   2   5  -1   27.57    1.24
  -2  -5   1   26.40    1.61
   2   5  -1   25.18    1.71
  -2  -5   1   26.38    1.18
   2   5  -1   24.39    1.22
   2   5  -1   30.03    1.80
   2   5  -1   23.81    1.24
   2   5   0    0.08    0.16
  -2  -5   0    0.07    0.10
  -2  -5   0    0.07    0.30
   2   5   0   -0.09    0.32
  -2  -5   0    0.22    0.12
  -2  -5   0    0.30    0.35
  -2  -5   0    0.40    0.28
   2   5   0    0.17    0.16
   2   5   0    0.20    0.13
   2   5   0    0.10    0.35
   2   5   0    0.18    0.35
   2   5   0    0.11    0.15
  -2  -5   0   -0.03    0.11
   2   5   0    0.10    0.15
  -2  -5   0   -0.20    0.21
  -2  -5  -1   11.92    0.62
  -2  -5  -1   10.83    0.61
   2   5   1   12.04    0.69
   2   5   1   10.72    0.63
   2   5   1   11.33    1.15
   2   5   1   11.66    1.08
   2   5   1   12.94    0.69
   2   5   1   12.69    1.11
  -2  -5  -1   14.64    1.09
  -2  -5  -1   14.26    0.98
  -2  -5  -1   12.18    0.67
  -2  -5  -1   13.68    1.04
  -2  -5  -2    5.36    0.68
   2   5   2    3.25    0.31
   2   5   2    4.90    0.71
   2   5   2    3.48    0.31
  -2  -5  -2    4.06    0.77
   2   5   2    3.53    0.61
  -2  -5  -2    3.93    0.28
   2   5   2    3.79    0.35
  -2  -5  -2    3.76    0.34
   2   5   3    0.68    0.22
  -2  -5  -3    0.68    0.18
  -2  -5  -3    0.73    0.16
  -2  -5  -3    0.88    0.22
  -2  -5  -3    0.59    0.19
   2   5   3    0.96    0.26
   2   5   3    0.71    0.21
   2   5   3    0.86    0.41
  -2  -5  -3    0.25    0.35
   2   5   3    0.48    0.14
  -2  -5  -3    0.78    0.53
  -2  -5  -3    1.35    0.43
   2   5   4   40.44    1.84
  -2  -5  -4   36.49    1.75
   2   5   4   40.18    1.85
   2   5   4   37.36    1.80
   2   5   4   34.77    1.74
  -2  -5  -4   39.04    1.75
  -2  -5  -4   32.94    2.26
  -2  -5  -4   37.43    2.14
  -2  -5  -4   32.49    2.49
  -2  -5  -4   37.43    2.20
   2   5   4   40.14    1.82
  -2  -5  -5   39.70    2.33
  -2  -5  -5   34.36    2.05
   2   5   5   36.50    1.75
  -2  -5  -5   37.70    1.69
   2   5   5   37.23    1.75
   2   5   5   33.91    1.69
  -2  -5  -5   30.80    2.06
  -2  -5  -5   30.01    2.45
  -2  -5  -5   35.85    1.68
  -2  -5  -5   37.62    1.68
  -2  -5  -6    0.08    0.28
   2   5   6    0.03    0.21
  -2  -5  -6   -0.08    0.15
   2   5   6    0.12    0.21
  -2  -5  -6   -0.04    0.15
  -2  -5  -6    0.18    0.17
  -2  -5  -6    0.02    0.17
  -2  -5  -6    0.30    0.46
  -2  -5  -6    0.07    0.18
   2   5   6    0.03    0.22
   2   5   6    0.05    0.16
  -2  -5  -7    4.06    0.32
   2   5   7    4.72    0.39
   2   5   7    3.62    0.35
   2   5   7    4.55    0.42
  -2  -5  -7    4.06    0.32
  -2  -5  -7    4.07    0.33
  -2  -5  -7    4.03    0.31
  -2  -5  -7    3.77    0.35
   2   5   7    3.92    0.39
   2   5   8    0.45    0.19
  -2  -5  -8    0.17    0.15
  -2  -5  -8    0.18    0.14
   2   5   8    0.26    0.16
   2   5   8    0.26    0.19
  -2  -5  -8    0.04    0.13
  -2  -5  -9    0.12    0.11
   2   5   9    0.11    0.11
   2   5   9   -0.04    0.15
  -2  -5  -9    0.03    0.10
  -2  -5 -10    0.08    0.10
  -2  -6  16    0.53    0.11
   2   6 -16    0.55    0.18
   2   6 -15    1.98    0.21
   2   6 -15    1.66    0.23
   2   6 -15    2.19    0.30
  -2  -6  15    2.27    0.22
  -2  -6  15    2.35    0.23
   2   6 -14    6.20    0.48
   2   6 -14    5.37    0.42
  -2  -6  14    7.00    0.45
   2   6 -14    6.21    0.52
  -2  -6  14    6.14    0.43
  -2  -6  14    7.19    0.44
  -2  -6  13    4.86    0.36
  -2  -6  13    4.71    0.69
   2   6 -13    4.33    0.35
  -2  -6  13    4.53    0.38
  -2  -6  13    4.15    0.37
   2   6 -13    3.73    0.37
   2   6 -13    4.56    0.44
  -2  -6  12    1.90    0.49
   2   6 -12    1.73    0.28
  -2  -6  12    1.89    0.56
  -2  -6  12    2.35    0.28
   2   6 -12    1.96    0.25
  -2  -6  12    1.03    0.44
  -2  -6  12    1.21    0.35
  -2  -6  12    1.50    0.24
   2   6 -12    1.71    0.29
  -2  -6  12    2.25    0.29
   2   6 -11    0.55    0.16
  -2  -6  11    0.49    0.21
   2   6 -11    0.12    0.27
  -2  -6  11    0.48    0.42
   2   6 -11    0.77    0.23
  -2  -6  11    0.73    0.45
   2   6 -11    0.20    0.18
  -2  -6  11    1.10    0.48
  -2  -6  11    0.51    0.20
   2   6 -11    0.59    0.24
  -2  -6  11    0.54    0.21
  -2  -6  10    0.40    0.15
  -2  -6  10    0.39    0.17
   2   6 -10    0.54    0.20
   2   6 -10    0.43    0.25
  -2  -6  10    0.19    0.34
   2   6 -10    0.44    0.17
   2   6 -10    0.34    0.16
  -2  -6  10    0.36    0.20
  -2  -6  10    0.41    0.21
  -2  -6  10    0.65    0.46
  -2  -6  10    0.56    0.42
   2   6  -9    2.57    0.36
  -2  -6   9    2.92    0.56
  -2  -6   9    3.79    0.66
  -2  -6   9    3.71    0.35
  -2  -6   9    3.34    0.32
   2   6  -9    2.63    0.29
  -2  -6   9    2.35    0.61
   2   6  -9    2.90    0.31
   2   6  -9    3.36    0.35
  -2  -6   9    2.67    0.65
   2   6  -9    1.54    0.50
   2   6  -9    2.76    0.30
  -2  -6   9    2.95    0.26
  -2  -6   9    3.74    0.29
  -2  -6   8    0.02    0.18
  -2  -6   8    0.10    0.16
  -2  -6   8    0.32    0.32
   2   6  -8    0.21    0.34
   2   6  -8    0.20    0.16
  -2  -6   8    0.78    0.46
   2   6  -8    0.13    0.17
   2   6  -8    0.32    0.22
   2   6  -8    0.24    0.21
  -2  -6   8    0.02    0.12
   2   6  -8    0.30    0.18
   2   6  -8   -0.12    0.36
  -2  -6   7    1.28    0.19
  -2  -6   7    0.78    0.33
   2   6  -7    0.76    0.44
  -2  -6   7    1.17    0.31
  -2  -6   7    0.18    0.39
   2   6  -7    0.72    0.21
   2   6  -7    1.20    0.50
   2   6  -7    0.93    0.21
   2   6  -7    1.25    0.27
  -2  -6   7    1.02    0.48
   2   6  -7    1.14    0.21
  -2  -6   7    1.11    0.20
  -2  -6   7    1.01    0.17
  -2  -6   6    7.86    0.85
   2   6  -6    6.16    0.52
  -2  -6   6    9.18    0.78
  -2  -6   6    7.41    0.70
   2   6  -6    8.37    0.96
   2   6  -6    7.38    0.93
   2   6  -6    7.54    0.53
   2   6  -6    8.86    1.06
  -2  -6   6    8.31    0.92
  -2  -6   6    7.42    0.48
  -2  -6   6    9.05    0.47
   2   6  -6    7.28    0.51
   2   6  -5   -0.05    0.12
  -2  -6   5    0.13    0.14
   2   6  -5   -0.09    0.18
  -2  -6   5    0.30    0.12
   2   6  -5    0.05    0.18
  -2  -6   5    0.15    0.21
  -2  -6   5   -0.06    0.21
   2   6  -5   -0.11    0.39
   2   6  -5   -0.05    0.19
   2   6  -5   -0.11    0.35
   2   6  -5   -0.12    0.48
  -2  -6   5    0.16    0.35
  -2  -6   5    0.28    0.40
  -2  -6   4   -0.01    0.11
  -2  -6   4    0.06    0.21
   2   6  -4   -0.09    0.15
   2   6  -4   -0.25    0.45
  -2  -6   4    0.14    0.30
  -2  -6   4   -0.09    0.39
   2   6  -4    0.07    0.20
   2   6  -4    0.04    0.15
  -2  -6   4    0.17    0.24
  -2  -6   3   14.69    0.81
   2   6  -3   13.97    1.33
   2   6  -3   19.80    0.90
   2   6  -3   16.39    0.87
  -2  -6   3   18.69    1.34
   2   6  -3   15.10    0.83
  -2  -6   3   15.69    0.79
  -2  -6   3   14.47    1.04
   2   6  -3   15.56    0.82
  -2  -6   3   16.47    1.08
   2   6  -3   16.60    1.40
   2   6  -3   15.81    0.88
   2   6  -3   15.88    0.86
   2   6  -2   29.92    1.48
  -2  -6   2   32.20    1.95
  -2  -6   2   31.21    1.43
   2   6  -2   30.89    2.10
   2   6  -2   34.95    1.51
  -2  -6   2   27.92    1.91
  -2  -6   2   31.23    1.75
   2   6  -2   28.73    1.46
   2   6  -2   29.96    2.08
   2   6  -2   30.36    2.16
   2   6  -2   29.32    1.51
  -2  -6   2   30.63    1.73
   2   6  -2   32.89    1.51
   2   6  -1    1.14    0.22
  -2  -6   1    0.41    0.38
  -2  -6   1    0.67    0.17
   2   6  -1    0.68    0.40
  -2  -6   1    0.90    0.17
  -2  -6   1    0.95    0.42
  -2  -6   1    0.44    0.30
   2   6  -1    0.65    0.19
   2   6  -1    0.63    0.54
   2   6  -1    0.22    0.34
   2   6  -1    0.59    0.21
   2   6  -1    0.50    0.20
  -2  -6   1    0.71    0.14
  -2  -6   1    0.24    0.25
   2   6  -1    0.46    0.18
  -2  -6   0   44.23    2.37
  -2  -6   0   38.23    1.85
  -2  -6   0   42.55    1.80
   2   6   0   40.45    2.52
  -2  -6   0   38.75    1.80
  -2  -6   0   39.84    1.81
  -2  -6   0   38.78    2.33
  -2  -6   0   41.01    2.22
   2   6   0   38.51    1.88
   2   6   0   38.79    1.89
   2   6   0   42.76    1.90
  -2  -6   0   36.33    2.10
   2   6   0   42.42    1.88
  -2  -6  -1   22.31    1.44
  -2  -6  -1   18.08    0.89
  -2  -6  -1   20.21    1.42
  -2  -6  -1   18.04    1.29
   2   6   1   16.23    0.91
   2   6   1   17.66    0.99
   2   6   1   18.38    0.98
   2   6   1   19.06    1.58
  -2  -6  -1   19.90    1.60
  -2  -6  -1   18.82    0.96
  -2  -6  -1   15.84    1.16
   2   6   1   19.06    1.02
   2   6   1   18.01    0.95
   2   6   2    0.74    0.25
  -2  -6  -2   -0.29    0.50
  -2  -6  -2    0.09    0.16
  -2  -6  -2    0.77    0.24
  -2  -6  -2    0.30    0.19
   2   6   2    0.57    0.20
   2   6   2    0.46    0.47
   2   6   2    0.64    0.21
  -2  -6  -2    0.71    0.47
  -2  -6  -2    0.15    0.34
   2   6   2    0.64    0.25
  -2  -6  -2    0.63    0.27
  -2  -6  -2    0.26    0.44
  -2  -6  -2   -0.17    0.40
  -2  -6  -3   44.96    2.44
   2   6   3   38.76    1.92
  -2  -6  -3   40.68    1.86
   2   6   3   39.03    1.88
  -2  -6  -3   43.68    1.89
   2   6   3   40.43    1.93
  -2  -6  -3   35.07    2.40
  -2  -6  -3   40.10    1.85
  -2  -6  -3   38.16    2.34
  -2  -6  -3   33.40    2.55
  -2  -6  -4    0.91    0.38
   2   6   4    1.48    0.29
  -2  -6  -4    1.95    0.24
   2   6   4    1.55    0.26
  -2  -6  -4    1.33    0.26
  -2  -6  -4    2.08    0.60
  -2  -6  -4    1.42    0.42
  -2  -6  -4    1.46    0.24
  -2  -6  -4    1.54    0.24
  -2  -6  -4    1.81    0.56
  -2  -6  -5    0.28    0.16
   2   6   5    0.39    0.20
  -2  -6  -5    0.23    0.15
  -2  -6  -5    0.15    0.19
  -2  -6  -5    0.19    0.17
  -2  -6  -5    0.32    0.34
   2   6   5    0.14    0.20
   2   6   5    0.49    0.22
  -2  -6  -6    2.32    0.24
  -2  -6  -6    2.12    0.23
  -2  -6  -6    2.68    0.29
  -2  -6  -6    1.90    0.26
  -2  -6  -6    1.76    0.21
   2   6   6    2.59    0.30
   2   6   6    2.19    0.28
  -2  -6  -6    1.56    0.38
   2   6   7    0.41    0.18
  -2  -6  -7    0.80    0.16
  -2  -6  -7    0.78    0.15
  -2  -6  -7    0.60    0.14
  -2  -6  -7    0.50    0.14
   2   6   7    1.00    0.22
   2   6   7    0.57    0.18
   2   6   8    0.47    0.15
  -2  -6  -8    0.38    0.13
  -2  -6  -8    0.49    0.12
   2   6   8    0.73    0.14
  -2  -6  -8    0.72    0.12
   2   6   8    0.86    0.18
   2   7 -16    0.03    0.12
  -2  -7  15    5.35    0.33
   2   7 -15    5.23    0.41
   2   7 -15    5.03    0.37
   2   7 -15    4.79    0.33
  -2  -7  14   13.58    0.67
  -2  -7  14   12.94    0.65
   2   7 -14   11.73    0.72
   2   7 -14   11.00    0.68
   2   7 -13    7.67    0.62
   2   7 -13    7.22    0.54
   2   7 -13    8.38    0.60
  -2  -7  13    8.97    0.53
  -2  -7  13    9.04    0.54
  -2  -7  13    8.62    0.50
  -2  -7  12    4.06    0.32
   2   7 -12    4.07    0.45
  -2  -7  12    3.98    0.64
   2   7 -12    3.76    0.35
  -2  -7  12    3.99    0.33
  -2  -7  12    4.22    0.36
   2   7 -12    3.06    0.42
   2   7 -12    3.91    0.39
   2   7 -11    2.72    0.30
  -2  -7  11    3.12    0.30
  -2  -7  11    2.74    0.60
  -2  -7  11    2.76    0.27
   2   7 -11    2.66    0.39
   2   7 -11    2.56    0.35
  -2  -7  11    3.10    0.32
  -2  -7  11    2.45    0.29
   2   7 -10    0.23    0.24
  -2  -7  10    0.19    0.18
  -2  -7  10    0.09    0.27
   2   7 -10    0.17    0.17
  -2  -7  10    0.83    0.45
   2   7 -10    0.29    0.20
  -2  -7  10    0.11    0.37
   2   7 -10    0.13    0.15
   2   7 -10    0.30    0.20
  -2  -7  10    0.33    0.18
   2   7 -10    0.35    0.17
  -2  -7  10    0.22    0.14
  -2  -7   9    0.19    0.19
  -2  -7   9   -0.33    0.30
   2   7  -9    0.14    0.16
  -2  -7   9    0.10    0.40
   2   7  -9   -0.08    0.18
  -2  -7   9   -0.02    0.13
   2   7  -9    0.03    0.22
   2   7  -9   -0.11    0.27
  -2  -7   9    0.10    0.17
   2   7  -9    0.12    0.37
   2   7  -9   -0.13    0.18
   2   7  -9   -0.21    0.32
  -2  -7   8    2.43    0.25
  -2  -7   8    2.00    0.56
   2   7  -8    2.98    0.33
  -2  -7   8    2.52    0.26
   2   7  -8    2.32    0.35
   2   7  -8    2.52    0.68
   2   7  -8    2.76    0.31
   2   7  -8    2.19    0.28
  -2  -7   8    1.78    0.43
  -2  -7   8    2.67    0.29
   2   7  -8    2.66    0.37
  -2  -7   8    2.16    0.60
  -2  -7   7    0.29    0.36
   2   7  -7    0.31    0.20
  -2  -7   7    0.23    0.14
   2   7  -7    0.24    0.27
   2   7  -7   -0.14    0.46
   2   7  -7    0.21    0.19
   2   7  -7    0.08    0.18
  -2  -7   7    0.58    0.30
  -2  -7   7    0.19    0.16
   2   7  -7    0.34    0.22
  -2  -7   7   -0.22    0.42
  -2  -7   6    2.95    0.28
   2   7  -6    3.62    0.35
  -2  -7   6    4.69    0.57
   2   7  -6    4.38    0.80
  -2  -7   6    3.93    0.65
  -2  -7   6    2.96    0.26
   2   7  -6    2.88    0.39
   2   7  -6    2.13    0.69
   2   7  -6    2.96    0.35
   2   7  -6    3.55    0.38
  -2  -7   6    2.11    0.54
   2   7  -5    0.32    0.20
   2   7  -5    0.64    0.17
  -2  -7   5    0.69    0.29
  -2  -7   5    0.62    0.15
  -2  -7   5    0.60    0.47
   2   7  -5    0.70    0.22
   2   7  -5    0.25    0.21
   2   7  -5    0.39    0.26
  -2  -7   5    0.97    0.30
   2   7  -5    0.43    0.46
   2   7  -5    0.36    0.19
  -2  -7   5    0.91    0.45
  -2  -7   4    1.17    0.45
   2   7  -4    0.92    0.48
  -2  -7   4    0.69    0.28
   2   7  -4    1.35    0.22
  -2  -7   4    1.25    0.18
   2   7  -4    0.98    0.23
   2   7  -4    1.45    0.62
   2   7  -4    1.20    0.27
  -2  -7   4    1.53    0.35
   2   7  -4    1.31    0.31
   2   7  -4    1.32    0.26
  -2  -7   4    1.16    0.20
   2   7  -3    1.20    0.25
  -2  -7   3    0.96    0.47
   2   7  -3    0.92    0.30
  -2  -7   3    1.38    0.35
   2   7  -3    0.84    0.26
  -2  -7   3    0.62    0.28
  -2  -7   3    0.37    0.16
  -2  -7   3    0.84    0.44
   2   7  -3    0.97    0.22
   2   7  -3   -0.15    0.50
   2   7  -3    1.17    0.27
  -2  -7   2    0.66    0.17
  -2  -7   2    0.13    0.27
   2   7  -2    0.71    0.29
   2   7  -2    0.37    0.23
   2   7  -2    0.33    0.19
  -2  -7   2    0.47    0.15
  -2  -7   2    0.36    0.16
  -2  -7   2    0.76    0.46
  -2  -7   2    0.46    0.36
  -2  -7   2    0.18    0.37
   2   7  -2    0.29    0.57
   2   7  -2    0.67    0.25
  -2  -7   1   19.24    0.99
  -2  -7   1   23.20    1.60
  -2  -7   1   20.41    1.37
   2   7  -1   20.45    1.15
  -2  -7   1   17.76    1.28
   2   7  -1   23.84    1.11
   2   7  -1   20.01    1.09
  -2  -7   1   20.27    0.98
  -2  -7   1   19.68    1.06
  -2  -7   1   23.83    1.57
   2   7  -1   20.44    1.11
   2   7  -1   15.17    1.63
  -2  -7   0   28.78    1.80
  -2  -7   0   27.19    1.35
  -2  -7   0   25.67    1.93
  -2  -7   0   27.22    1.28
   2   7   0   27.16    1.38
   2   7   0   24.82    1.40
  -2  -7   0   24.61    1.58
   2   7   0   32.01    1.39
   2   7   0   27.19    1.39
  -2  -7   0   28.60    1.85
  -2  -7   0   25.76    1.67
   2   7   0   23.59    2.01
   2   7   0   27.95    1.39
   2   7   0   23.35    1.87
  -2  -7  -1    9.03    1.01
  -2  -7  -1    7.84    1.02
  -2  -7  -1    7.66    0.89
  -2  -7  -1    9.47    0.51
  -2  -7  -1    6.65    0.79
  -2  -7  -1    9.62    0.98
   2   7   1    8.76    0.61
  -2  -7  -1    8.96    0.56
  -2  -7  -1    6.84    0.71
   2   7   1    8.62    0.62
   2   7   1    8.67    0.58
   2   7   1    6.67    0.98
   2   7   1    7.21    0.91
   2   7   1    9.78    0.58
  -2  -7  -1    9.30    0.58
  -2  -7  -2    0.20    0.43
  -2  -7  -2    0.37    0.37
  -2  -7  -2    0.44    0.33
  -2  -7  -2   -0.09    0.34
  -2  -7  -2    0.45    0.33
   2   7   2    0.23    0.22
  -2  -7  -2    0.35    0.17
   2   7   2    0.34    0.16
  -2  -7  -2    0.21    0.18
   2   7   2    0.20    0.17
  -2  -7  -2    0.41    0.17
  -2  -7  -3    1.20    0.20
  -2  -7  -3    1.15    0.47
  -2  -7  -3    1.26    0.22
  -2  -7  -3    1.42    0.25
   2   7   3    1.42    0.26
  -2  -7  -3    1.26    0.20
   2   7   3    1.19    0.22
  -2  -7  -4    1.23    0.18
   2   7   4    0.89    0.20
  -2  -7  -4    0.80    0.18
   2   7   4    0.74    0.22
  -2  -7  -4    1.25    0.49
  -2  -7  -4    0.79    0.21
   2   7   4    1.22    0.25
  -2  -7  -4    1.18    0.19
   2   7   5    0.23    0.17
  -2  -7  -5    0.14    0.14
  -2  -7  -5    0.17    0.14
   2   7   5    0.19    0.17
  -2  -7  -5    0.30    0.16
  -2  -7  -5    0.26    0.17
  -2  -7  -6    0.10    0.13
  -2  -7  -6   -0.05    0.12
   2   7   6    0.15    0.15
  -2  -7  -6    0.05    0.11
  -2  -7  -6   -0.04    0.11
  -2  -7  -6    0.09    0.11
   2   7   6    0.09    0.14
  -2  -7  -7    0.12    0.09
  -2  -7  -7    0.08    0.08
  -2  -8  15    0.04    0.08
   2   8 -15   -0.05    0.11
   2   8 -15    0.01    0.13
  -2  -8  15   -0.01    0.08
   2   8 -14    1.32    0.20
   2   8 -14    1.36    0.23
  -2  -8  14    1.01    0.15
   2   8 -14    1.10    0.23
   2   8 -13    1.71    0.28
   2   8 -13    1.81    0.26
  -2  -8  13    1.72    0.20
  -2  -8  13    1.47    0.20
  -2  -8  13    2.12    0.22
   2   8 -13    1.66    0.29
   2   8 -12    0.06    0.22
  -2  -8  12   -0.01    0.11
  -2  -8  12   -0.10    0.16
  -2  -8  12   -0.05    0.15
   2   8 -12    0.05    0.18
   2   8 -12    0.22    0.23
  -2  -8  11    0.14    0.12
  -2  -8  11   -0.23    0.17
  -2  -8  11   -0.27    0.33
   2   8 -11    0.27    0.22
  -2  -8  11   -0.05    0.15
  -2  -8  10    0.53    0.17
   2   8 -10    0.65    0.19
   2   8 -10    0.54    0.23
   2   8 -10    0.35    0.18
   2   8 -10    0.70    0.26
  -2  -8  10    0.67    0.37
  -2  -8  10    0.38    0.18
   2   8 -10    0.45    0.16
   2   8 -10    0.30    0.22
   2   8 -10    0.39    0.24
   2   8  -9    0.19    0.17
  -2  -8   9    0.16    0.14
   2   8  -9    0.13    0.19
   2   8  -9    0.03    0.22
  -2  -8   9    0.33    0.40
   2   8  -9    0.14    0.23
  -2  -8   9    0.19    0.34
  -2  -8   9    0.25    0.16
   2   8  -9    0.27    0.18
   2   8  -9    0.15    0.24
   2   8  -9   -0.09    0.22
   2   8  -8    0.13    0.17
  -2  -8   8    0.38    0.40
  -2  -8   8    0.10    0.14
  -2  -8   8    0.08    0.13
   2   8  -8    0.14    0.24
   2   8  -8   -0.03    0.25
   2   8  -8    0.12    0.34
   2   8  -8    0.12    0.19
   2   8  -8    0.14    0.41
   2   8  -8    0.10    0.21
  -2  -8   8    0.11    0.35
   2   8  -7    0.83    0.27
   2   8  -7    0.94    0.30
   2   8  -7    1.03    0.60
   2   8  -7    1.21    0.27
   2   8  -7    1.13    0.48
   2   8  -7    0.84    0.23
  -2  -8   7    1.17    0.32
  -2  -8   7    0.99    0.18
  -2  -8   7    1.17    0.47
   2   8  -7    1.13    0.26
  -2  -8   7    1.08    0.48
   2   8  -6    0.03    0.19
  -2  -8   6   -0.07    0.25
  -2  -8   6   -0.04    0.13
   2   8  -6   -0.02    0.18
   2   8  -6   -0.14    0.19
   2   8  -6   -0.15    0.51
   2   8  -6   -0.06    0.24
   2   8  -6   -0.13    0.38
   2   8  -6   -0.07    0.28
  -2  -8   6   -0.07    0.18
  -2  -8   6   -0.10    0.41
   2   8  -6    0.10    0.22
   2   8  -5    0.84    0.24
   2   8  -5    0.34    0.20
  -2  -8   5    0.58    0.18
   2   8  -5    0.47    0.46
   2   8  -5    0.68    0.26
  -2  -8   5    0.63    0.29
   2   8  -5    0.57    0.29
  -2  -8   5    1.21    0.49
   2   8  -5    0.86    0.26
  -2  -8   5    0.92    0.31
   2   8  -4    1.92    0.24
   2   8  -4    1.89    0.33
   2   8  -4    2.24    0.60
  -2  -8   4    2.42    0.26
   2   8  -4    1.95    0.30
   2   8  -4    2.36    0.28
  -2  -8   4    2.41    0.24
  -2  -8   4    2.89    0.45
  -2  -8   4    2.73    0.60
  -2  -8   4    3.51    0.64
  -2  -8   3    2.06    0.53
  -2  -8   3    0.97    0.31
   2   8  -3    1.11    0.27
  -2  -8   3    1.21    0.18
   2   8  -3    1.35    0.23
  -2  -8   3    1.41    0.20
   2   8  -3    0.92    0.20
   2   8  -3    1.50    0.33
  -2  -8   3    1.58    0.21
  -2  -8   3    2.16    0.52
   2   8  -3    1.08    0.64
   2   8  -3    1.48    0.30
   2   8  -3    1.43    0.57
  -2  -8   2    0.36    0.35
  -2  -8   2   -0.19    0.23
   2   8  -2    0.27    0.20
   2   8  -2    0.18    0.28
   2   8  -2   -0.03    0.20
  -2  -8   2   -0.05    0.18
   2   8  -2   -0.06    0.22
  -2  -8   2    0.02    0.13
  -2  -8   2    0.03    0.14
   2   8  -2    0.10    0.17
  -2  -8   2    0.10    0.36
   2   8  -2   -0.45    0.52
   2   8  -2   -0.09    0.25
   2   8  -2    0.51    0.41
  -2  -8   1    0.46    0.15
   2   8  -1    0.03    0.18
   2   8  -1    0.43    0.22
   2   8  -1    0.24    0.25
   2   8  -1    1.00    0.52
   2   8  -1    0.12    0.32
   2   8  -1    0.18    0.20
  -2  -8   1    0.36    0.18
  -2  -8   1    0.27    0.37
  -2  -8   1    0.42    0.38
  -2  -8   0    0.11    0.17
   2   8   0   -0.03    0.19
   2   8   0    0.06    0.23
  -2  -8   0   -0.38    0.39
  -2  -8   0   -0.01    0.13
   2   8   0    0.11    0.17
  -2  -8   0   -0.14    0.16
   2   8   0    0.12    0.18
   2   8   0    0.07    0.15
  -2  -8   0    0.09    0.31
   2   8   0    0.11    0.18
  -2  -8  -1    4.23    0.63
  -2  -8  -1    4.92    0.36
   2   8   1    3.66    0.38
  -2  -8  -1    4.43    0.35
  -2  -8  -1    5.61    0.76
   2   8   1    4.65    0.38
   2   8   1    5.09    0.38
   2   8   1    4.42    0.38
  -2  -8  -1    5.08    0.37
  -2  -8  -2    0.36    0.14
  -2  -8  -2    0.19    0.15
  -2  -8  -2    0.48    0.18
  -2  -8  -2    0.68    0.37
   2   8   2    0.23    0.19
   2   8   2    0.64    0.20
  -2  -8  -2    0.38    0.16
  -2  -8  -3   -0.01    0.10
  -2  -8  -3    0.15    0.12
  -2  -8  -3    0.18    0.14
  -2  -8  -3    0.08    0.12
   2   8   3    0.07    0.16
   2   8   3    0.11    0.17
  -2  -8  -3    0.23    0.30
  -2  -8  -4    0.16    0.12
  -2  -8  -4   -0.03    0.13
  -2  -8  -4   -0.01    0.11
  -2  -8  -4    0.09    0.12
   2   8   4   -0.10    0.15
  -2  -8  -5    0.02    0.09
   2   8   5   -0.02    0.12
   2   8   5   -0.06    0.11
  -2  -8  -5   -0.02    0.09
  -2  -8  -5    0.02    0.09
   2   8   6    0.07    0.10
   2   9 -14    0.39    0.14
   2   9 -14    0.59    0.15
   2   9 -14    0.55    0.14
  -2  -9  13   -0.09    0.11
  -2  -9  13   -0.06    0.09
   2   9 -13    0.28    0.16
   2   9 -13    0.08    0.14
   2   9 -13   -0.04    0.17
  -2  -9  12    0.18    0.12
  -2  -9  12   -0.09    0.10
   2   9 -12    0.07    0.17
  -2  -9  11    0.66    0.13
  -2  -9  11    0.64    0.16
  -2  -9  11    0.93    0.17
   2   9 -11    0.81    0.25
   2   9 -11    0.69    0.21
  -2  -9  11    0.66    0.15
   2   9 -11    0.81    0.22
   2   9 -10    0.02    0.16
  -2  -9  10   -0.02    0.15
  -2  -9  10    0.10    0.10
  -2  -9  10   -0.07    0.13
  -2  -9  10    0.05    0.12
   2   9 -10    0.30    0.20
   2   9 -10    0.21    0.21
   2   9  -9    1.85    0.26
   2   9  -9    2.09    0.32
  -2  -9   9    2.32    0.26
   2   9  -9    2.17    0.28
  -2  -9   9    1.89    0.22
  -2  -9   9    1.97    0.48
   2   9  -9    2.37    0.30
   2   9  -9    1.35    0.29
   2   9  -8    1.14    0.25
   2   9  -8    1.69    0.33
  -2  -9   8    2.08    0.24
   2   9  -8    1.33    0.27
  -2  -9   8    1.64    0.21
   2   9  -8    1.73    0.27
   2   9  -8    1.43    0.30
  -2  -9   8    1.93    0.53
   2   9  -7    0.09    0.21
   2   9  -7    0.17    0.22
   2   9  -7    0.20    0.26
  -2  -9   7    0.04    0.14
  -2  -9   7    0.09    0.31
   2   9  -7    0.23    0.21
   2   9  -7    0.05    0.17
  -2  -9   7    0.28    0.32
  -2  -9   6    2.95    0.28
   2   9  -6    2.90    0.40
   2   9  -6    3.05    0.30
  -2  -9   6    2.81    0.26
  -2  -9   6    2.61    0.57
  -2  -9   5    0.09    0.34
   2   9  -5    0.07    0.18
   2   9  -5   -0.06    0.20
  -2  -9   5    0.09    0.12
   2   9  -5    0.04    0.28
  -2  -9   5    0.27    0.34
  -2  -9   5    0.34    0.15
  -2  -9   4    0.17    0.31
   2   9  -4    0.41    0.21
   2   9  -4    0.24    0.20
  -2  -9   4    0.33    0.13
  -2  -9   4    0.18    0.32
  -2  -9   4    0.39    0.14
  -2  -9   3    0.39    0.17
   2   9  -3    0.37    0.22
   2   9  -3    0.20    0.25
  -2  -9   3   -0.08    0.30
   2   9  -3    0.03    0.19
  -2  -9   3    0.14    0.13
  -2  -9   3   -0.09    0.30
   2   9  -3   -0.06    0.19
  -2  -9   2   -0.08    0.15
   2   9  -2    0.05    0.21
   2   9  -2    0.19    0.23
   2   9  -2    0.21    0.20
  -2  -9   2   -0.08    0.12
  -2  -9   2   -0.26    0.34
   2   9  -2    0.11    0.20
  -2  -9   2    0.08    0.31
  -2  -9   1    0.15    0.27
   2   9  -1    0.33    0.16
  -2  -9   1   -0.07    0.14
   2   9  -1    0.05    0.17
   2   9  -1   -0.10    0.20
   2   9  -1    0.23    0.23
   2   9  -1    0.03    0.19
  -2  -9   1    0.17    0.33
  -2  -9   1    0.10    0.15
   2   9   0    0.06    0.14
  -2  -9   0    0.01    0.12
  -2  -9   0    0.23    0.14
   2   9   0   -0.08    0.20
  -2  -9   0    0.08    0.31
  -2  -9   0   -0.19    0.14
  -2  -9  -1    0.98    0.18
  -2  -9  -1    1.06    0.16
   2   9   1    0.54    0.21
  -2  -9  -1    1.11    0.16
   2   9   1    1.13    0.20
  -2  -9  -1    0.97    0.15
  -2  -9  -2    0.76    0.14
   2   9   2    0.60    0.20
  -2  -9  -2    0.91    0.15
   2   9   2    0.69    0.16
  -2  -9  -2    0.63    0.12
  -2  -9  -3    0.41    0.10
  -2  -9  -3    0.38    0.10
   2   9   3    0.41    0.16
   2   9   3    0.57    0.13
   2  10 -13    0.14    0.10
  -2 -10  12    0.37    0.09
   2  10 -12    0.33    0.13
  -2 -10  11    0.24    0.10
   2  10 -11    0.17    0.14
  -2 -10  11    0.15    0.08
  -2 -10  10   -0.15    0.11
   2  10 -10   -0.03    0.13
   2  10 -10    0.17    0.14
  -2 -10  10   -0.03    0.08
  -2 -10   9   -0.08    0.11
  -2 -10   9    0.01    0.11
   2  10  -9   -0.20    0.16
  -2 -10   8    0.04    0.11
   2  10  -8    0.11    0.15
  -2 -10   8    0.01    0.10
   2  10  -8   -0.21    0.18
  -2 -10   7   -0.05    0.10
  -2 -10   7    0.17    0.12
  -2 -10   7    0.06    0.11
   2  10  -7   -0.05    0.18
   2  10  -7    0.07    0.17
  -2 -10   6    0.06    0.10
  -2 -10   6    0.04    0.10
   2  10  -6   -0.02    0.17
   2  10  -6    0.28    0.19
   2  10  -6    0.14    0.23
  -2 -10   5    0.05    0.13
  -2 -10   5   -0.01    0.11
   2  10  -5   -0.05    0.17
   2  10  -5   -0.28    0.17
   2  10  -4    0.34    0.20
  -2 -10   4    0.43    0.15
   2  10  -4    0.58    0.17
   2  10  -4    0.52    0.18
  -2 -10   4    0.34    0.12
  -2 -10   3    0.06    0.12
   2  10  -3    0.02    0.18
   2  10  -3    0.02    0.15
  -2 -10   3    0.16    0.12
   2  10  -3    0.52    0.17
  -2 -10   3    0.08    0.09
   2  10  -2    0.25    0.16
  -2 -10   2    0.02    0.11
   2  10  -2   -0.07    0.15
  -2 -10   2    0.05    0.10
  -2 -10   1    0.21    0.10
  -2 -10   1    0.35    0.13
   2  10  -1    0.11    0.15
  -2 -10   0    0.89    0.13
   2  10   0    1.04    0.19
   2  10   1    0.07    0.12
   2  10   2    0.03    0.08
   2  11  -9    0.05    0.09
   2  11  -8    0.27    0.12
   2  11  -7   -0.16    0.12
   2  11  -6    0.13    0.13
   2  11  -5    0.27    0.13
   2  11  -4    0.06    0.11
  -3  13  -1    0.25    0.11
  -3  13  -2    0.04    0.12
  -3  13  -3    0.24    0.14
  -3  13  -4    0.40    0.16
  -3  13  -5    0.27    0.16
  -3  13  -6    0.08    0.15
  -3  13  -7    0.73    0.17
  -3  13  -8    6.96    0.39
  -3  13  -8    6.02    0.38
  -3  13  -9    3.81    0.27
  -3  13 -10    1.00    0.14
  -3  12   2    0.89    0.15
  -3  12   1    0.11    0.15
  -3  12   0   -0.09    0.15
  -3  12  -1    0.14    0.18
  -3  12  -2    0.39    0.20
  -3  12  -2    0.07    0.18
  -3  12  -2    0.10    0.19
  -3  12  -3    0.73    0.20
  -3  12  -3    0.62    0.23
  -3  12  -4    1.75    0.27
  -3  12  -5    1.35    0.27
  -3  12  -5    1.22    0.27
  -3  12  -5    1.44    0.23
  -3  12  -6    4.30    0.40
  -3  12  -6    5.04    0.42
  -3  12  -6    4.71    0.39
  -3  12  -7    5.35    0.43
  -3  12  -7    6.36    0.46
  -3  12  -7    6.31    0.45
  -3  12  -8    1.59    0.25
  -3  12  -8    1.55    0.26
  -3  12  -8    1.41    0.24
  -3  12  -9    2.04    0.26
  -3  12  -9    2.16    0.24
  -3  12 -10    0.64    0.19
  -3  12 -11    2.41    0.24
  -3  12 -12    0.06    0.09
  -3  12 -12    0.16    0.12
  -3  11   5    0.04    0.09
  -3  11   4    0.01    0.13
  -3  11   3    0.84    0.19
   3 -11  -3    0.46    0.11
  -3  11   2    0.04    0.18
  -3  11   1    0.51    0.20
  -3  11   1    0.40    0.21
  -3  11   1    0.21    0.20
  -3  11   0    0.39    0.20
   3 -11   0    0.07    0.24
  -3  11   0    0.13    0.23
  -3  11   0    0.68    0.22
  -3  11  -1    0.64    0.24
   3 -11   1    0.33    0.22
  -3  11  -1    0.44    0.23
  -3  11  -1    0.68    0.25
  -3  11  -1    0.61    0.23
  -3  11  -2    6.18    0.46
   3 -11   2    3.05    0.44
  -3  11  -2    5.14    0.44
  -3  11  -2    4.24    0.43
  -3  11  -2    4.45    0.43
  -3  11  -3    0.33    0.22
  -3  11  -3    0.30    0.22
  -3  11  -3    0.06    0.20
  -3  11  -3   -0.12    0.25
  -3  11  -4    0.18    0.23
  -3  11  -4   -0.10    0.23
  -3  11  -4   -0.03    0.21
  -3  11  -4    0.07    0.27
  -3  11  -4    0.62    0.30
  -3  11  -5    0.11    0.23
  -3  11  -5    0.13    0.20
  -3  11  -5    0.06    0.26
  -3  11  -5    0.61    0.28
  -3  11  -5    0.21    0.27
  -3  11  -6   -0.08    0.23
  -3  11  -6   -0.03    0.24
  -3  11  -6   -0.06    0.24
  -3  11  -6   -0.06    0.25
  -3  11  -7    0.56    0.23
  -3  11  -7    0.68    0.25
  -3  11  -7    0.48    0.26
  -3  11  -7    0.75    0.26
  -3  11  -8    0.07    0.16
   3 -11   8   -0.07    0.28
  -3  11  -8   -0.20    0.22
  -3  11  -8   -0.06    0.23
  -3  11  -9   -0.26    0.22
  -3  11  -9    0.15    0.17
  -3  11  -9    0.13    0.20
  -3  11  -9    0.21    0.18
   3 -11  10    0.67    0.15
  -3  11 -10    0.98    0.21
  -3  11 -10    0.84    0.23
  -3  11 -10    1.17    0.20
  -3  11 -10    1.01    0.24
  -3  11 -11    1.42    0.22
  -3  11 -11    0.81    0.20
  -3  11 -11    1.43    0.24
  -3  11 -12    0.92    0.18
   3 -11  12    0.74    0.12
  -3  11 -13    0.12    0.12
  -3  11 -14    1.85    0.16
  -3  10   6    0.03    0.13
   3 -10  -6    0.09    0.08
  -3  10   5    0.12    0.15
   3 -10  -5    0.06    0.09
   3 -10  -5    0.07    0.10
  -3  10   4   -0.02    0.18
   3 -10  -4    0.02    0.10
  -3  10   3    0.10    0.16
  -3  10   3   -0.03    0.19
  -3  10   3    0.05    0.18
   3 -10  -3    0.09    0.12
   3 -10  -3    0.05    0.10
   3 -10  -3   -0.15    0.26
  -3  10   3    0.07    0.16
  -3  10   2    3.33    0.35
  -3  10   2    1.93    0.29
  -3  10   2    1.93    0.30
   3 -10  -2    1.68    0.21
  -3  10   2    2.88    0.29
   3 -10  -2    2.03    0.47
  -3  10   1    4.57    0.38
  -3  10   1    3.04    0.36
  -3  10   1    3.96    0.34
  -3  10   1    4.05    0.39
  -3  10   0    0.51    0.17
  -3  10   0    0.89    0.29
  -3  10   0    0.44    0.24
  -3  10   0    0.27    0.22
  -3  10   0    0.31    0.23
   3 -10   0    0.51    0.37
   3 -10   1    0.17    0.29
  -3  10  -1   -0.07    0.20
  -3  10  -1    0.02    0.14
  -3  10  -1   -0.16    0.27
  -3  10  -1   -0.06    0.21
  -3  10  -1   -0.03    0.22
  -3  10  -1    0.03    0.26
  -3  10  -1   -0.15    0.27
   3 -10   2    9.49    0.98
  -3  10  -2   11.28    0.76
  -3  10  -2   13.83    0.82
  -3  10  -2   11.51    0.76
  -3  10  -2   12.20    0.78
  -3  10  -2   13.37    0.74
  -3  10  -2   13.15    0.80
  -3  10  -2   11.18    1.27
   3 -10   3   15.13    1.33
  -3  10  -3   22.90    1.18
  -3  10  -3   20.37    1.15
  -3  10  -3   19.71    1.10
  -3  10  -3   19.02    1.76
  -3  10  -3   25.39    1.23
  -3  10  -3   20.34    1.12
  -3  10  -4    0.69    0.31
  -3  10  -4    0.66    0.27
   3 -10   4    0.19    0.24
  -3  10  -4    0.43    0.23
  -3  10  -4    0.59    0.28
  -3  10  -4    1.34    0.31
  -3  10  -4    1.08    0.27
  -3  10  -4    1.11    0.52
   3 -10   5   -0.06    0.20
  -3  10  -5   -0.41    0.29
  -3  10  -5   -0.14    0.46
  -3  10  -5   -0.02    0.16
  -3  10  -5    0.03    0.24
  -3  10  -5    0.06    0.22
  -3  10  -5   -0.10    0.26
  -3  10  -5   -0.33    0.30
  -3  10  -6   15.64    1.55
   3 -10   6   10.77    1.18
  -3  10  -6   16.55    0.98
[truncated: 668,386 more chars]
